# Supplementary material for: Loss of EZH2-like or SU(VAR)3–9-like proteins causes simultaneous perturbations in H3K27 and H3K9 tri-methylation and associated developmental defects in the fungus Podospora anserina
Source: Epigenetics Chromatin. 2021 May 7;14:22. doi: 10.1186/s13072-021-00395-7 (PMC8105982; doi:10.1186/s13072-021-00395-7)
Supplement: Supplementary file 20 — Additional file 20: Table S2. Distribution of H3K4me3, H3K9me3 and H3K27me3 on the complete set of P. anserina genes in wild-type background (WT) and in ΔPaKmt1, ΔPaKmt6 and ΔPaHP1 mutants. List of genes where H3K4me3 and H3K27me3 can be found overlapping in the wild-type background. Distribution of H3K4me3, H3K9me3 and H3K27me3 on a subset of P. anserina secondary metabolite gene clusters in wild-type background (WT) and in PaKmt1, ΔPaKmt6 and ΔPaHP1 mutants. ChIP_peaks, 0 means no peaks detected by MACS2, 1 means at least one peak detected by MACS2. ChIP_coverage: mapped reads after normalization (see “ChIP-seq sequencing data analysis and visualization” paragraph in “Methods” for details). All_BRICKS: H3K4me3, H3K9me3 or H3K27me3 domainograms were simplified as described in [50] to a set of discrete domains of enrichment called Blocks of Regulators In Chromosomal Kontext (BRICKs). BRICKS can be used to define domains with significant clustering of ChIP-seq signal and their boundaries, while domainograms provide an overview. [file 13072_2021_395_MOESM20_ESM.xlsx]

## Sheet: ChIP_Peaks_genes
	Presence of peaks
	WT			∆PaHP1			∆PaKMT1			∆PaKMT6
	H3K4me3	H3K9me3	H3K27me3	H3K4me3	H3K9me3	H3K27me3	H3K4me3	H3K9me3	H3K27me3	H3K4me3	H3K9me3	H3K27me3
Pa_0_10	0	1	1	0	1	1	0	0	1	0	0	0
Pa_0_100	0	0	1	0	0	0	0	0	0	0	0	0
Pa_0_1000	0	0	0	0	0	0	1	0	0	1	0	0
Pa_0_1010	1	0	0	1	0	0	1	0	0	1	0	0
Pa_0_1020	0	0	0	0	0	0	0	0	0	0	0	0
Pa_0_1030	1	0	0	1	0	0	1	0	0	1	0	0
Pa_0_1040	1	0	0	1	0	0	1	0	0	1	0	0
Pa_0_1050	1	0	0	1	0	0	1	0	0	1	0	0
Pa_0_1060	0	0	0	0	0	0	0	0	0	0	0	0
Pa_0_1064	0	0	0	0	0	0	0	0	0	0	0	0
Pa_0_1070	0	0	0	0	0	0	0	0	0	0	0	0
Pa_0_1075	0	0	0	0	0	0	0	0	0	0	0	0
Pa_0_1080	0	0	0	0	0	0	0	0	0	0	0	0
Pa_0_1090	0	0	0	0	0	0	0	0	0	0	0	0
Pa_0_110	0	0	1	0	0	0	0	0	0	0	0	0
Pa_0_1100	0	0	0	0	0	0	0	0	0	0	0	0
Pa_0_1110	0	0	1	0	0	0	0	0	0	0	0	0
Pa_0_1120	0	0	0	0	0	0	0	0	0	0	0	0
Pa_0_1130	0	0	1	0	0	0	0	0	0	0	0	0
Pa_0_1140	0	0	1	0	0	1	0	0	0	0	0	0
Pa_0_1150	0	0	0	0	0	0	1	0	0	1	0	0
Pa_0_1160	0	0	0	0	0	0	0	0	0	0	0	0
Pa_0_1170	0	0	1	0	0	0	0	0	1	0	0	0
Pa_0_1180	0	0	1	0	0	1	0	0	1	0	0	0
Pa_0_1190	0	0	1	0	0	1	0	0	1	0	0	0
Pa_0_120	0	0	0	0	0	0	0	0	0	0	0	0
Pa_0_1200	0	0	0	0	0	0	0	0	0	0	0	0
Pa_0_1210	1	0	0	1	0	0	1	0	0	1	0	0
Pa_0_1220	1	0	0	1	0	0	1	0	0	1	0	0
Pa_0_1230	0	0	0	0	0	0	0	0	0	0	0	0
Pa_0_1240	0	0	0	0	0	0	0	0	0	0	0	0
Pa_0_1250	0	0	0	0	0	0	0	0	0	0	0	0
Pa_0_1260	0	0	0	0	0	0	0	0	0	0	0	0
Pa_0_1270	0	0	0	0	0	0	0	0	0	0	0	0
Pa_0_1280	1	0	0	1	0	0	1	0	0	1	0	0
Pa_0_1290	0	0	0	0	0	0	0	0	0	0	0	0
Pa_0_130	0	0	0	0	0	0	0	0	0	0	0	0
Pa_0_1300	1	0	0	1	0	0	1	0	0	1	0	0
Pa_0_1310	0	0	0	0	0	0	0	0	0	0	0	0
Pa_0_1320	0	0	0	0	0	1	0	0	0	0	0	0
Pa_0_1330	1	0	0	1	1	1	1	0	0	1	0	0
Pa_0_1335	0	0	1	0	1	1	0	0	0	0	0	0
Pa_0_1340	1	0	0	1	0	0	1	0	0	1	0	0
Pa_0_1350	0	0	0	0	0	0	0	0	0	0	0	0
Pa_0_1360	0	0	1	0	0	1	0	0	1	0	0	0
Pa_0_1370	0	0	1	0	0	1	0	0	1	0	0	0
Pa_0_1380	0	0	1	0	1	1	0	0	0	0	0	0
Pa_0_1390	0	0	1	0	0	0	0	0	0	0	0	0
Pa_0_140	0	0	0	0	0	0	0	0	0	0	0	0
Pa_0_1400	1	0	0	1	0	0	1	0	0	1	0	0
Pa_0_1405	1	0	0	1	0	0	1	0	0	1	0	0
Pa_0_1410	0	0	0	0	0	0	0	0	0	0	0	0
Pa_0_1420	0	0	1	0	0	0	0	0	0	0	0	0
Pa_0_1423	0	1	1	0	1	1	0	0	1	0	0	0
Pa_0_1425	0	0	1	0	1	1	0	0	1	0	0	0
Pa_0_1430	0	0	1	0	0	1	0	0	0	0	0	0
Pa_0_1440	0	0	1	0	0	1	0	0	0	0	0	0
Pa_0_1450	0	0	1	0	1	1	0	0	0	0	0	0
Pa_0_1460	0	1	1	0	1	1	0	0	1	0	0	0
Pa_0_1470	0	0	0	0	0	0	0	0	0	0	0	0
Pa_0_1480	1	0	0	1	0	0	1	0	0	1	0	0
Pa_0_150	0	1	1	0	0	1	0	0	0	1	0	0
Pa_0_1500	1	0	0	1	0	0	1	0	0	1	0	0
Pa_0_1510	0	0	1	0	1	1	0	0	1	0	0	0
Pa_0_1530	0	0	1	0	0	0	0	0	0	0	0	0
Pa_0_1540	0	0	0	0	0	0	0	0	0	0	0	0
Pa_0_1550	1	0	0	1	0	0	1	0	0	1	0	0
Pa_0_1560	0	0	0	0	0	0	0	0	0	0	0	0
Pa_0_1580	1	0	0	1	0	0	1	0	0	1	0	0
Pa_0_160	0	1	1	0	0	0	0	0	1	1	0	1
Pa_0_1600	1	0	0	1	0	0	1	0	0	1	0	0
Pa_0_1610	0	0	0	0	0	0	0	0	0	0	0	0
Pa_0_1630	0	0	0	0	0	0	0	0	0	0	0	0
Pa_0_16355	0	0	1	0	0	1	0	0	1	0	0	0
Pa_0_1640	0	0	0	0	0	0	0	0	0	0	0	0
Pa_0_170	0	0	1	0	0	0	0	0	0	0	0	0
Pa_0_180	0	0	1	0	0	0	0	0	0	0	0	0
Pa_0_190	0	0	1	0	0	0	0	0	0	0	0	0
Pa_0_20	0	1	1	0	0	1	0	0	1	0	0	0
Pa_0_200	0	0	1	0	0	1	0	0	1	0	0	0
Pa_0_210	0	0	1	0	0	1	0	0	1	0	0	0
Pa_0_220	0	0	1	0	0	1	0	0	1	0	0	0
Pa_0_240	0	0	1	0	0	0	0	0	0	0	0	0
Pa_0_25	0	1	1	0	0	1	0	0	1	0	0	0
Pa_0_260	0	0	0	0	0	0	0	0	0	0	0	0
Pa_0_270	0	0	1	0	0	1	0	0	0	0	0	0
Pa_0_280	0	0	1	0	0	1	0	0	1	0	0	0
Pa_0_290	0	0	1	0	0	0	0	0	1	0	0	0
Pa_0_30	0	0	1	0	0	0	0	0	0	0	0	0
Pa_0_300	0	0	1	0	0	0	0	0	0	0	0	0
Pa_0_310	0	0	1	0	0	0	0	0	0	0	0	0
Pa_0_320	0	0	1	0	0	0	0	0	0	0	0	0
Pa_0_330	0	0	1	0	1	1	0	0	1	0	0	0
Pa_0_335	0	0	1	0	0	0	0	0	0	0	0	0
Pa_0_340	0	0	1	0	0	0	0	0	0	0	0	0
Pa_0_360	0	0	1	0	0	1	0	0	1	0	0	0
Pa_0_370	0	0	1	0	0	0	0	0	1	0	0	0
Pa_0_390	0	0	1	0	0	1	0	0	0	0	0	0
Pa_0_40	0	0	1	0	0	0	0	0	0	0	0	0
Pa_0_400	0	0	1	0	0	1	0	0	1	1	0	0
Pa_0_410	0	0	1	0	0	1	0	0	0	0	0	0
Pa_0_420	0	0	1	0	0	1	0	0	1	0	0	0
Pa_0_430	0	0	1	0	0	0	0	0	0	0	0	0
Pa_0_440	0	0	1	0	1	0	0	0	1	0	0	0
Pa_0_450	0	0	1	0	0	1	0	0	0	0	0	0
Pa_0_460	0	0	1	0	0	0	0	0	0	0	0	0
Pa_0_480	0	0	1	0	0	0	0	0	0	1	0	0
Pa_0_495	0	0	1	0	0	1	0	0	1	0	0	0
Pa_0_50	1	0	0	1	0	0	1	0	0	1	0	0
Pa_0_500	0	1	1	0	0	1	0	0	1	0	0	0
Pa_0_510	0	1	1	0	0	1	0	0	1	0	0	0
Pa_0_530	0	0	1	0	0	0	0	0	0	0	0	0
Pa_0_540	0	0	1	0	0	0	0	0	1	0	0	0
Pa_0_550	0	0	1	0	0	0	0	0	1	0	0	0
Pa_0_560	1	0	0	1	0	0	1	0	0	1	0	0
Pa_0_570	0	0	1	0	0	0	0	0	0	0	0	0
Pa_0_580	0	0	1	0	0	0	0	0	0	0	0	0
Pa_0_590	0	0	1	0	0	0	0	0	1	0	0	0
Pa_0_60	1	0	0	1	0	0	1	0	0	1	0	0
Pa_0_600	0	0	1	0	0	0	0	0	1	0	0	0
Pa_0_610	0	0	1	0	0	0	0	0	0	0	0	0
Pa_0_620	0	0	1	0	0	0	0	0	0	0	0	0
Pa_0_630	0	0	1	0	0	0	0	0	0	0	0	0
Pa_0_640	0	0	0	0	0	0	0	0	0	0	0	0
Pa_0_650	1	0	0	1	0	0	1	0	0	1	0	0
Pa_0_660	1	0	0	1	0	0	1	0	0	1	0	0
Pa_0_670	0	0	0	0	0	0	0	0	0	0	0	0
Pa_0_680	0	0	1	0	0	0	0	0	0	0	0	0
Pa_0_690	0	0	1	0	0	0	0	0	0	0	0	0
Pa_0_70	1	0	0	1	0	0	1	0	0	1	0	0
Pa_0_700	0	0	0	0	0	0	0	0	0	0	0	0
Pa_0_710	1	0	0	1	0	0	1	0	0	1	0	0
Pa_0_715	0	0	1	0	0	0	0	0	0	0	0	0
Pa_0_718	0	1	1	0	0	0	0	0	1	0	0	0
Pa_0_720	0	1	1	0	0	0	0	0	1	0	0	0
Pa_0_730	0	0	0	0	0	0	0	0	0	0	0	0
Pa_0_740	0	0	1	0	0	0	0	0	0	0	0	0
Pa_0_750	0	1	1	0	0	1	0	0	0	0	0	0
Pa_0_755	0	0	1	0	0	0	0	0	0	0	0	0
Pa_0_760	0	0	1	0	0	0	0	0	0	0	0	0
Pa_0_770	0	0	1	0	0	0	0	0	1	0	0	0
Pa_0_780	0	0	1	0	0	0	0	0	1	0	0	0
Pa_0_785	0	0	1	0	0	0	0	0	0	0	0	0
Pa_0_790	1	0	1	1	0	0	0	0	0	1	0	0
Pa_0_80	0	0	1	0	0	0	0	0	0	0	0	0
Pa_0_800	0	0	1	0	0	0	0	0	0	0	0	0
Pa_0_810	0	0	1	0	0	0	0	0	0	0	0	0
Pa_0_820	0	0	1	0	0	0	0	0	0	0	0	0
Pa_0_825	0	0	1	0	0	0	0	0	0	0	0	0
Pa_0_830	1	0	0	1	0	0	1	0	0	1	0	0
Pa_0_840	0	0	1	0	0	0	0	0	0	0	0	0
Pa_0_85	0	0	1	0	0	0	0	0	0	1	0	0
Pa_0_850	0	0	1	0	0	0	0	0	0	0	0	0
Pa_0_855	0	0	0	0	0	0	0	0	0	0	0	0
Pa_0_860	0	0	1	0	0	0	0	0	1	0	0	0
Pa_0_868	0	0	0	0	0	0	0	0	0	0	0	0
Pa_0_870	0	0	0	0	0	0	0	0	0	0	0	0
Pa_0_880	0	0	1	0	0	0	0	0	0	0	0	0
Pa_0_890	0	0	1	0	0	0	0	0	0	0	0	0
Pa_0_90	0	0	1	0	0	0	0	0	0	0	0	0
Pa_0_900	0	0	1	0	0	0	0	0	0	0	0	0
Pa_0_910	0	0	0	0	0	0	0	0	0	0	0	0
Pa_0_920	0	0	0	0	0	0	0	0	0	0	0	0
Pa_0_930	0	0	0	0	0	0	0	0	0	0	0	0
Pa_0_940	0	0	1	0	0	0	0	0	0	0	0	0
Pa_0_950	0	0	0	0	0	0	0	0	0	0	0	0
Pa_0_960	0	0	0	0	0	0	0	0	0	0	0	0
Pa_0_970	0	0	0	0	0	0	1	0	0	0	0	0
Pa_0_980	0	0	0	0	0	0	1	0	0	1	0	0
Pa_0_990	0	0	0	0	0	0	0	0	0	0	0	0
Pa_1_10	0	0	0	0	1	0	0	0	0	0	0	0
Pa_1_100	0	0	0	0	0	0	0	0	0	0	0	0
Pa_1_1000	0	0	1	0	0	0	0	0	0	0	0	0
Pa_1_10000	0	0	0	0	0	0	0	0	0	0	0	0
Pa_1_10010	0	0	0	0	0	0	0	0	0	0	0	0
Pa_1_10020	0	0	0	1	0	0	1	0	0	1	0	0
Pa_1_10030	0	0	0	0	0	0	0	0	0	0	0	0
Pa_1_10040	1	0	0	1	0	0	1	0	0	0	0	0
Pa_1_10050	0	0	0	0	0	0	0	0	0	0	0	0
Pa_1_10060	1	0	0	0	0	0	1	0	0	1	0	0
Pa_1_10070	1	0	0	1	0	0	1	0	0	1	0	0
Pa_1_10080	0	0	0	0	0	0	0	0	0	0	0	0
Pa_1_10090	1	0	0	1	0	0	1	0	0	1	0	0
Pa_1_1010	0	0	1	0	0	0	0	0	0	0	0	0
Pa_1_10100	0	0	0	0	0	0	0	0	0	0	0	0
Pa_1_10110	0	0	0	0	0	0	0	0	0	0	0	0
Pa_1_10120	0	0	0	0	0	0	0	0	0	0	0	0
Pa_1_10130	1	0	0	1	0	0	1	0	0	1	0	0
Pa_1_10140	1	0	0	1	0	0	1	0	0	1	0	0
Pa_1_10160	0	0	0	0	0	0	0	0	0	0	0	0
Pa_1_10170	0	0	0	0	0	0	0	0	0	0	0	0
Pa_1_10175	0	0	0	0	0	0	0	0	0	0	0	0
Pa_1_10180	0	0	0	0	0	0	0	0	0	0	0	0
Pa_1_10190	1	0	0	1	0	0	1	0	0	1	0	0
Pa_1_10200	1	0	0	1	0	0	1	0	0	1	0	0
Pa_1_10210	1	0	0	1	0	0	1	0	0	1	0	0
Pa_1_10220	0	0	0	0	0	0	1	0	0	1	0	0
Pa_1_10225	0	0	0	0	0	0	0	0	0	0	0	0
Pa_1_10230	0	0	0	0	0	0	0	0	0	0	0	0
Pa_1_10240	0	0	0	0	0	0	0	0	0	0	0	0
Pa_1_10250	0	0	0	1	0	0	1	0	0	1	0	0
Pa_1_10260	0	0	0	1	0	0	1	0	0	1	0	0
Pa_1_10270	0	0	0	0	0	0	0	0	0	0	0	0
Pa_1_10280	1	0	0	1	0	0	1	0	0	1	0	0
Pa_1_10290	1	0	0	1	0	0	1	0	0	1	0	0
Pa_1_1030	0	0	1	0	0	1	0	0	1	0	0	0
Pa_1_10300	1	0	0	1	0	0	1	0	0	1	0	0
Pa_1_10310	0	0	0	0	0	0	0	0	0	0	0	0
Pa_1_1032	0	0	0	0	0	0	0	0	0	0	0	0
Pa_1_10320	1	0	0	1	0	0	1	0	0	1	0	0
Pa_1_10330	0	0	0	0	0	0	0	0	0	1	0	0
Pa_1_10340	0	0	0	0	0	0	0	0	0	1	0	0
Pa_1_10350	0	0	0	0	0	0	0	0	0	0	0	0
Pa_1_10360	1	0	0	1	0	0	1	0	0	1	0	0
Pa_1_10370	0	0	0	0	0	0	0	0	0	0	0	0
Pa_1_10375	0	0	0	0	0	0	0	0	0	0	0	0
Pa_1_10380	0	0	0	0	0	0	0	0	0	0	0	0
Pa_1_10390	0	0	0	0	0	0	0	0	0	0	0	0
Pa_1_1040	0	0	1	0	0	0	0	0	0	0	0	0
Pa_1_10400	1	0	0	1	0	0	1	0	0	1	0	0
Pa_1_10410	1	0	0	1	0	0	1	0	0	1	0	0
Pa_1_10420	1	0	0	1	0	0	1	0	0	1	0	0
Pa_1_10430	0	0	0	0	0	0	0	0	0	0	0	0
Pa_1_10440	1	0	0	1	0	0	1	0	0	1	0	0
Pa_1_1045	0	1	1	0	0	1	0	0	1	0	0	0
Pa_1_10450	1	0	0	1	0	0	1	0	0	1	0	0
Pa_1_10460	0	0	0	0	0	0	0	0	0	0	0	0
Pa_1_10470	0	0	0	0	0	0	0	0	0	0	0	0
Pa_1_10475	0	0	0	0	0	0	0	0	0	0	0	0
Pa_1_10480	1	0	0	1	0	0	1	0	0	1	0	0
Pa_1_1050	0	0	1	0	0	0	0	0	0	0	0	0
Pa_1_10510	1	0	0	1	0	0	1	0	0	1	0	0
Pa_1_10520	1	0	0	1	0	0	1	0	0	1	0	0
Pa_1_10530	0	0	0	0	0	0	0	0	0	0	0	0
Pa_1_10540	1	0	0	1	0	0	1	0	0	1	0	0
Pa_1_10550	0	0	0	0	0	0	0	0	0	0	0	0
Pa_1_10560	0	0	0	0	0	0	0	0	0	0	0	0
Pa_1_10570	0	0	0	0	0	0	0	0	0	0	0	0
Pa_1_10575	0	0	0	0	0	0	0	0	0	0	0	0
Pa_1_10580	0	0	0	0	0	0	0	0	0	0	0	0
Pa_1_10590	1	0	0	1	0	0	1	0	0	1	0	0
Pa_1_1060	0	0	1	0	0	0	0	0	1	0	0	0
Pa_1_10600	0	0	0	0	0	0	1	0	0	1	0	0
Pa_1_10610	0	0	0	0	0	0	0	0	0	0	0	0
Pa_1_10620	1	0	0	1	0	0	1	0	0	1	0	0
Pa_1_10625	0	0	0	0	0	0	0	0	0	0	0	0
Pa_1_10630	1	0	0	1	0	0	1	0	0	0	0	0
Pa_1_10640	0	0	0	0	0	0	0	0	0	0	0	0
Pa_1_10650	0	0	0	0	0	0	0	0	0	0	0	0
Pa_1_10660	0	0	0	0	0	0	0	0	0	0	0	0
Pa_1_10670	0	0	0	0	0	0	0	0	0	0	0	0
Pa_1_10680	1	0	0	1	0	0	1	0	0	1	0	0
Pa_1_10690	0	0	0	1	0	0	1	0	0	1	0	0
Pa_1_1070	0	0	1	0	0	1	0	0	1	0	0	0
Pa_1_10700	0	0	0	0	0	0	0	0	0	0	0	0
Pa_1_10710	1	0	0	1	0	0	1	0	0	1	0	0
Pa_1_10720	0	0	0	0	0	0	0	0	0	0	0	0
Pa_1_10730	1	0	0	1	0	0	1	0	0	1	0	0
Pa_1_10740	1	0	0	1	0	0	1	0	0	1	0	0
Pa_1_10750	0	0	0	0	0	0	0	0	0	0	0	0
Pa_1_10760	0	0	0	0	0	0	1	0	0	1	0	0
Pa_1_10770	1	0	0	1	0	0	1	0	0	1	0	0
Pa_1_10775	0	0	0	0	0	0	0	0	0	0	0	0
Pa_1_10780	0	0	0	0	0	0	0	0	0	0	0	0
Pa_1_10790	1	0	0	0	0	0	0	0	0	1	0	0
Pa_1_1080	0	0	0	0	0	0	0	0	0	0	0	0
Pa_1_10800	1	0	0	1	0	0	1	0	0	1	0	0
Pa_1_10805	0	0	0	0	0	0	0	0	0	0	0	0
Pa_1_10810	1	0	0	1	0	0	1	0	0	1	0	0
Pa_1_10820	0	0	0	0	0	0	0	0	0	0	0	0
Pa_1_10830	0	0	0	0	0	0	0	0	0	0	0	0
Pa_1_10840	0	0	0	0	0	0	0	0	0	0	0	0
Pa_1_10850	0	0	0	0	0	0	0	0	0	0	0	0
Pa_1_10860	0	0	0	0	0	0	0	0	0	0	0	0
Pa_1_10870	0	0	0	0	0	0	0	0	0	0	0	0
Pa_1_10880	1	0	0	1	0	0	1	0	0	1	0	0
Pa_1_10890	0	0	0	0	0	0	0	0	0	0	0	0
Pa_1_1090	0	0	1	0	0	1	0	0	1	0	0	0
Pa_1_10900	0	0	0	1	0	0	1	0	0	1	0	0
Pa_1_10920	0	0	0	0	0	0	0	0	0	0	0	0
Pa_1_1093	0	0	1	0	0	1	0	0	0	0	0	0
Pa_1_10930	1	0	0	1	0	0	1	0	0	1	0	0
Pa_1_10940	1	0	0	1	0	0	1	0	0	1	0	0
Pa_1_10950	1	0	0	1	0	0	1	0	0	1	0	0
Pa_1_10960	1	0	0	1	0	0	1	0	0	1	0	0
Pa_1_10970	1	0	0	1	0	0	1	0	0	1	0	0
Pa_1_10980	1	0	0	0	0	0	1	0	0	1	0	0
Pa_1_10990	1	0	0	1	0	0	1	0	0	1	0	0
Pa_1_110	0	0	0	0	0	0	0	0	0	0	0	0
Pa_1_1100	0	1	1	0	0	1	0	0	1	1	0	0
Pa_1_11010	0	0	0	0	0	0	0	0	0	0	0	0
Pa_1_11020	1	0	0	1	0	0	1	0	0	1	0	0
Pa_1_11030	1	0	0	1	0	0	1	0	0	1	0	0
Pa_1_11040	0	0	0	0	0	0	0	0	0	0	0	0
Pa_1_11050	0	0	0	0	0	0	0	0	0	1	0	0
Pa_1_11060	1	0	0	1	0	0	1	0	0	1	0	0
Pa_1_11070	0	0	0	0	0	0	0	0	0	0	0	0
Pa_1_11080	0	0	0	0	0	0	0	0	0	0	0	0
Pa_1_11090	1	0	0	1	0	0	1	0	0	1	0	0
Pa_1_1110	0	1	1	0	0	1	0	0	1	0	0	0
Pa_1_11100	0	0	0	0	0	0	0	0	0	0	0	0
Pa_1_11110	0	0	0	0	0	0	0	0	0	0	0	0
Pa_1_11120	0	0	0	0	0	0	0	0	0	0	0	0
Pa_1_11130	0	0	0	0	0	0	0	0	0	0	0	0
Pa_1_11140	1	0	0	1	0	0	1	0	0	1	0	0
Pa_1_11150	0	0	0	1	0	0	1	0	0	1	0	0
Pa_1_11160	1	0	0	1	0	0	1	0	0	1	0	0
Pa_1_11170	0	0	0	1	0	0	1	0	0	1	0	0
Pa_1_11175	0	0	0	0	0	0	0	0	0	0	0	0
Pa_1_11180	0	0	0	0	0	0	0	0	0	0	0	0
Pa_1_1120	0	0	1	0	0	1	0	0	1	0	0	0
Pa_1_11200	0	0	0	0	0	0	0	0	0	0	0	0
Pa_1_11210	1	0	0	1	0	0	1	0	0	1	0	0
Pa_1_11220	0	0	0	1	0	0	1	0	0	1	0	0
Pa_1_11230	1	0	0	1	0	0	1	0	0	1	0	0
Pa_1_11240	1	0	0	1	0	0	1	0	0	1	0	0
Pa_1_1125	0	0	1	0	0	1	0	0	1	0	0	0
Pa_1_11250	1	0	0	1	0	0	1	0	0	1	0	0
Pa_1_11260	1	0	0	1	0	0	1	0	0	1	0	0
Pa_1_11270	1	0	0	1	0	0	1	0	0	1	0	0
Pa_1_11280	0	0	0	0	0	0	0	0	0	0	0	0
Pa_1_11290	0	0	0	0	0	0	0	0	0	0	0	0
Pa_1_1130	0	0	1	0	0	1	0	0	1	0	0	0
Pa_1_11300	0	0	0	0	0	0	0	0	0	0	0	0
Pa_1_11310	0	0	0	0	0	0	0	0	0	1	0	0
Pa_1_11320	1	0	0	1	0	0	1	0	0	1	0	0
Pa_1_11325	1	0	0	1	0	0	1	0	0	1	0	0
Pa_1_11330	1	0	0	1	0	0	1	0	0	1	0	0
Pa_1_11340	1	0	0	1	0	0	1	0	0	1	0	0
Pa_1_11350	0	0	0	0	0	0	0	0	0	0	0	0
Pa_1_11360	0	0	0	0	0	0	0	0	0	0	0	0
Pa_1_11380	0	0	0	0	0	0	0	0	0	0	0	0
Pa_1_11390	0	0	0	0	0	0	0	0	0	0	0	0
Pa_1_1140	0	0	1	0	0	0	0	0	0	0	0	0
Pa_1_11400	0	0	0	0	0	0	0	0	0	0	0	0
Pa_1_11410	1	0	0	1	0	0	1	0	0	1	0	0
Pa_1_11420	0	0	0	0	0	0	0	0	0	0	0	0
Pa_1_11430	1	0	0	1	0	0	1	0	0	1	0	0
Pa_1_11440	1	0	0	0	0	0	0	0	0	0	0	0
Pa_1_11450	1	0	0	1	0	0	1	0	0	0	0	0
Pa_1_11460	1	0	0	1	0	0	1	0	0	1	0	0
Pa_1_11470	0	0	0	0	0	0	0	0	0	1	0	0
Pa_1_11480	0	0	0	0	0	0	0	0	0	0	0	0
Pa_1_11490	0	0	0	1	0	0	1	0	0	1	0	0
Pa_1_115	1	0	0	1	0	0	1	0	0	1	0	0
Pa_1_1150	0	1	1	0	0	1	0	0	1	0	0	0
Pa_1_11500	0	0	0	0	0	0	0	0	0	0	0	0
Pa_1_11510	0	0	0	0	0	0	0	0	0	0	0	0
Pa_1_11520	0	0	0	1	0	0	1	0	0	1	0	0
Pa_1_11530	1	0	0	1	0	0	0	0	0	0	0	0
Pa_1_11540	1	0	0	1	0	0	1	0	0	1	0	0
Pa_1_11550	1	0	0	1	0	0	1	0	0	1	0	0
Pa_1_11560	0	0	0	0	0	0	0	0	0	0	0	0
Pa_1_11570	0	0	0	0	0	0	0	0	0	0	0	0
Pa_1_11580	0	0	0	0	0	0	0	0	0	0	0	0
Pa_1_11590	0	0	0	0	0	0	0	0	0	0	0	0
Pa_1_1160	0	0	1	0	0	0	0	0	0	0	0	0
Pa_1_11600	1	0	0	1	0	0	1	0	0	1	0	0
Pa_1_11610	0	0	0	0	0	0	0	0	0	0	0	0
Pa_1_11620	1	0	0	1	0	0	1	0	0	1	0	0
Pa_1_11630	1	0	0	1	0	0	1	0	0	1	0	0
Pa_1_11640	0	0	0	0	0	0	0	0	0	0	0	0
Pa_1_1165	0	0	0	0	0	0	0	0	0	0	0	0
Pa_1_11650	1	0	0	1	0	0	1	0	0	0	0	0
Pa_1_11660	0	0	0	0	0	0	0	0	0	0	0	0
Pa_1_11670	0	0	0	0	0	0	1	0	0	1	0	0
Pa_1_11680	0	0	0	1	0	0	1	0	0	0	0	0
Pa_1_11690	0	0	0	0	0	0	0	0	0	0	0	0
Pa_1_11700	1	0	0	1	0	0	1	0	0	1	0	0
Pa_1_11710	1	0	0	1	0	0	1	0	0	1	0	0
Pa_1_11720	1	0	0	1	0	0	1	0	0	1	0	0
Pa_1_11740	1	0	0	1	0	0	1	0	0	1	0	0
Pa_1_1175	0	0	0	0	0	0	0	0	0	0	0	0
Pa_1_11750	1	0	0	1	0	0	1	0	0	1	0	0
Pa_1_11760	1	0	0	1	0	0	1	0	0	1	0	0
Pa_1_11770	1	0	0	1	0	0	1	0	0	1	0	0
Pa_1_11780	1	0	0	1	0	0	1	0	0	1	0	0
Pa_1_11790	0	0	0	0	0	0	0	0	0	0	0	0
Pa_1_1180	0	0	1	0	0	0	0	0	0	0	0	0
Pa_1_11800	0	0	0	0	0	0	0	0	0	0	0	0
Pa_1_11810	1	0	0	1	0	0	1	0	0	1	0	0
Pa_1_11820	1	0	0	1	0	0	1	0	0	1	0	0
Pa_1_11830	0	0	0	0	0	0	1	0	0	1	0	0
Pa_1_11840	0	0	0	0	0	0	0	0	0	0	0	0
Pa_1_11850	0	0	0	0	0	0	1	0	0	1	0	0
Pa_1_11860	1	0	0	1	0	0	0	0	0	0	0	0
Pa_1_11865	0	0	0	0	0	0	0	0	0	0	0	0
Pa_1_11870	0	0	0	0	0	0	0	0	0	0	0	0
Pa_1_11880	1	0	0	1	0	0	1	0	0	1	0	0
Pa_1_11885	0	0	0	0	0	0	0	0	0	0	0	0
Pa_1_11888	0	0	0	0	0	0	0	0	0	1	0	0
Pa_1_11890	0	0	0	0	0	0	1	0	0	1	0	0
Pa_1_1190	0	0	1	0	0	0	0	0	0	0	0	0
Pa_1_11900	0	0	0	0	0	0	0	0	0	0	0	0
Pa_1_1191	0	0	1	0	0	0	0	0	0	0	0	0
Pa_1_11910	0	0	0	0	0	0	0	0	0	0	0	0
Pa_1_11920	0	0	0	0	0	0	0	0	0	0	0	0
Pa_1_11930	0	0	0	0	0	0	0	0	0	0	0	0
Pa_1_1194	0	0	1	0	0	0	0	0	0	0	0	0
Pa_1_11940	0	0	0	0	0	0	0	0	0	0	0	0
Pa_1_11950	1	0	0	1	0	0	1	0	0	1	0	0
Pa_1_11960	1	0	0	0	0	0	0	0	0	0	0	0
Pa_1_1197	0	0	1	0	0	0	0	0	0	0	0	0
Pa_1_11970	1	0	0	1	0	0	1	0	0	1	0	0
Pa_1_11973	0	0	0	0	0	0	0	0	0	0	0	0
Pa_1_11976	1	0	0	0	0	0	0	0	0	0	0	0
Pa_1_11980	1	0	0	1	0	0	1	0	0	0	0	0
Pa_1_11990	0	0	0	1	0	0	1	0	0	1	0	0
Pa_1_120	0	0	1	0	0	0	0	0	0	0	0	0
Pa_1_1200	0	0	1	0	0	0	0	0	0	0	0	0
Pa_1_12000	1	0	0	1	0	0	1	0	0	1	0	0
Pa_1_12010	0	0	0	0	0	0	0	0	0	0	0	0
Pa_1_12015	0	0	0	0	0	0	0	0	0	0	0	0
Pa_1_12020	1	0	0	1	0	0	1	0	0	0	0	0
Pa_1_12025	1	0	0	1	0	0	1	0	0	1	0	0
Pa_1_12030	1	0	0	1	0	0	1	0	0	1	0	0
Pa_1_12040	0	0	0	0	0	0	0	0	0	0	0	0
Pa_1_12050	1	0	0	1	0	0	1	0	0	1	0	0
Pa_1_12060	0	0	0	0	0	0	0	0	0	0	0	0
Pa_1_12070	1	0	0	0	0	0	0	0	0	0	0	0
Pa_1_12080	1	0	0	1	0	0	1	0	0	1	0	0
Pa_1_12090	1	0	0	1	0	0	1	0	0	1	0	0
Pa_1_1210	0	0	0	0	0	0	0	0	0	0	0	0
Pa_1_12100	1	0	0	1	0	0	1	0	0	1	0	0
Pa_1_12110	1	0	0	1	0	0	1	0	0	1	0	0
Pa_1_12120	1	0	0	1	0	0	1	0	0	1	0	0
Pa_1_12130	1	0	0	1	0	0	1	0	0	1	0	0
Pa_1_12140	1	0	0	1	0	0	1	0	0	1	0	0
Pa_1_1215	0	0	0	0	0	0	0	0	0	0	0	0
Pa_1_12150	0	0	0	0	0	0	0	0	0	0	0	0
Pa_1_12160	0	0	0	0	0	0	0	0	0	0	0	0
Pa_1_12170	0	0	0	0	0	0	0	0	0	0	0	0
Pa_1_12180	0	0	0	0	0	0	0	0	0	0	0	0
Pa_1_12190	0	0	0	0	0	0	0	0	0	0	0	0
Pa_1_1220	0	0	1	0	0	0	0	0	0	1	0	0
Pa_1_12200	0	0	0	0	0	0	0	0	0	0	0	0
Pa_1_12210	1	0	0	1	0	0	1	0	0	1	0	0
Pa_1_12220	0	0	0	0	0	0	0	0	0	0	0	0
Pa_1_12230	0	0	0	0	0	0	0	0	0	0	0	0
Pa_1_12250	1	0	0	1	0	0	1	0	0	1	0	0
Pa_1_12260	1	0	0	1	0	0	1	0	0	1	0	0
Pa_1_12270	0	0	0	0	0	0	0	0	0	0	0	0
Pa_1_12280	0	0	0	0	0	0	0	0	0	0	0	0
Pa_1_12290	1	0	0	1	0	0	1	0	0	1	0	0
Pa_1_1230	0	0	1	0	0	0	0	0	0	0	0	0
Pa_1_12300	1	0	0	1	0	0	1	0	0	1	0	0
Pa_1_12310	0	0	0	0	0	0	0	0	0	0	0	0
Pa_1_12320	1	0	0	1	0	0	1	0	0	1	0	0
Pa_1_12330	1	0	0	1	0	0	1	0	0	1	0	0
Pa_1_12340	1	0	0	1	0	0	1	0	0	1	0	0
Pa_1_12350	1	0	0	0	0	0	1	0	0	0	0	0
Pa_1_12360	1	0	0	1	0	0	1	0	0	1	0	0
Pa_1_12370	0	0	0	1	0	0	1	0	0	1	0	0
Pa_1_12380	1	0	0	1	0	0	1	0	0	1	0	0
Pa_1_12390	0	0	0	0	0	0	0	0	0	0	0	0
Pa_1_1240	0	0	0	0	0	0	0	0	0	0	0	0
Pa_1_12400	1	0	0	1	0	0	1	0	0	0	0	0
Pa_1_12410	1	0	0	1	0	0	1	0	0	1	0	0
Pa_1_12420	1	0	0	1	0	0	1	0	0	1	0	0
Pa_1_12430	0	0	0	0	0	0	0	0	0	0	0	0
Pa_1_12440	1	0	0	1	0	0	1	0	0	1	0	0
Pa_1_12450	0	0	0	0	0	0	0	0	0	0	0	0
Pa_1_12460	0	0	0	0	0	0	0	0	0	0	0	0
Pa_1_12470	0	0	0	0	0	0	0	0	0	0	0	0
Pa_1_12480	1	0	0	1	0	0	1	0	0	1	0	0
Pa_1_12490	0	0	0	0	0	0	0	0	0	0	0	0
Pa_1_1250	1	0	0	1	0	0	1	0	0	1	0	0
Pa_1_12500	1	0	0	1	0	0	1	0	0	1	0	0
Pa_1_12507	0	0	0	0	0	0	0	0	0	0	0	0
Pa_1_12510	0	0	0	0	0	0	0	0	0	0	0	0
Pa_1_12520	0	0	0	0	0	0	0	0	0	0	0	0
Pa_1_12525	0	0	0	0	0	0	0	0	0	0	0	0
Pa_1_12530	0	0	0	0	0	0	0	0	0	0	0	0
Pa_1_12540	0	0	0	0	0	0	0	0	0	0	0	0
Pa_1_12550	1	0	0	1	0	0	1	0	0	1	0	0
Pa_1_12560	1	0	0	1	0	0	1	0	0	1	0	0
Pa_1_12570	0	0	0	0	0	0	0	0	0	0	0	0
Pa_1_12580	1	0	0	1	0	0	1	0	0	1	0	0
Pa_1_12590	0	0	0	0	0	0	0	0	0	0	0	0
Pa_1_1260	1	0	0	1	0	0	1	0	0	1	0	0
Pa_1_12600	1	0	0	1	0	0	1	0	0	1	0	0
Pa_1_12610	0	0	0	0	0	0	0	0	0	0	0	0
Pa_1_12620	1	0	0	1	0	0	1	0	0	1	0	0
Pa_1_12630	1	0	0	1	0	0	1	0	0	1	0	0
Pa_1_12640	0	0	0	0	0	0	0	0	0	0	0	0
Pa_1_12650	0	0	0	0	0	0	0	0	0	0	0	0
Pa_1_12660	0	0	0	0	0	0	0	0	0	0	0	0
Pa_1_12670	1	0	0	1	0	0	1	0	0	1	0	0
Pa_1_12680	0	0	0	0	0	0	0	0	0	0	0	0
Pa_1_12690	0	0	0	0	0	0	0	0	0	0	0	0
Pa_1_1270	0	0	0	0	0	0	0	0	0	0	0	0
Pa_1_12700	1	0	0	1	0	0	0	0	0	0	0	0
Pa_1_12710	1	0	0	1	0	0	1	0	0	1	0	0
Pa_1_12720	0	0	0	0	0	0	0	0	0	0	0	0
Pa_1_12730	1	0	0	1	0	0	1	0	0	1	0	0
Pa_1_12740	0	0	0	0	0	0	0	0	0	0	0	0
Pa_1_12750	0	0	0	0	0	0	0	0	0	0	0	0
Pa_1_12760	1	0	0	1	0	0	1	0	0	1	0	0
Pa_1_12770	1	0	0	1	0	0	1	0	0	1	0	0
Pa_1_12780	1	0	0	1	0	0	1	0	0	1	0	0
Pa_1_12790	1	0	0	0	0	0	0	0	0	0	0	0
Pa_1_1280	0	0	1	0	0	0	0	0	0	0	0	0
Pa_1_12800	1	0	0	1	0	0	1	0	0	1	0	0
Pa_1_12810	0	0	0	0	0	0	0	0	0	0	0	0
Pa_1_12820	1	0	0	1	0	0	1	0	0	1	0	0
Pa_1_12830	0	0	0	0	0	0	0	0	0	0	0	0
Pa_1_12840	0	0	0	0	0	0	0	0	0	0	0	0
Pa_1_12850	1	0	0	0	0	0	0	0	0	0	0	0
Pa_1_12860	0	0	0	0	0	0	0	0	0	0	0	0
Pa_1_12870	1	0	0	1	0	0	1	0	0	1	0	0
Pa_1_12890	0	0	0	0	0	0	0	0	0	0	0	0
Pa_1_1290	0	0	1	0	0	0	0	0	0	0	0	0
Pa_1_12900	0	0	0	0	0	0	0	0	0	0	0	0
Pa_1_12910	0	0	0	0	0	0	0	0	0	0	0	0
Pa_1_12920	1	0	0	1	0	0	1	0	0	1	0	0
Pa_1_12930	0	0	0	0	0	0	0	0	0	0	0	0
Pa_1_12940	1	0	0	1	0	0	1	0	0	1	0	0
Pa_1_1295	0	0	1	0	0	0	0	0	0	0	0	0
Pa_1_12950	1	0	0	1	0	0	1	0	0	1	0	0
Pa_1_12960	1	0	0	1	0	0	1	0	0	1	0	0
Pa_1_12970	1	0	0	1	0	0	1	0	0	1	0	0
Pa_1_12980	1	0	0	1	0	0	1	0	0	1	0	0
Pa_1_12990	1	0	0	1	0	0	1	0	0	1	0	0
Pa_1_130	1	0	0	1	0	0	1	0	0	1	0	0
Pa_1_1300	0	0	1	0	0	0	0	0	0	0	0	0
Pa_1_13000	0	0	0	0	0	0	0	0	0	0	0	0
Pa_1_13010	0	0	0	0	0	0	0	0	0	0	0	0
Pa_1_13020	1	0	0	1	0	0	1	0	0	1	0	0
Pa_1_13030	0	0	0	0	0	0	1	0	0	1	0	0
Pa_1_13040	0	0	0	0	0	0	0	0	0	0	0	0
Pa_1_13050	0	0	0	0	0	0	0	0	0	0	0	0
Pa_1_13070	1	0	0	1	0	0	1	0	0	1	0	0
Pa_1_13075	0	0	0	0	0	0	0	0	0	0	0	0
Pa_1_13080	0	0	0	0	0	0	0	0	0	0	0	0
Pa_1_13090	0	0	0	0	0	0	0	0	0	0	0	0
Pa_1_1310	0	0	0	0	0	0	0	0	0	0	0	0
Pa_1_13100	1	0	0	0	0	0	0	0	0	0	0	0
Pa_1_13110	0	0	0	0	0	0	0	0	0	0	0	0
Pa_1_13120	0	0	0	0	0	0	0	0	0	0	0	0
Pa_1_13130	0	0	0	0	0	0	0	0	0	0	0	0
Pa_1_13140	1	0	0	1	0	0	1	0	0	1	0	0
Pa_1_13150	1	0	0	1	0	0	1	0	0	1	0	0
Pa_1_13160	1	0	0	1	0	0	1	0	0	1	0	0
Pa_1_13170	1	0	0	1	0	0	1	0	0	1	0	0
Pa_1_13180	0	0	0	0	0	0	0	0	0	0	0	0
Pa_1_13190	0	0	0	0	0	0	0	0	0	0	0	0
Pa_1_13195	0	0	0	0	0	0	0	0	0	0	0	0
Pa_1_1320	0	0	1	0	0	0	0	0	0	0	0	0
Pa_1_13200	0	0	0	0	0	0	0	0	0	0	0	0
Pa_1_13210	1	0	0	1	0	0	1	0	0	1	0	0
Pa_1_13220	1	0	0	1	0	0	1	0	0	1	0	0
Pa_1_13230	0	0	0	0	0	0	0	0	0	0	0	0
Pa_1_13235	0	0	0	0	0	0	0	0	0	0	0	0
Pa_1_13238	1	0	0	1	0	0	1	0	0	1	0	0
Pa_1_13240	1	0	0	1	0	0	1	0	0	1	0	0
Pa_1_13250	0	0	0	0	0	0	0	0	0	0	0	0
Pa_1_13260	1	0	0	1	0	0	0	0	0	1	0	0
Pa_1_13280	0	0	0	0	0	0	0	0	0	0	0	0
Pa_1_13290	0	0	0	1	0	0	1	0	0	1	0	0
Pa_1_13295	0	0	0	0	0	0	0	0	0	0	0	0
Pa_1_1330	0	0	0	0	0	0	0	0	0	0	0	0
Pa_1_13300	0	0	0	0	0	0	0	0	0	0	0	0
Pa_1_13310	1	0	0	1	0	0	1	0	0	1	0	0
Pa_1_13320	1	0	0	1	0	0	1	0	0	1	0	0
Pa_1_13330	0	0	0	0	0	0	0	0	0	0	0	0
Pa_1_13340	1	0	0	1	0	0	1	0	0	1	0	0
Pa_1_13350	1	0	0	1	0	0	1	0	0	1	0	0
Pa_1_13355	0	0	0	0	0	0	0	0	0	0	0	0
Pa_1_13360	0	0	0	0	0	0	0	0	0	0	0	0
Pa_1_13370	0	0	0	0	0	0	0	0	0	0	0	0
Pa_1_13380	0	0	0	0	0	0	0	0	0	0	0	0
Pa_1_13390	1	0	0	1	0	0	1	0	0	1	0	0
Pa_1_1340	1	0	1	1	0	0	1	0	0	1	0	0
Pa_1_13400	1	0	0	1	0	0	1	0	0	1	0	0
Pa_1_13410	1	0	0	1	0	0	1	0	0	1	0	0
Pa_1_13420	1	0	0	1	0	0	1	0	0	1	0	0
Pa_1_13430	1	0	0	1	0	0	1	0	0	1	0	0
Pa_1_13440	1	0	0	1	0	0	1	0	0	1	0	0
Pa_1_13450	0	0	0	0	0	0	0	0	0	0	0	0
Pa_1_13460	1	0	0	1	0	0	1	0	0	1	0	0
Pa_1_13465	0	0	0	0	0	0	0	0	0	0	0	0
Pa_1_13470	1	0	0	1	0	0	1	0	0	1	0	0
Pa_1_13480	1	0	0	1	0	0	1	0	0	1	0	0
Pa_1_13490	0	0	0	0	0	0	1	0	0	0	0	0
Pa_1_1350	0	0	1	0	0	0	0	0	0	0	0	0
Pa_1_13500	1	0	0	1	0	0	1	0	0	1	0	0
Pa_1_13510	0	0	0	0	0	0	0	0	0	0	0	0
Pa_1_13520	1	0	0	1	0	0	1	0	0	1	0	0
Pa_1_13530	1	0	0	1	0	0	1	0	0	1	0	0
Pa_1_13540	1	0	0	1	0	0	1	0	0	1	0	0
Pa_1_13550	1	0	0	1	0	0	1	0	0	1	0	0
Pa_1_13560	1	0	0	1	0	0	1	0	0	1	0	0
Pa_1_13570	0	0	0	0	0	0	0	0	0	0	0	0
Pa_1_13580	0	0	0	0	0	0	0	0	0	0	0	0
Pa_1_13585	0	0	0	0	0	0	0	0	0	0	0	0
Pa_1_13590	1	0	0	1	0	0	1	0	0	1	0	0
Pa_1_13598	0	0	0	0	0	0	0	0	0	0	0	0
Pa_1_1360	0	0	1	0	0	0	0	0	0	0	0	0
Pa_1_13600	0	0	0	0	0	0	1	0	0	1	0	0
Pa_1_13610	0	0	0	0	0	0	0	0	0	0	0	0
Pa_1_13615	0	0	0	0	0	0	0	0	0	0	0	0
Pa_1_13619	0	0	0	0	0	0	0	0	0	0	0	0
Pa_1_13620	0	0	0	0	0	0	0	0	0	0	0	0
Pa_1_13630	1	0	0	1	0	0	1	0	0	1	0	0
Pa_1_13640	1	0	0	1	0	0	1	0	0	1	0	0
Pa_1_13650	1	0	0	1	0	0	1	0	0	1	0	0
Pa_1_13660	0	0	0	0	0	0	0	0	0	0	0	0
Pa_1_13670	1	0	0	1	0	0	1	0	0	1	0	0
Pa_1_13680	1	0	0	1	0	0	1	0	0	1	0	0
Pa_1_13690	1	0	0	1	0	0	1	0	0	1	0	0
Pa_1_13695	0	0	0	0	0	0	0	0	0	0	0	0
Pa_1_1370	0	0	1	0	0	0	0	0	0	0	0	0
Pa_1_13700	1	0	0	1	0	0	1	0	0	1	0	0
Pa_1_13710	1	0	0	1	0	0	1	0	0	1	0	0
Pa_1_13720	1	0	0	1	0	0	1	0	0	1	0	0
Pa_1_13730	0	0	0	0	0	0	0	0	0	0	0	0
Pa_1_13740	1	0	0	1	0	0	1	0	0	0	0	0
Pa_1_13750	1	0	0	1	0	0	1	0	0	1	0	0
Pa_1_13760	1	0	0	1	0	0	1	0	0	1	0	0
Pa_1_13770	1	0	0	1	0	0	1	0	0	1	0	0
Pa_1_13780	0	0	0	0	0	0	0	0	0	0	0	0
Pa_1_13785	0	0	0	0	0	0	0	0	0	0	0	0
Pa_1_13790	0	0	0	0	0	0	0	0	0	0	0	0
Pa_1_1380	1	0	0	1	0	0	1	0	0	1	0	0
Pa_1_13800	0	0	0	0	0	0	0	0	0	0	0	0
Pa_1_13810	0	0	0	0	0	0	0	0	0	0	0	0
Pa_1_13820	0	0	0	0	0	0	0	0	0	0	0	0
Pa_1_13830	0	0	0	0	0	0	0	0	0	0	0	0
Pa_1_13840	0	0	0	0	0	0	0	0	0	0	0	0
Pa_1_13850	1	0	0	1	0	0	1	0	0	1	0	0
Pa_1_13870	0	0	0	0	0	0	0	0	0	0	0	0
Pa_1_13880	1	0	0	1	0	0	1	0	0	1	0	0
Pa_1_13890	1	0	0	1	0	0	1	0	0	1	0	0
Pa_1_1390	1	0	0	1	0	0	1	0	0	1	0	0
Pa_1_13900	1	0	0	1	0	0	1	0	0	1	0	0
Pa_1_13910	1	0	0	1	0	0	1	0	0	1	0	0
Pa_1_13915	0	0	0	0	0	0	0	0	0	0	0	0
Pa_1_13918	0	0	0	0	0	0	0	0	0	0	0	0
Pa_1_13920	1	0	0	1	0	0	1	0	0	1	0	0
Pa_1_13930	1	0	0	1	0	0	1	0	0	1	0	0
Pa_1_13940	0	0	0	0	0	0	0	0	0	0	0	0
Pa_1_1395	0	0	1	0	0	0	0	0	1	0	0	0
Pa_1_13950	1	0	0	1	0	0	1	0	0	1	0	0
Pa_1_13960	0	0	0	0	0	0	0	0	0	0	0	0
Pa_1_13970	0	0	0	0	0	0	0	0	0	0	0	0
Pa_1_13980	0	0	0	0	0	0	0	0	0	0	0	0
Pa_1_13990	0	0	0	0	0	0	0	0	0	0	0	0
Pa_1_140	1	0	1	1	0	0	1	0	0	1	0	0
Pa_1_1400	0	0	1	0	0	0	0	0	1	0	0	0
Pa_1_14000	0	0	0	0	0	0	0	0	0	0	0	0
Pa_1_14010	0	0	0	0	0	0	0	0	0	0	0	0
Pa_1_14020	1	0	0	1	0	0	1	0	0	1	0	0
Pa_1_14030	1	0	0	1	0	0	1	0	0	1	0	0
Pa_1_14040	0	0	0	0	0	0	0	0	0	0	0	0
Pa_1_14050	1	0	0	1	0	0	1	0	0	1	0	0
Pa_1_14060	1	0	0	1	0	0	1	0	0	1	0	0
Pa_1_14070	0	0	0	0	0	0	0	0	0	0	0	0
Pa_1_14090	1	0	0	1	0	0	1	0	0	1	0	0
Pa_1_1410	0	0	1	0	0	0	0	0	0	0	0	0
Pa_1_14100	1	0	0	1	0	0	1	0	0	1	0	0
Pa_1_14110	1	0	0	1	0	0	0	0	0	0	0	0
Pa_1_14120	1	0	0	1	0	0	1	0	0	1	0	0
Pa_1_14130	1	0	0	1	0	0	1	0	0	1	0	0
Pa_1_14140	1	0	0	0	0	0	0	0	0	0	0	0
Pa_1_14150	1	0	0	1	0	0	1	0	0	1	0	0
Pa_1_14160	1	0	0	1	0	0	1	0	0	1	0	0
Pa_1_14170	1	0	0	1	0	0	1	0	0	1	0	0
Pa_1_14180	1	0	0	1	0	0	1	0	0	1	0	0
Pa_1_14190	0	0	0	0	0	0	0	0	0	0	0	0
Pa_1_1420	0	0	1	0	0	0	0	0	0	0	0	0
Pa_1_14200	1	0	0	1	0	0	1	0	0	1	0	0
Pa_1_14210	1	0	0	1	0	0	1	0	0	1	0	0
Pa_1_14220	0	0	0	0	0	0	0	0	0	0	0	0
Pa_1_14230	0	0	0	0	0	0	0	0	0	0	0	0
Pa_1_14240	0	0	0	0	0	0	0	0	0	0	0	0
Pa_1_14250	1	0	0	1	0	0	1	0	0	1	0	0
Pa_1_14260	0	0	0	0	0	0	0	0	0	0	0	0
Pa_1_14270	0	0	0	0	0	0	0	0	0	0	0	0
Pa_1_14280	1	0	0	1	0	0	1	0	0	1	0	0
Pa_1_14290	1	0	0	0	0	0	0	0	0	1	0	0
Pa_1_1430	0	0	1	0	0	0	0	0	0	0	0	0
Pa_1_14310	1	0	0	0	0	0	0	0	0	1	0	0
Pa_1_14320	0	0	0	0	0	0	0	0	0	0	0	0
Pa_1_14330	1	0	0	1	0	0	1	0	0	1	0	0
Pa_1_14340	0	0	0	0	0	0	0	0	0	0	0	0
Pa_1_14350	1	0	0	1	0	0	1	0	0	1	0	0
Pa_1_14360	1	0	0	1	0	0	1	0	0	1	0	0
Pa_1_14370	1	0	0	1	0	0	1	0	0	1	0	0
Pa_1_14380	1	0	0	1	0	0	1	0	0	1	0	0
Pa_1_14390	0	0	0	0	0	0	0	0	0	0	0	0
Pa_1_1440	0	0	1	0	0	0	0	0	0	0	0	0
Pa_1_14400	0	0	0	0	0	0	0	0	0	0	0	0
Pa_1_14410	0	0	0	0	0	0	0	0	0	0	0	0
Pa_1_1442	0	0	1	0	0	1	0	0	0	0	0	0
Pa_1_14420	0	0	0	0	0	0	0	0	0	0	0	0
Pa_1_14430	0	0	0	0	0	0	0	0	0	0	0	0
Pa_1_14435	0	0	0	0	0	0	0	0	0	0	0	0
Pa_1_1444	0	0	1	0	0	0	0	0	0	0	0	0
Pa_1_14440	0	0	0	0	0	0	0	0	0	0	0	0
Pa_1_14450	1	0	0	1	0	0	1	0	0	1	0	0
Pa_1_14460	0	0	0	0	0	0	0	0	0	0	0	0
Pa_1_14470	1	0	0	1	0	0	1	0	0	1	0	0
Pa_1_14480	1	0	0	1	0	0	1	0	0	1	0	0
Pa_1_14490	1	0	0	1	0	0	1	0	0	1	0	0
Pa_1_145	0	0	1	0	0	1	0	0	1	0	0	0
Pa_1_1450	0	0	0	0	0	0	0	0	0	0	0	0
Pa_1_14500	0	0	0	0	0	0	0	0	0	0	0	0
Pa_1_14510	0	0	0	0	0	0	0	0	0	0	0	0
Pa_1_14520	1	0	0	1	0	0	1	0	0	1	0	0
Pa_1_14530	1	0	0	1	0	0	1	0	0	1	0	0
Pa_1_14540	1	0	0	1	0	0	1	0	0	1	0	0
Pa_1_14545	0	0	0	0	0	0	0	0	0	0	0	0
Pa_1_1455	0	0	0	0	0	0	0	0	0	0	0	0
Pa_1_14550	0	0	0	0	0	0	0	0	0	0	0	0
Pa_1_14560	0	0	0	1	0	0	1	0	0	1	0	0
Pa_1_14570	1	0	0	1	0	0	1	0	0	1	0	0
Pa_1_14580	0	0	0	0	0	0	0	0	0	0	0	0
Pa_1_14590	0	0	0	0	0	0	0	0	0	0	0	0
Pa_1_14595	0	0	0	0	0	0	0	0	0	0	0	0
Pa_1_1460	0	0	0	0	0	0	0	0	0	0	0	0
Pa_1_14600	0	0	0	0	0	0	0	0	0	0	0	0
Pa_1_14610	0	0	0	0	0	0	0	0	0	0	0	0
Pa_1_14620	1	0	0	1	0	0	1	0	0	1	0	0
Pa_1_14625	1	0	0	1	0	0	1	0	0	1	0	0
Pa_1_14630	1	0	0	1	0	0	1	0	0	1	0	0
Pa_1_14640	0	0	0	0	0	0	1	0	0	1	0	0
Pa_1_14650	0	0	0	0	0	0	0	0	0	0	0	0
Pa_1_14653	0	0	0	0	0	0	0	0	0	0	0	0
Pa_1_14654	0	0	0	0	0	0	0	0	0	0	0	0
Pa_1_14657	0	0	0	0	0	0	0	0	0	0	0	0
Pa_1_14660	0	0	0	0	0	0	0	0	0	0	0	0
Pa_1_14670	0	0	0	0	0	0	1	0	0	1	0	0
Pa_1_14680	0	0	0	0	0	0	0	0	0	0	0	0
Pa_1_14690	0	0	0	0	0	0	0	0	0	0	0	0
Pa_1_1470	1	0	0	1	0	0	1	0	0	1	0	0
Pa_1_14700	0	0	0	0	0	0	0	0	0	0	0	0
Pa_1_14705	0	0	0	0	0	0	0	0	0	0	0	0
Pa_1_14710	1	0	0	1	0	0	1	0	0	1	0	0
Pa_1_14715	0	0	0	0	0	0	0	0	0	0	0	0
Pa_1_14720	0	0	0	0	0	0	0	0	0	0	0	0
Pa_1_14730	0	0	0	0	0	0	0	0	0	0	0	0
Pa_1_14740	1	0	0	1	0	0	1	0	0	1	0	0
Pa_1_14750	0	0	0	0	0	0	0	0	0	0	0	0
Pa_1_14755	0	0	0	0	0	0	0	0	0	0	0	0
Pa_1_14760	0	0	0	0	0	0	0	0	0	0	0	0
Pa_1_14770	1	0	0	1	0	0	1	0	0	1	0	0
Pa_1_14780	0	0	0	1	0	0	1	0	0	1	0	0
Pa_1_14790	1	0	0	1	0	0	1	0	0	1	0	0
Pa_1_1480	0	0	0	0	0	0	0	0	0	0	0	0
Pa_1_14800	1	0	0	1	0	0	1	0	0	1	0	0
Pa_1_14810	1	0	0	1	0	0	1	0	0	1	0	0
Pa_1_14820	0	0	0	0	0	0	0	0	0	0	0	0
Pa_1_14830	1	0	0	1	0	0	1	0	0	1	0	0
Pa_1_14840	0	0	0	0	0	0	0	0	0	0	0	0
Pa_1_14850	1	0	0	1	0	0	1	0	0	1	0	0
Pa_1_14860	1	0	0	1	0	0	1	0	0	1	0	0
Pa_1_14870	1	0	0	1	0	0	1	0	0	1	0	0
Pa_1_14880	0	0	0	0	0	0	0	0	0	1	0	0
Pa_1_14890	1	0	0	1	0	0	1	0	0	1	0	0
Pa_1_1490	0	0	0	0	0	0	1	0	0	1	0	0
Pa_1_14900	0	0	0	0	0	0	0	0	0	0	0	0
Pa_1_14910	1	0	0	1	0	0	1	0	0	1	0	0
Pa_1_14920	1	0	0	1	0	0	1	0	0	1	0	0
Pa_1_14930	0	0	0	0	0	0	0	0	0	0	0	0
Pa_1_14940	0	0	0	0	0	0	0	0	0	0	0	0
Pa_1_14950	0	0	0	0	0	0	0	0	0	0	0	0
Pa_1_14960	0	0	0	0	0	0	1	0	0	0	0	0
Pa_1_14970	1	0	0	1	0	0	1	0	0	1	0	0
Pa_1_14980	0	0	0	0	0	0	0	0	0	0	0	0
Pa_1_14990	0	0	0	0	0	0	1	0	0	1	0	0
Pa_1_150	0	0	1	0	0	0	0	0	1	0	0	0
Pa_1_1500	0	0	1	0	0	0	0	0	0	0	0	0
Pa_1_15000	1	0	0	1	0	0	1	0	0	1	0	0
Pa_1_15010	0	0	0	0	0	0	0	0	0	0	0	0
Pa_1_15020	0	0	0	0	0	0	0	0	0	0	0	0
Pa_1_15030	1	0	0	1	0	0	1	0	0	1	0	0
Pa_1_15040	1	0	0	1	0	0	1	0	0	1	0	0
Pa_1_15050	0	0	0	0	0	0	0	0	0	0	0	0
Pa_1_15060	1	0	0	1	0	0	1	0	0	1	0	0
Pa_1_15070	0	0	0	0	0	0	0	0	0	0	0	0
Pa_1_15080	0	0	0	0	0	0	0	0	0	0	0	0
Pa_1_15090	1	0	0	1	0	0	1	0	0	1	0	0
Pa_1_1510	0	0	0	0	0	0	0	0	0	0	0	0
Pa_1_15100	0	0	0	1	0	0	1	0	0	1	0	0
Pa_1_15110	1	0	0	1	0	0	0	0	0	0	0	0
Pa_1_15120	0	0	0	0	0	0	0	0	0	0	0	0
Pa_1_15130	1	0	0	1	0	0	1	0	0	0	0	0
Pa_1_15140	0	0	0	0	0	0	0	0	0	0	0	0
Pa_1_15150	1	0	0	1	0	0	1	0	0	1	0	0
Pa_1_15160	0	0	0	0	0	0	0	0	0	0	0	0
Pa_1_15170	1	0	0	1	0	0	1	0	0	1	0	0
Pa_1_15180	0	0	0	0	0	0	0	0	0	0	0	0
Pa_1_15190	0	0	0	0	0	0	0	0	0	0	0	0
Pa_1_15200	0	0	0	0	0	0	0	0	0	0	0	0
Pa_1_15210	0	0	0	0	0	0	0	0	0	0	0	0
Pa_1_15230	0	0	0	0	0	0	0	0	0	0	0	0
Pa_1_15235	0	0	0	0	0	0	0	0	0	0	0	0
Pa_1_15240	0	0	0	0	0	0	0	0	0	0	0	0
Pa_1_15250	0	0	0	1	0	0	1	0	0	1	0	0
Pa_1_15260	0	0	0	0	0	0	0	0	0	0	0	0
Pa_1_15270	0	0	0	0	0	0	0	0	0	0	0	0
Pa_1_15280	0	0	0	0	0	0	0	0	0	0	0	0
Pa_1_15290	0	0	0	0	0	0	0	0	0	0	0	0
Pa_1_1530	1	0	0	1	0	0	1	0	0	1	0	0
Pa_1_15300	0	0	0	0	0	0	0	0	0	0	0	0
Pa_1_15310	0	0	0	0	0	0	0	0	0	0	0	0
Pa_1_15320	0	0	0	0	0	0	1	0	0	1	0	0
Pa_1_15325	0	0	0	0	0	0	0	0	0	0	0	0
Pa_1_15330	0	0	0	0	0	0	0	0	0	0	0	0
Pa_1_15340	1	0	0	1	0	0	1	0	0	1	0	0
Pa_1_15350	0	0	0	1	0	0	1	0	0	1	0	0
Pa_1_15360	0	0	0	0	0	0	0	0	0	0	0	0
Pa_1_15370	0	0	0	0	0	0	0	0	0	0	0	0
Pa_1_15380	1	0	0	1	0	0	1	0	0	1	0	0
Pa_1_15390	1	0	0	1	0	0	1	0	0	1	0	0
Pa_1_1540	1	0	0	1	0	0	1	0	0	1	0	0
Pa_1_15400	1	0	0	1	0	0	1	0	0	1	0	0
Pa_1_15410	1	0	0	1	0	0	1	0	0	0	0	0
Pa_1_15420	0	0	0	0	0	0	0	0	0	0	0	0
Pa_1_15430	1	0	0	1	0	0	1	0	0	1	0	0
Pa_1_15440	1	0	0	1	0	0	1	0	0	1	0	0
Pa_1_15450	0	0	0	0	0	0	0	0	0	0	0	0
Pa_1_15460	0	0	0	0	0	0	0	0	0	0	0	0
Pa_1_15470	0	0	0	0	0	0	0	0	0	0	0	0
Pa_1_15480	1	0	0	1	0	0	1	0	0	1	0	0
Pa_1_15490	1	0	0	1	0	0	1	0	0	1	0	0
Pa_1_15495	0	0	1	0	0	0	0	0	0	0	0	0
Pa_1_1550	1	0	0	1	0	0	1	0	0	1	0	0
Pa_1_15500	0	0	0	0	0	0	0	0	0	0	0	0
Pa_1_15510	0	0	0	0	0	0	0	0	0	0	0	0
Pa_1_15520	0	0	0	0	0	0	0	0	0	0	0	0
Pa_1_15525	0	0	0	0	0	0	0	0	0	0	0	0
Pa_1_15530	1	0	0	1	0	0	1	0	0	1	0	0
Pa_1_15540	0	0	0	0	0	0	0	0	0	0	0	0
Pa_1_15545	0	0	0	0	0	0	0	0	0	0	0	0
Pa_1_15550	0	0	0	0	0	0	0	0	0	0	0	0
Pa_1_15560	0	0	0	0	0	0	0	0	0	0	0	0
Pa_1_15580	0	0	0	0	0	0	1	0	0	1	0	0
Pa_1_15590	0	0	1	0	0	0	0	0	0	1	0	0
Pa_1_1560	1	0	0	1	0	0	1	0	0	1	0	0
Pa_1_15600	0	0	1	0	0	0	0	0	0	0	0	0
Pa_1_15610	0	0	0	0	0	0	0	0	0	0	0	0
Pa_1_15620	0	0	0	0	0	0	0	0	0	0	0	0
Pa_1_15630	0	0	0	0	0	0	0	0	0	0	0	0
Pa_1_15640	0	0	0	0	0	0	0	0	0	0	0	0
Pa_1_1565	0	0	0	0	0	0	0	0	0	0	0	0
Pa_1_15650	0	0	0	0	0	0	0	0	0	0	0	0
Pa_1_15660	0	0	0	0	0	0	0	0	0	0	0	0
Pa_1_15670	0	0	0	0	0	0	1	0	0	0	0	0
Pa_1_15690	0	0	0	0	0	0	1	0	0	1	0	0
Pa_1_1570	0	0	0	0	0	0	0	0	0	0	0	0
Pa_1_15700	0	0	0	0	0	0	0	0	0	0	0	0
Pa_1_15710	1	0	0	1	0	0	1	0	0	1	0	0
Pa_1_15720	0	0	0	0	0	0	0	0	0	0	0	0
Pa_1_15730	1	0	0	1	0	0	1	0	0	1	0	0
Pa_1_15740	0	0	0	0	0	0	0	0	0	0	0	0
Pa_1_15750	0	0	0	0	0	0	0	0	0	0	0	0
Pa_1_15760	0	0	0	0	0	0	0	0	0	0	0	0
Pa_1_15770	0	0	0	0	0	0	0	0	0	0	0	0
Pa_1_15780	0	0	0	0	0	0	0	0	0	0	0	0
Pa_1_15785	0	0	0	0	0	0	0	0	0	0	0	0
Pa_1_15790	0	0	0	0	0	0	0	0	0	0	0	0
Pa_1_1580	1	0	0	1	0	0	1	0	0	1	0	0
Pa_1_15800	1	0	0	1	0	0	1	0	0	1	0	1
Pa_1_15810	1	0	0	1	0	0	1	0	0	1	0	0
Pa_1_15820	1	0	0	1	0	0	1	0	0	1	0	0
Pa_1_15830	1	0	0	1	0	0	1	0	0	1	0	0
Pa_1_15840	1	0	0	1	0	0	1	0	0	1	0	0
Pa_1_15850	0	0	1	0	0	0	0	0	0	0	0	0
Pa_1_15858	0	0	1	0	0	0	0	0	0	0	0	0
Pa_1_15860	0	0	0	0	0	0	0	0	0	0	0	0
Pa_1_15870	1	0	0	1	0	0	1	0	0	1	0	0
Pa_1_15880	1	0	0	1	0	0	1	0	0	1	0	0
Pa_1_15890	1	0	0	1	0	0	1	0	0	1	0	0
Pa_1_1590	0	0	0	0	0	0	0	0	0	0	0	0
Pa_1_15900	0	0	0	0	0	0	0	0	0	0	0	0
Pa_1_15910	0	0	0	0	0	0	0	0	0	0	0	0
Pa_1_15920	0	0	1	0	0	0	0	0	0	0	0	0
Pa_1_15930	0	0	1	0	0	0	0	0	0	0	0	0
Pa_1_15940	1	0	0	1	0	0	1	0	0	1	0	0
Pa_1_15950	0	0	0	0	0	0	0	0	0	0	0	0
Pa_1_15960	0	0	0	0	0	0	0	0	0	0	0	0
Pa_1_15970	0	0	0	0	0	0	0	0	0	0	0	0
Pa_1_15980	0	0	1	0	0	0	0	0	0	0	0	0
Pa_1_15990	0	0	0	0	0	0	0	0	0	1	0	0
Pa_1_160	0	0	1	0	0	0	0	0	0	0	0	0
Pa_1_1600	0	0	0	1	0	0	1	0	0	1	0	0
Pa_1_16000	0	0	0	0	0	0	0	0	0	0	0	0
Pa_1_16010	1	0	0	0	0	0	0	0	0	1	0	0
Pa_1_16018	0	0	0	0	0	0	0	0	0	0	0	0
Pa_1_16030	0	0	0	1	0	0	1	0	0	1	0	0
Pa_1_16040	0	0	1	0	0	0	0	0	0	0	0	0
Pa_1_16050	1	0	0	1	0	0	1	0	0	1	0	0
Pa_1_16060	1	0	0	1	0	0	1	0	0	1	0	0
Pa_1_16070	1	0	0	1	0	0	1	0	0	1	0	0
Pa_1_16080	1	0	0	1	0	0	1	0	0	1	0	0
Pa_1_16090	0	0	1	0	0	0	0	0	0	0	0	0
Pa_1_1610	0	0	0	0	0	0	0	0	0	0	0	0
Pa_1_16100	1	0	0	1	0	0	1	0	0	1	0	0
Pa_1_16105	0	0	1	0	0	0	0	0	0	0	0	0
Pa_1_16110	0	0	1	0	0	0	0	0	0	0	0	0
Pa_1_16120	0	0	1	0	0	0	0	0	0	0	0	0
Pa_1_16130	0	0	1	0	0	0	0	0	0	0	0	0
Pa_1_16135	0	0	1	0	0	0	0	0	0	0	0	0
Pa_1_16140	0	0	1	0	0	0	0	0	0	0	0	0
Pa_1_16150	0	1	1	0	0	1	0	0	1	0	0	0
Pa_1_16160	0	0	1	0	0	0	0	0	0	0	0	0
Pa_1_16170	1	0	1	1	0	0	0	0	0	1	0	0
Pa_1_16180	1	0	1	1	0	1	1	0	1	1	0	0
Pa_1_1620	0	0	0	0	0	0	0	0	0	0	0	0
Pa_1_16210	0	0	1	0	0	1	0	0	0	0	0	0
Pa_1_16220	0	0	1	0	0	0	0	0	0	0	0	0
Pa_1_16230	0	0	1	0	0	0	0	0	0	0	0	0
Pa_1_16240	0	0	1	0	0	0	0	0	0	0	0	0
Pa_1_16250	0	0	1	0	0	0	0	0	0	0	0	0
Pa_1_16260	0	0	1	0	0	0	0	0	0	0	0	0
Pa_1_16270	0	0	1	0	0	1	0	0	1	0	0	0
Pa_1_16275	0	0	1	0	0	0	0	0	0	0	0	0
Pa_1_16280	0	0	1	0	0	0	0	0	1	0	0	0
Pa_1_16290	0	0	1	0	0	0	0	0	0	0	0	0
Pa_1_1630	1	0	0	1	0	0	1	0	0	1	0	0
Pa_1_16300	0	0	1	0	0	0	0	0	0	0	0	0
Pa_1_16310	0	0	1	0	0	0	0	0	0	0	0	0
Pa_1_16320	0	0	1	0	0	0	0	0	1	0	0	0
Pa_1_16330	0	0	1	0	0	0	0	0	0	0	0	0
Pa_1_16335	0	0	1	0	0	0	0	0	0	0	0	0
Pa_1_16340	0	0	1	0	0	0	0	0	0	0	0	0
Pa_1_16350	0	0	1	0	0	0	0	0	0	0	0	0
Pa_1_16360	0	0	1	0	0	0	0	0	0	0	0	0
Pa_1_16365	0	0	1	0	0	0	0	0	1	0	0	0
Pa_1_16370	0	0	1	0	0	0	0	0	0	0	0	0
Pa_1_16380	0	0	1	0	0	0	0	0	0	0	0	0
Pa_1_16390	0	0	0	0	0	0	0	0	0	0	0	0
Pa_1_1640	1	0	0	1	0	0	1	0	0	1	0	0
Pa_1_16400	1	0	0	1	0	0	1	0	0	1	0	0
Pa_1_16410	0	0	0	0	0	0	1	0	0	0	0	0
Pa_1_16420	0	0	0	0	0	0	0	0	0	0	0	0
Pa_1_16425	0	0	0	0	0	0	0	0	0	0	0	0
Pa_1_16430	1	0	0	1	0	0	1	0	0	1	0	0
Pa_1_16432	0	0	0	0	0	0	0	0	0	0	0	0
Pa_1_16434	1	0	0	1	0	0	1	0	0	1	0	0
Pa_1_16437	1	0	0	1	0	0	1	0	0	1	0	0
Pa_1_16440	0	0	1	0	0	0	0	0	0	0	0	0
Pa_1_16450	0	0	1	0	0	0	0	0	0	0	0	0
Pa_1_16455	0	0	1	0	0	0	0	0	0	0	0	0
Pa_1_16458	0	0	1	0	0	0	0	0	1	0	0	0
Pa_1_16480	0	0	1	0	0	1	0	0	0	0	0	0
Pa_1_16490	0	0	1	0	0	1	0	0	1	0	0	0
Pa_1_16493	0	0	1	0	0	1	0	0	1	0	0	0
Pa_1_16494	0	0	1	0	0	1	0	0	1	0	0	0
Pa_1_1650	0	0	0	0	0	0	0	0	0	0	0	0
Pa_1_16500	0	0	1	0	0	0	0	0	0	0	0	0
Pa_1_16505	0	0	1	0	0	1	0	0	1	0	0	0
Pa_1_16510	0	1	1	0	0	0	0	0	0	0	0	0
Pa_1_16520	0	0	1	0	0	0	0	0	0	0	0	0
Pa_1_16525	0	1	1	0	0	1	0	0	1	0	0	0
Pa_1_16530	0	1	1	0	0	1	0	0	1	0	0	0
Pa_1_16532	0	0	1	0	0	0	0	0	0	0	0	0
Pa_1_16535	0	0	1	0	0	1	0	0	0	0	0	0
Pa_1_16540	0	0	1	0	0	0	0	0	0	0	0	0
Pa_1_16550	0	0	1	0	0	0	0	0	0	0	0	0
Pa_1_16555	0	0	0	0	0	0	0	0	0	1	0	0
Pa_1_16560	0	0	0	0	0	0	0	0	0	0	0	0
Pa_1_16570	0	0	1	0	0	0	0	0	0	0	0	0
Pa_1_16575	0	0	0	0	0	0	0	0	0	0	0	0
Pa_1_16580	1	0	0	1	0	0	1	0	0	1	0	0
Pa_1_16590	1	0	0	1	0	0	1	0	0	1	0	0
Pa_1_1660	0	0	0	0	0	0	0	0	0	0	0	0
Pa_1_16600	1	0	0	1	0	0	1	0	0	1	0	1
Pa_1_16610	1	0	0	1	0	0	1	0	0	1	0	0
Pa_1_16620	0	0	0	0	0	0	0	0	0	0	0	0
Pa_1_16630	1	0	0	1	0	0	1	0	0	1	0	0
Pa_1_16640	0	0	0	0	0	0	0	0	0	0	0	0
Pa_1_16650	1	0	0	1	0	0	1	0	0	1	0	0
Pa_1_16660	0	0	0	0	0	0	0	0	0	0	0	0
Pa_1_16670	0	0	0	0	0	0	0	0	0	0	0	0
Pa_1_16680	0	0	0	0	0	0	0	0	0	0	0	0
Pa_1_16690	1	0	0	1	0	0	1	0	0	1	0	0
Pa_1_1670	1	0	0	1	0	0	1	0	0	1	0	0
Pa_1_16700	0	0	0	0	0	0	0	0	0	0	0	0
Pa_1_16705	0	0	0	0	0	0	0	0	0	1	0	0
Pa_1_16710	0	0	0	0	0	0	1	0	0	1	0	0
Pa_1_16720	1	0	0	1	0	0	1	0	0	1	0	0
Pa_1_16730	0	0	0	0	0	0	0	0	0	0	0	0
Pa_1_16740	0	0	0	0	0	0	1	0	0	1	0	0
Pa_1_16750	1	0	0	1	0	0	1	0	0	1	0	0
Pa_1_16760	1	0	0	1	0	0	1	0	0	1	0	0
Pa_1_16770	1	0	0	1	0	0	1	0	0	1	0	0
Pa_1_16780	0	0	0	0	0	0	1	0	0	0	0	0
Pa_1_16790	1	0	0	1	0	0	1	0	0	0	0	0
Pa_1_1680	1	0	0	1	0	0	1	0	0	1	0	0
Pa_1_16800	0	0	0	0	0	0	0	0	0	0	0	0
Pa_1_16810	1	0	0	1	0	0	1	0	0	1	0	0
Pa_1_16820	1	0	0	1	0	0	1	0	0	1	0	0
Pa_1_16825	0	0	0	0	0	0	0	0	0	0	0	0
Pa_1_16830	1	0	0	1	0	0	1	0	0	1	0	0
Pa_1_16840	1	0	0	1	0	0	1	0	0	1	0	0
Pa_1_16850	1	0	0	1	0	0	1	0	0	1	0	0
Pa_1_16860	1	0	0	1	0	0	1	0	0	1	0	1
Pa_1_16870	0	0	0	0	0	0	0	0	0	0	0	0
Pa_1_16880	0	0	0	0	0	0	0	0	0	0	0	0
Pa_1_1690	0	0	0	0	0	0	0	0	0	0	0	0
Pa_1_16900	1	0	0	1	0	0	1	0	0	1	0	0
Pa_1_16910	0	0	0	0	0	0	0	0	0	0	0	0
Pa_1_16915	0	0	0	0	0	0	0	0	0	0	0	0
Pa_1_16920	0	0	0	0	0	0	0	0	0	0	0	0
Pa_1_16925	0	0	0	0	0	0	0	0	0	0	0	0
Pa_1_16930	1	0	0	1	0	0	1	0	0	1	0	0
Pa_1_16940	1	0	0	1	0	0	1	0	0	1	0	0
Pa_1_16950	1	0	0	1	0	0	1	0	0	1	0	0
Pa_1_16960	0	0	0	0	0	0	0	0	0	0	0	0
Pa_1_16970	0	0	0	0	0	0	1	0	0	1	0	0
Pa_1_16980	0	0	0	0	0	0	0	0	0	0	0	0
Pa_1_16985	0	0	0	0	0	0	0	0	0	0	0	0
Pa_1_16990	1	0	0	1	0	0	1	0	0	1	0	0
Pa_1_16995	0	0	0	0	0	0	0	0	0	0	0	0
Pa_1_170	0	0	1	0	0	0	0	0	0	0	0	0
Pa_1_1700	0	0	0	0	0	0	0	0	0	0	0	0
Pa_1_17000	1	0	0	1	0	0	1	0	0	1	0	0
Pa_1_17010	1	0	0	1	0	0	1	0	0	1	0	0
Pa_1_17020	0	0	0	0	0	0	0	0	0	0	0	0
Pa_1_17030	1	0	0	1	0	0	1	0	0	1	0	0
Pa_1_17040	0	0	0	0	0	0	0	0	0	0	0	0
Pa_1_17050	0	0	0	0	0	0	0	0	0	0	0	0
Pa_1_17060	0	0	0	0	0	0	0	0	0	0	0	0
Pa_1_17065	0	0	0	0	0	0	0	0	0	0	0	0
Pa_1_17070	0	0	0	0	0	0	0	0	0	0	0	0
Pa_1_17075	0	0	0	0	0	0	0	0	0	0	0	0
Pa_1_17080	0	0	0	0	0	0	0	0	0	0	0	0
Pa_1_17085	0	0	0	0	0	0	0	0	0	0	0	0
Pa_1_17090	1	0	0	1	0	0	1	0	0	1	0	0
Pa_1_1710	0	0	0	0	0	0	0	0	0	0	0	0
Pa_1_17100	0	0	0	0	0	0	0	0	0	0	0	0
Pa_1_17110	1	0	0	1	0	0	1	0	0	1	0	0
Pa_1_17120	0	0	0	0	0	0	0	0	0	0	0	0
Pa_1_17130	0	0	0	0	0	0	0	0	0	0	0	0
Pa_1_17140	0	0	0	0	0	0	0	0	0	0	0	0
Pa_1_17150	1	0	0	1	0	0	1	0	0	0	0	0
Pa_1_17160	0	0	0	0	0	0	0	0	0	0	0	0
Pa_1_17165	0	0	0	0	0	0	0	0	0	0	0	0
Pa_1_17168	0	0	0	0	0	0	0	0	0	0	0	0
Pa_1_17170	1	0	0	1	0	0	1	0	0	1	0	0
Pa_1_17180	0	0	0	0	0	0	0	0	0	0	0	0
Pa_1_17185	0	0	0	0	0	0	0	0	0	0	0	0
Pa_1_17190	1	0	0	1	0	0	1	0	0	1	0	0
Pa_1_1720	1	0	0	1	0	0	1	0	0	1	0	0
Pa_1_17200	1	0	0	1	0	0	1	0	0	1	0	0
Pa_1_17205	0	0	0	0	0	0	0	0	0	0	0	0
Pa_1_17210	0	0	0	0	0	0	0	0	0	0	0	0
Pa_1_17220	0	0	0	0	0	0	0	0	0	1	0	0
Pa_1_17230	1	0	0	1	0	0	1	0	0	1	0	0
Pa_1_17240	0	0	0	0	0	0	0	0	0	0	0	0
Pa_1_17250	0	0	0	0	0	0	0	0	0	0	0	0
Pa_1_17260	0	0	0	0	0	0	0	0	0	0	0	0
Pa_1_17270	0	0	0	0	0	0	0	0	0	0	0	0
Pa_1_17275	0	0	0	0	0	0	0	0	0	0	0	0
Pa_1_17280	1	0	0	1	0	0	1	0	0	1	0	0
Pa_1_17290	1	0	0	1	0	0	1	0	0	1	0	0
Pa_1_1730	1	0	0	1	0	0	1	0	0	1	0	0
Pa_1_17300	0	0	0	0	0	0	0	0	0	0	0	0
Pa_1_17310	0	0	0	0	0	0	0	0	0	0	0	0
Pa_1_17320	1	0	0	1	0	0	1	0	0	1	0	0
Pa_1_17323	0	0	0	0	0	0	0	0	0	0	0	0
Pa_1_17330	1	0	0	1	0	0	1	0	0	1	0	0
Pa_1_17340	0	0	0	0	0	0	0	0	0	0	0	0
Pa_1_17343	0	0	0	0	0	0	0	0	0	0	0	0
Pa_1_17350	1	0	0	1	0	0	1	0	0	1	0	0
Pa_1_17360	0	0	0	0	0	0	0	0	0	0	0	0
Pa_1_17370	0	0	0	0	0	0	0	0	0	0	0	0
Pa_1_17380	1	0	0	1	0	0	1	0	0	1	0	0
Pa_1_17390	1	0	0	1	0	0	1	0	0	1	0	0
Pa_1_1740	1	0	0	1	0	0	1	0	0	1	0	0
Pa_1_17400	1	0	0	1	0	0	1	0	0	1	0	0
Pa_1_17410	0	0	0	0	0	0	0	0	0	0	0	0
Pa_1_17420	1	0	0	1	0	0	1	0	0	1	0	0
Pa_1_17430	0	0	0	0	0	0	0	0	0	0	0	0
Pa_1_17440	1	0	0	1	0	0	1	0	0	1	0	0
Pa_1_17450	0	0	0	0	0	0	0	0	0	0	0	0
Pa_1_17460	0	0	0	0	0	0	0	0	0	0	0	0
Pa_1_17465	0	0	0	0	0	0	0	0	0	0	0	0
Pa_1_17470	1	0	0	1	0	0	1	0	0	1	0	0
Pa_1_17475	0	0	0	0	0	0	0	0	0	0	0	0
Pa_1_17480	0	0	0	0	0	0	0	0	0	1	0	0
Pa_1_17490	0	0	0	0	0	0	0	0	0	0	0	0
Pa_1_175	0	0	0	0	0	0	0	0	0	0	0	0
Pa_1_1750	1	0	0	1	0	0	1	0	0	1	0	0
Pa_1_17500	0	0	0	0	0	0	0	0	0	0	0	0
Pa_1_17510	1	0	0	1	0	0	1	0	0	1	0	0
Pa_1_17520	0	0	0	0	0	0	0	0	0	0	0	0
Pa_1_17530	0	0	0	0	0	0	0	0	0	0	0	0
Pa_1_17550	1	0	0	1	0	0	0	0	0	1	0	0
Pa_1_17553	0	0	0	0	0	0	0	0	0	0	0	0
Pa_1_17555	1	0	0	1	0	0	1	0	0	1	0	0
Pa_1_17560	0	0	0	0	0	0	0	0	0	0	0	0
Pa_1_17570	0	0	0	1	0	0	1	0	0	1	0	0
Pa_1_17580	0	0	0	0	0	0	0	0	0	0	0	0
Pa_1_17590	1	0	0	1	0	0	1	0	0	1	0	0
Pa_1_1760	0	0	0	0	0	0	0	0	0	0	0	0
Pa_1_17600	1	0	0	1	0	0	1	0	0	1	0	0
Pa_1_17610	1	0	0	0	0	0	1	0	0	1	0	0
Pa_1_17618	0	0	0	0	0	0	0	0	0	0	0	0
Pa_1_17620	1	0	0	1	0	0	1	0	0	1	0	0
Pa_1_17630	1	0	0	1	0	0	1	0	0	1	0	0
Pa_1_17640	1	0	0	1	0	0	1	0	0	1	0	0
Pa_1_17650	1	0	0	1	0	0	1	0	0	1	0	0
Pa_1_17660	0	0	0	1	0	0	1	0	0	1	0	0
Pa_1_17670	0	0	0	0	0	0	0	0	0	0	0	0
Pa_1_17675	0	0	0	0	0	0	0	0	0	0	0	0
Pa_1_17680	0	0	0	0	0	0	0	0	0	0	0	0
Pa_1_17685	0	0	0	0	0	0	0	0	0	0	0	0
Pa_1_17690	0	0	0	0	0	0	0	0	0	0	0	0
Pa_1_1770	1	0	0	1	0	0	1	0	0	1	0	1
Pa_1_17700	0	0	0	0	0	0	0	0	0	0	0	0
Pa_1_17710	1	0	0	1	0	0	1	0	0	1	0	0
Pa_1_17720	1	0	0	1	0	0	1	0	0	1	0	0
Pa_1_17730	0	0	0	0	0	0	0	0	0	0	0	0
Pa_1_17735	0	0	0	0	0	0	0	0	0	0	0	0
Pa_1_17740	1	0	0	1	0	0	1	0	0	1	0	0
Pa_1_17750	1	0	0	1	0	0	1	0	0	1	0	0
Pa_1_17752	0	0	0	0	0	0	0	0	0	0	0	0
Pa_1_17755	0	0	0	0	0	0	0	0	0	0	0	0
Pa_1_17760	1	0	0	1	0	0	1	0	0	1	0	0
Pa_1_17770	1	0	0	1	0	0	1	0	0	1	0	0
Pa_1_17780	0	0	0	0	0	0	0	0	0	0	0	0
Pa_1_17790	0	0	0	0	0	0	0	0	0	0	0	0
Pa_1_1780	1	0	0	1	0	0	1	0	0	1	0	0
Pa_1_17800	0	0	0	0	0	0	0	0	0	0	0	0
Pa_1_17810	1	0	0	1	0	0	1	0	0	1	0	0
Pa_1_17820	1	0	0	1	0	0	1	0	0	1	0	0
Pa_1_17825	1	0	0	1	0	0	1	0	0	1	0	0
Pa_1_17830	0	0	0	0	0	0	0	0	0	0	0	0
Pa_1_17835	0	0	0	0	0	0	0	0	0	0	0	0
Pa_1_17840	1	0	0	1	0	0	1	0	0	1	0	0
Pa_1_17860	0	0	0	0	0	0	0	0	0	0	0	0
Pa_1_17870	0	0	0	0	0	0	0	0	0	0	0	0
Pa_1_17880	0	0	0	0	0	0	0	0	0	0	0	0
Pa_1_17890	1	0	0	1	0	0	1	0	0	1	0	0
Pa_1_1790	1	0	0	1	0	0	1	0	0	1	0	0
Pa_1_17900	1	0	0	1	0	0	1	0	0	0	0	0
Pa_1_17905	0	0	0	0	0	0	0	0	0	0	0	0
Pa_1_17910	1	0	0	1	0	0	1	0	0	1	0	0
Pa_1_17920	0	0	0	0	0	0	0	0	0	0	0	0
Pa_1_17930	0	0	0	0	0	0	0	0	0	0	0	0
Pa_1_17940	0	0	1	0	0	1	0	0	0	0	0	0
Pa_1_17942	0	0	1	0	1	0	0	0	0	0	0	0
Pa_1_17943	0	1	1	0	0	1	0	0	0	0	0	0
Pa_1_17947	0	0	1	0	0	0	0	0	1	0	0	0
Pa_1_17950	0	1	1	0	0	1	0	0	1	0	0	0
Pa_1_17960	0	1	1	0	0	1	0	0	1	0	0	0
Pa_1_17970	0	0	0	0	0	0	0	0	0	0	0	0
Pa_1_17980	0	0	0	0	0	0	0	0	0	0	0	0
Pa_1_17990	0	0	0	0	0	0	0	0	0	0	0	0
Pa_1_17995	0	0	0	0	0	0	0	0	0	0	0	0
Pa_1_180	1	0	0	1	0	0	1	0	0	1	0	0
Pa_1_1800	0	0	0	1	0	0	1	0	0	1	0	0
Pa_1_18000	0	0	0	0	0	0	1	0	0	1	0	0
Pa_1_18010	0	0	1	0	0	0	0	0	1	0	0	0
Pa_1_18020	0	0	1	0	0	1	0	0	0	0	0	0
Pa_1_18030	0	1	1	0	0	0	0	0	0	0	0	0
Pa_1_18040	0	0	1	0	0	0	0	0	0	0	0	0
Pa_1_18045	0	1	1	0	0	1	0	0	1	0	0	0
Pa_1_18047	0	0	1	0	0	0	0	0	0	0	0	0
Pa_1_18050	0	0	1	0	0	0	0	0	0	0	0	0
Pa_1_18060	0	0	1	0	0	0	0	0	0	0	0	0
Pa_1_18070	0	0	0	0	0	0	0	0	0	0	0	0
Pa_1_18080	1	0	0	0	0	0	0	0	0	0	0	0
Pa_1_18090	0	0	0	0	0	0	0	0	0	0	0	0
Pa_1_1810	0	0	0	0	0	0	0	0	0	0	0	0
Pa_1_18110	0	0	0	0	0	0	0	0	0	0	0	0
Pa_1_18120	0	0	0	0	0	0	0	0	0	0	0	0
Pa_1_18130	0	0	0	0	0	0	0	0	0	0	0	0
Pa_1_18140	0	0	0	0	0	0	0	0	0	0	0	0
Pa_1_18150	0	0	0	0	0	0	0	0	0	0	0	0
Pa_1_18160	0	0	0	0	0	0	0	0	0	0	0	0
Pa_1_18170	1	0	0	1	0	0	1	0	0	1	0	0
Pa_1_18180	1	0	0	1	0	0	1	0	0	1	0	0
Pa_1_18190	0	0	0	0	0	0	0	0	0	0	0	0
Pa_1_1820	1	0	0	1	0	0	1	0	0	0	0	0
Pa_1_18200	0	0	0	0	0	0	0	0	0	0	0	0
Pa_1_18210	0	0	0	0	0	0	0	0	0	0	0	0
Pa_1_18220	1	0	0	1	0	0	1	0	0	1	0	0
Pa_1_18230	1	0	0	1	0	0	1	0	0	1	0	0
Pa_1_18240	1	0	0	1	0	0	1	0	0	1	0	0
Pa_1_1825	0	0	0	0	0	0	0	0	0	0	0	0
Pa_1_18250	0	0	0	0	0	0	0	0	0	0	0	0
Pa_1_18260	0	0	0	0	0	0	0	0	0	0	0	0
Pa_1_18270	0	0	1	0	0	0	0	0	0	0	0	0
Pa_1_1828	0	0	0	0	0	0	0	0	0	0	0	0
Pa_1_18280	0	0	1	0	0	0	0	0	0	0	0	0
Pa_1_18290	0	0	1	0	0	0	0	0	0	0	0	0
Pa_1_1830	1	0	0	1	0	0	1	0	0	1	0	0
Pa_1_18300	0	0	1	0	0	0	0	0	0	0	0	0
Pa_1_1831	0	0	0	0	0	0	0	0	0	0	0	0
Pa_1_18310	0	0	1	0	0	0	0	0	0	0	0	0
Pa_1_1832	0	0	0	0	0	0	0	0	0	0	0	0
Pa_1_18320	0	0	1	0	0	0	0	0	0	0	0	0
Pa_1_18330	0	0	1	0	0	0	0	0	0	0	0	0
Pa_1_1834	0	0	0	0	0	0	0	0	0	0	0	0
Pa_1_18340	0	0	1	0	0	0	0	0	0	0	0	0
Pa_1_18350	0	0	0	0	0	0	0	0	0	0	0	0
Pa_1_18360	0	0	1	0	0	0	0	0	0	0	0	0
Pa_1_18370	0	0	1	0	0	0	0	0	0	0	0	0
Pa_1_1838	0	0	0	0	0	0	0	0	0	0	0	0
Pa_1_18380	0	0	1	0	0	0	0	0	0	0	0	0
Pa_1_18390	0	0	1	0	0	0	0	0	0	0	0	0
Pa_1_1840	0	0	0	0	0	0	0	0	0	0	0	0
Pa_1_18400	0	0	0	0	0	0	0	0	0	0	0	0
Pa_1_18410	0	0	0	0	0	0	0	0	0	0	0	0
Pa_1_18418	0	0	0	0	0	0	0	0	0	0	0	0
Pa_1_18420	1	0	0	1	0	0	1	0	0	1	0	0
Pa_1_18424	0	0	0	0	0	0	0	0	0	0	0	0
Pa_1_18425	0	0	0	0	0	0	0	0	0	0	0	0
Pa_1_18430	1	0	0	1	0	0	1	0	0	1	0	0
Pa_1_18440	1	0	0	1	0	0	1	0	0	1	0	0
Pa_1_18450	0	0	0	0	0	0	0	0	0	0	0	0
Pa_1_18460	0	0	0	0	0	0	0	0	0	0	0	0
Pa_1_18470	0	0	0	0	0	0	0	0	0	0	0	0
Pa_1_18480	0	0	0	0	0	0	0	0	0	0	0	0
Pa_1_18485	0	0	0	0	0	0	0	0	0	0	0	0
Pa_1_18490	1	0	0	1	0	0	1	0	0	0	0	0
Pa_1_1850	1	0	0	1	0	0	1	0	0	1	0	0
Pa_1_18500	0	0	0	0	0	0	0	0	0	0	0	0
Pa_1_18510	1	0	0	1	0	0	1	0	0	1	0	0
Pa_1_18520	1	0	0	1	0	0	1	0	0	1	0	0
Pa_1_18530	0	0	0	0	0	0	0	0	0	0	0	0
Pa_1_18540	0	0	0	0	0	0	0	0	0	0	0	0
Pa_1_18550	0	0	0	0	0	0	1	0	0	1	0	0
Pa_1_18560	0	0	0	0	0	0	1	0	0	1	0	0
Pa_1_18570	0	0	0	0	0	0	0	0	0	0	0	0
Pa_1_18580	0	0	0	0	0	0	0	0	0	0	0	0
Pa_1_18590	0	0	0	0	0	0	0	0	0	0	0	0
Pa_1_1860	1	0	0	1	0	0	1	0	0	1	0	0
Pa_1_18600	1	0	0	1	0	0	1	0	0	1	0	0
Pa_1_18610	0	0	0	0	0	0	1	0	0	1	0	0
Pa_1_18620	1	0	0	1	0	0	1	0	0	1	0	0
Pa_1_18630	0	0	0	0	0	0	0	0	0	0	0	0
Pa_1_18640	0	0	0	0	0	0	0	0	0	0	0	0
Pa_1_18650	0	0	0	0	0	0	0	0	0	0	0	0
Pa_1_18660	1	0	0	1	0	0	1	0	0	1	0	0
Pa_1_18670	0	0	0	0	0	0	0	0	0	0	0	0
Pa_1_18680	0	0	0	0	0	0	0	0	0	0	0	0
Pa_1_18690	1	0	0	1	0	0	1	0	0	1	0	0
Pa_1_1870	0	0	0	0	0	0	1	0	0	1	0	0
Pa_1_18700	1	0	0	1	0	0	1	0	0	1	0	0
Pa_1_18710	0	0	0	0	0	0	0	0	0	0	0	0
Pa_1_18720	0	0	0	0	0	0	0	0	0	0	0	0
Pa_1_18730	0	0	0	0	0	0	0	0	0	0	0	0
Pa_1_18740	1	0	0	1	0	0	1	0	0	1	0	0
Pa_1_18750	1	0	0	1	0	0	1	0	0	1	0	0
Pa_1_18760	1	0	0	1	0	0	1	0	0	1	0	0
Pa_1_18770	0	0	0	0	0	0	0	0	0	0	0	0
Pa_1_18780	1	0	0	1	0	0	1	0	0	1	0	0
Pa_1_18790	1	0	0	1	0	0	1	0	0	1	0	0
Pa_1_1880	0	0	0	0	0	0	0	0	0	0	0	0
Pa_1_18800	1	0	0	1	0	0	1	0	0	1	0	0
Pa_1_18810	1	0	0	1	0	0	1	0	0	1	0	0
Pa_1_18820	0	0	0	0	0	0	0	0	0	0	0	0
Pa_1_18830	0	0	0	0	0	0	0	0	0	0	0	0
Pa_1_18840	0	0	0	0	0	0	0	0	0	0	0	0
Pa_1_18850	1	0	0	1	0	0	1	0	0	1	0	0
Pa_1_18860	1	0	0	1	0	0	1	0	0	1	0	0
Pa_1_18865	0	0	0	0	0	0	0	0	0	0	0	0
Pa_1_18870	0	0	0	0	0	0	0	0	0	0	0	0
Pa_1_18880	0	0	0	0	0	0	0	0	0	0	0	0
Pa_1_18890	0	0	0	0	0	0	0	0	0	1	0	0
Pa_1_1890	1	0	0	1	0	0	1	0	0	1	0	0
Pa_1_18900	1	0	0	1	0	0	1	0	0	1	0	0
Pa_1_18910	0	0	0	0	0	0	0	0	0	0	0	0
Pa_1_18920	1	0	0	1	0	0	1	0	0	1	0	0
Pa_1_18930	1	0	0	1	0	0	1	0	0	1	0	0
Pa_1_18940	1	0	0	1	0	0	1	0	0	1	0	0
Pa_1_18950	1	0	0	1	0	0	1	0	0	1	0	0
Pa_1_18960	0	0	0	0	0	0	0	0	0	0	0	0
Pa_1_18980	1	0	0	1	0	0	1	0	0	1	0	0
Pa_1_18990	1	0	0	1	0	0	1	0	0	1	0	0
Pa_1_190	0	0	0	0	0	0	0	0	0	0	0	0
Pa_1_1900	0	0	0	0	0	0	0	0	0	0	0	0
Pa_1_19000	0	0	0	0	0	0	0	0	0	0	0	0
Pa_1_19010	0	0	0	0	0	0	0	0	0	0	0	0
Pa_1_19020	0	0	0	0	0	0	0	0	0	0	0	0
Pa_1_19030	0	0	0	0	0	0	0	0	0	0	0	0
Pa_1_19040	0	0	0	0	0	0	0	0	0	0	0	0
Pa_1_19050	1	0	0	1	0	0	1	0	0	1	0	0
Pa_1_19060	1	0	0	1	0	0	1	0	0	1	0	0
Pa_1_19070	1	0	0	1	0	0	1	0	0	1	0	0
Pa_1_19080	1	0	0	1	0	0	1	0	0	1	0	0
Pa_1_19090	0	0	0	0	0	0	1	0	0	1	0	0
Pa_1_1910	1	0	0	1	0	0	1	0	0	1	0	0
Pa_1_19100	0	0	0	0	0	0	0	0	0	0	0	0
Pa_1_19110	1	0	0	1	0	0	1	0	0	1	0	0
Pa_1_19120	0	0	0	0	0	0	0	0	0	0	0	0
Pa_1_19130	0	0	0	0	0	0	0	0	0	0	0	0
Pa_1_19140	0	0	0	0	0	0	0	0	0	0	0	0
Pa_1_19150	1	0	0	1	0	0	1	0	0	1	0	0
Pa_1_19160	1	0	0	1	0	0	1	0	0	1	0	0
Pa_1_19170	1	0	0	1	0	0	1	0	0	1	0	0
Pa_1_19180	1	0	0	1	0	0	1	0	0	1	0	0
Pa_1_19190	0	0	0	1	0	0	0	0	0	0	0	0
Pa_1_1920	1	0	0	1	0	0	1	0	0	1	0	0
Pa_1_19200	0	0	0	0	0	0	0	0	0	0	0	0
Pa_1_19210	1	0	0	0	0	0	1	0	0	0	0	0
Pa_1_19220	1	0	0	1	0	0	1	0	0	1	0	0
Pa_1_19230	1	0	0	1	0	0	1	0	0	1	0	0
Pa_1_19240	0	0	0	0	0	0	0	0	0	0	0	0
Pa_1_19250	1	0	0	1	0	0	1	0	0	1	0	0
Pa_1_19260	1	0	0	1	0	0	1	0	0	1	0	0
Pa_1_19270	1	0	0	1	0	0	1	0	0	1	0	0
Pa_1_19280	1	0	0	1	0	0	1	0	0	1	0	0
Pa_1_19290	0	0	0	1	0	0	0	0	0	0	0	0
Pa_1_1930	1	0	0	1	0	0	1	0	0	1	0	0
Pa_1_19300	0	0	0	0	0	0	0	0	0	0	0	0
Pa_1_19305	0	0	0	0	0	0	0	0	0	0	0	0
Pa_1_19310	0	0	0	0	0	0	0	0	0	0	0	0
Pa_1_19320	1	0	0	1	0	0	1	0	0	1	0	0
Pa_1_19330	0	0	0	0	0	0	0	0	0	0	0	0
Pa_1_19340	0	0	0	0	0	0	0	0	0	0	0	0
Pa_1_19345	0	0	0	0	0	0	0	0	0	0	0	0
Pa_1_19350	0	0	0	0	0	0	0	0	0	0	0	0
Pa_1_19355	0	0	0	0	0	0	0	0	0	0	0	0
Pa_1_19360	1	0	0	1	0	0	1	0	0	1	0	0
Pa_1_19370	1	0	0	1	0	0	1	0	0	1	0	0
Pa_1_19380	0	0	0	0	0	0	0	0	0	0	0	0
Pa_1_19390	1	0	0	1	0	0	1	0	0	1	0	0
Pa_1_1940	1	0	0	1	0	0	1	0	0	1	0	0
Pa_1_19400	0	0	0	0	0	0	0	0	0	0	0	0
Pa_1_19410	0	0	0	0	0	0	0	0	0	0	0	0
Pa_1_19420	1	0	0	1	0	0	1	0	0	0	0	0
Pa_1_19430	0	0	0	0	0	0	0	0	0	0	0	0
Pa_1_19440	0	0	0	0	0	0	0	0	0	0	0	0
Pa_1_19450	1	0	0	1	0	0	1	0	0	1	0	0
Pa_1_19460	0	0	0	0	0	0	0	0	0	0	0	0
Pa_1_19470	1	0	0	1	0	0	0	0	0	0	0	0
Pa_1_19480	1	0	0	1	0	0	1	0	0	0	0	0
Pa_1_19490	1	0	0	1	0	0	1	0	0	1	0	0
Pa_1_1950	1	0	0	1	0	0	1	0	0	1	0	0
Pa_1_19500	0	0	0	0	0	0	1	0	0	1	0	0
Pa_1_19520	0	0	0	0	0	0	0	0	0	0	0	0
Pa_1_19530	0	0	0	0	0	0	0	0	0	0	0	0
Pa_1_19540	0	0	0	0	0	0	0	0	0	0	0	0
Pa_1_19550	0	0	0	0	0	0	0	0	0	0	0	0
Pa_1_19560	0	0	0	0	0	0	0	0	0	1	0	0
Pa_1_19570	1	0	0	1	0	0	1	0	0	1	0	0
Pa_1_19580	1	0	0	0	0	0	0	0	0	0	0	0
Pa_1_19590	1	0	0	1	0	0	1	0	0	1	0	0
Pa_1_1960	0	0	0	0	0	0	0	0	0	0	0	0
Pa_1_19600	1	0	0	1	0	0	1	0	0	1	0	0
Pa_1_19610	1	0	0	0	0	0	1	0	0	1	0	0
Pa_1_19620	1	0	0	1	0	0	1	0	0	1	0	0
Pa_1_19630	0	0	0	0	0	0	0	0	0	0	0	0
Pa_1_19640	1	0	0	1	0	0	1	0	0	1	0	0
Pa_1_19650	1	0	0	1	0	0	1	0	0	1	0	0
Pa_1_19660	0	0	0	0	0	0	0	0	0	0	0	0
Pa_1_19670	1	0	0	1	0	0	1	0	0	1	0	0
Pa_1_19680	1	0	0	1	0	0	1	0	0	1	0	0
Pa_1_19690	0	0	0	0	0	0	0	0	0	0	0	0
Pa_1_1970	0	0	0	0	0	0	0	0	0	0	0	0
Pa_1_19700	1	0	0	0	0	0	0	0	0	0	0	0
Pa_1_19710	0	0	0	0	0	0	1	0	0	1	0	0
Pa_1_19720	0	0	0	0	0	0	0	0	0	0	0	0
Pa_1_19740	0	0	0	0	0	0	0	0	0	0	0	0
Pa_1_19750	0	0	0	0	0	0	0	0	0	0	0	0
Pa_1_19760	0	0	0	0	0	0	0	0	0	0	0	0
Pa_1_19770	0	0	0	0	0	0	0	0	0	0	0	0
Pa_1_19780	1	0	0	1	0	0	1	0	0	1	0	0
Pa_1_19790	0	0	0	0	0	0	0	0	0	0	0	0
Pa_1_1980	0	0	0	0	0	0	0	0	0	0	0	0
Pa_1_19800	0	0	0	1	0	0	1	0	0	1	0	0
Pa_1_19810	0	0	0	0	0	0	0	0	0	0	0	0
Pa_1_19820	0	0	0	0	0	0	0	0	0	0	0	0
Pa_1_19830	0	0	0	0	0	0	0	0	0	0	0	0
Pa_1_19840	1	0	0	1	0	0	1	0	0	1	0	0
Pa_1_19850	0	0	0	0	0	0	0	0	0	0	0	0
Pa_1_19860	0	0	0	0	0	0	0	0	0	0	0	0
Pa_1_19870	1	0	0	1	0	0	1	0	0	1	0	0
Pa_1_19880	0	0	0	0	0	0	0	0	0	0	0	0
Pa_1_1990	1	0	0	1	0	0	1	0	0	1	0	0
Pa_1_19900	0	0	0	0	0	0	0	0	0	0	0	0
Pa_1_19910	0	0	0	0	0	0	0	0	0	0	0	0
Pa_1_19920	0	0	0	0	0	0	0	0	0	0	0	0
Pa_1_19930	1	0	0	1	0	0	1	0	0	1	0	0
Pa_1_19940	1	0	0	1	0	0	1	0	0	1	0	0
Pa_1_19950	1	0	0	1	0	0	1	0	0	1	0	0
Pa_1_19960	1	0	0	1	0	0	1	0	0	1	0	0
Pa_1_19970	0	0	0	0	0	0	0	0	0	0	0	0
Pa_1_19980	1	0	0	1	0	0	1	0	0	1	0	0
Pa_1_19990	0	0	0	0	0	0	0	0	0	0	0	0
Pa_1_20	0	0	1	0	0	0	0	0	0	0	0	0
Pa_1_200	0	0	1	0	0	0	0	0	0	0	0	0
Pa_1_2000	1	0	0	1	0	0	1	0	0	1	0	0
Pa_1_20000	0	0	0	0	0	0	0	0	0	0	0	0
Pa_1_20005	0	0	0	0	0	0	0	0	0	0	0	0
Pa_1_20010	0	0	0	0	0	0	0	0	0	0	0	0
Pa_1_20020	0	0	0	0	0	0	0	0	0	0	0	0
Pa_1_20030	0	0	0	0	0	0	0	0	0	0	0	0
Pa_1_20040	0	0	0	0	0	0	0	0	0	0	0	0
Pa_1_20050	1	0	0	1	0	0	1	0	0	1	0	0
Pa_1_20060	1	0	0	1	0	0	1	0	0	1	0	0
Pa_1_20070	0	0	0	0	0	0	0	0	0	0	0	0
Pa_1_20080	1	0	0	1	0	0	1	0	0	0	0	0
Pa_1_20090	0	0	0	0	0	0	0	0	0	0	0	0
Pa_1_2010	1	0	0	1	0	0	1	0	0	1	0	0
Pa_1_20100	1	0	0	1	0	0	1	0	0	1	0	0
Pa_1_20110	1	0	0	1	0	0	1	0	0	1	0	0
Pa_1_20120	0	0	0	0	0	0	0	0	0	1	0	0
Pa_1_20130	1	0	0	1	0	0	1	0	0	0	0	0
Pa_1_20140	1	0	0	1	0	0	1	0	0	1	0	0
Pa_1_20150	1	0	0	1	0	0	1	0	0	1	0	0
Pa_1_20160	1	0	0	1	0	0	1	0	0	1	0	0
Pa_1_20170	0	0	0	0	0	0	0	0	0	0	0	0
Pa_1_20180	1	0	0	1	0	0	1	0	0	1	0	0
Pa_1_20190	0	0	0	0	0	0	0	0	0	0	0	0
Pa_1_2020	0	0	0	0	0	0	0	0	0	0	0	0
Pa_1_20200	1	0	0	1	0	0	1	0	0	1	0	0
Pa_1_20210	0	0	0	0	0	0	0	0	0	0	0	0
Pa_1_20220	1	0	0	1	0	0	1	0	0	1	0	0
Pa_1_20230	0	0	0	1	0	0	1	0	0	1	0	0
Pa_1_20240	0	0	0	0	0	0	0	0	0	0	0	0
Pa_1_20250	0	0	0	0	0	0	0	0	0	0	0	0
Pa_1_20260	1	0	0	1	0	0	1	0	0	1	0	0
Pa_1_20270	1	0	0	1	0	0	1	0	0	1	0	0
Pa_1_20280	0	0	0	0	0	0	0	0	0	0	0	0
Pa_1_20290	0	0	0	0	0	0	0	0	0	0	0	0
Pa_1_2030	0	0	0	0	0	0	0	0	0	0	0	0
Pa_1_20300	1	0	0	1	0	0	1	0	0	1	0	0
Pa_1_20310	0	0	0	0	0	0	0	0	0	0	0	0
Pa_1_20320	0	0	0	0	0	0	0	0	0	0	0	0
Pa_1_20330	1	0	0	1	0	0	1	0	0	1	0	0
Pa_1_20340	1	0	0	1	0	0	1	0	0	1	0	0
Pa_1_20350	1	0	0	1	0	0	1	0	0	1	0	0
Pa_1_20360	0	0	0	0	0	0	0	0	0	0	0	0
Pa_1_20370	0	0	0	0	0	0	0	0	0	0	0	0
Pa_1_20380	0	0	0	0	0	0	0	0	0	0	0	0
Pa_1_20390	1	0	0	1	0	0	1	0	0	1	0	0
Pa_1_2040	0	0	0	0	0	0	0	0	0	0	0	0
Pa_1_20400	1	0	0	1	0	0	1	0	0	1	0	0
Pa_1_20410	1	0	0	1	0	0	1	0	0	1	0	0
Pa_1_20411	1	0	0	0	0	0	0	0	0	0	0	0
Pa_1_20413	0	0	0	0	0	0	0	0	0	0	0	0
Pa_1_20414	0	0	0	0	0	0	0	0	0	0	0	0
Pa_1_20415	0	0	0	0	0	0	0	0	0	0	0	0
Pa_1_20420	0	0	0	0	0	0	0	0	0	0	0	0
Pa_1_20425	0	0	0	0	0	0	0	0	0	1	0	0
Pa_1_20430	0	0	0	0	0	0	0	0	0	0	0	0
Pa_1_20440	0	0	0	0	0	0	1	0	0	1	0	0
Pa_1_2045	0	0	0	0	0	0	0	0	0	0	0	0
Pa_1_20450	1	0	0	1	0	0	1	0	0	1	0	0
Pa_1_20460	0	0	0	0	0	0	0	0	0	0	0	0
Pa_1_20470	0	0	0	0	0	0	0	0	0	0	0	0
Pa_1_20480	0	0	0	1	0	0	1	0	0	1	0	0
Pa_1_20490	0	0	0	0	0	0	0	0	0	0	0	0
Pa_1_205	0	0	1	0	0	0	0	0	0	0	0	0
Pa_1_2050	0	0	0	0	0	0	0	0	0	0	0	0
Pa_1_20500	0	0	0	0	0	0	0	0	0	0	0	0
Pa_1_20510	0	0	0	0	0	0	1	0	0	0	0	0
Pa_1_20520	1	0	0	0	0	0	1	0	0	1	0	0
Pa_1_20530	1	0	0	1	0	0	1	0	0	1	0	0
Pa_1_20540	1	0	0	1	0	0	1	0	0	1	0	0
Pa_1_20550	1	0	0	1	0	0	1	0	0	1	0	0
Pa_1_20560	0	0	0	0	0	0	0	0	0	0	0	0
Pa_1_20570	1	0	0	1	0	0	1	0	0	1	0	0
Pa_1_20580	0	0	0	0	0	0	0	0	0	0	0	0
Pa_1_20590	0	0	0	0	0	0	0	0	0	0	0	0
Pa_1_20591	0	0	0	0	0	0	0	0	0	0	0	0
Pa_1_20592	0	0	0	0	0	0	0	0	0	0	0	0
Pa_1_20593	0	0	0	0	0	0	0	0	0	0	0	0
Pa_1_206	0	0	0	0	0	0	0	0	0	0	0	0
Pa_1_2060	0	0	0	0	0	0	0	0	0	0	0	0
Pa_1_20600	1	0	0	1	0	0	1	0	0	1	0	0
Pa_1_20610	1	0	0	1	0	0	1	0	0	1	0	0
Pa_1_20620	1	0	0	1	0	0	1	0	0	1	0	0
Pa_1_20630	1	0	0	1	0	0	1	0	0	1	0	0
Pa_1_20640	0	0	0	0	0	0	0	0	0	0	0	0
Pa_1_20650	0	0	0	0	0	0	0	0	0	0	0	0
Pa_1_20660	1	0	0	1	0	0	1	0	0	1	0	0
Pa_1_20670	1	0	0	1	0	0	1	0	0	1	0	0
Pa_1_20680	1	0	0	1	0	0	1	0	0	1	0	0
Pa_1_2070	0	0	0	0	0	0	0	0	0	0	0	0
Pa_1_20700	1	0	0	1	0	0	1	0	0	1	0	0
Pa_1_20710	0	0	0	0	0	0	0	0	0	0	0	0
Pa_1_20720	0	0	0	0	0	0	0	0	0	0	0	0
Pa_1_20730	1	0	0	1	0	0	1	0	0	1	0	0
Pa_1_20740	0	0	0	0	0	0	0	0	0	0	0	0
Pa_1_20750	0	0	0	0	0	0	0	0	0	0	0	0
Pa_1_20760	1	0	0	1	0	0	1	0	0	1	0	0
Pa_1_20770	1	0	0	1	0	0	1	0	0	1	0	0
Pa_1_20780	1	0	0	1	0	0	1	0	0	1	0	0
Pa_1_20790	0	0	0	0	0	0	0	0	0	0	0	0
Pa_1_2080	1	0	0	1	0	0	1	0	0	1	0	0
Pa_1_20800	1	0	0	1	0	0	1	0	0	1	0	0
Pa_1_20810	0	0	0	0	0	0	0	0	0	0	0	0
Pa_1_20820	1	0	0	1	0	0	1	0	0	1	0	0
Pa_1_20825	0	0	0	0	0	0	0	0	0	1	0	0
Pa_1_20830	0	0	0	1	0	0	1	0	0	1	0	0
Pa_1_20840	1	0	0	1	0	0	1	0	0	1	0	0
Pa_1_2085	0	0	0	0	0	0	0	0	0	0	0	0
Pa_1_20850	0	0	0	0	0	0	0	0	0	0	0	0
Pa_1_20860	1	0	0	1	0	0	1	0	0	1	0	0
Pa_1_20870	0	0	0	0	0	0	0	0	0	0	0	0
Pa_1_20880	0	0	0	0	0	0	0	0	0	0	0	0
Pa_1_20890	0	0	0	0	0	0	0	0	0	0	0	0
Pa_1_2090	0	0	0	0	0	0	0	0	0	0	0	0
Pa_1_20900	0	0	0	0	0	0	0	0	0	0	0	0
Pa_1_20910	0	0	0	0	0	0	0	0	0	0	0	0
Pa_1_20920	0	0	0	0	0	0	0	0	0	0	0	0
Pa_1_20930	1	0	0	1	0	0	1	0	0	1	0	0
Pa_1_20940	1	0	0	1	0	0	1	0	0	1	0	0
Pa_1_20950	0	0	0	0	0	0	0	0	0	0	0	0
Pa_1_20960	1	0	0	1	0	0	1	0	0	1	0	0
Pa_1_20970	1	0	0	1	0	0	1	0	0	1	0	0
Pa_1_20980	1	0	0	1	0	0	1	0	0	1	0	0
Pa_1_20990	1	0	0	1	0	0	1	0	0	1	0	0
Pa_1_210	1	0	0	1	0	0	1	0	0	1	0	0
Pa_1_2100	1	0	0	1	0	0	1	0	0	1	0	0
Pa_1_21000	0	0	0	0	0	0	0	0	0	0	0	0
Pa_1_21010	1	0	0	1	0	0	1	0	0	0	0	0
Pa_1_21018	0	0	0	0	0	0	0	0	0	0	0	0
Pa_1_21020	0	0	0	0	0	0	0	0	0	0	0	0
Pa_1_21030	1	0	0	1	0	0	1	0	0	1	0	0
Pa_1_21040	0	0	0	0	0	0	0	0	0	0	0	0
Pa_1_21050	0	0	0	0	0	0	0	0	0	0	0	0
Pa_1_21060	0	0	0	0	0	0	0	0	0	0	0	0
Pa_1_21070	0	0	0	0	0	0	0	0	0	0	0	0
Pa_1_21080	0	0	0	0	0	0	0	0	0	0	0	0
Pa_1_21090	1	0	0	1	0	0	1	0	0	1	0	0
Pa_1_2110	1	0	0	1	0	0	1	0	0	1	0	0
Pa_1_21100	1	0	0	1	0	0	1	0	0	1	0	0
Pa_1_21110	1	0	0	1	0	0	1	0	0	1	0	0
Pa_1_21113	0	0	0	0	0	0	0	0	0	0	0	0
Pa_1_21116	0	0	0	0	0	0	0	0	0	0	0	0
Pa_1_21120	1	0	0	1	0	0	1	0	0	1	0	0
Pa_1_21130	0	0	0	0	0	0	0	0	0	0	0	0
Pa_1_21140	0	0	0	0	0	0	0	0	0	0	0	0
Pa_1_21150	0	0	0	0	0	0	0	0	0	0	0	0
Pa_1_21160	0	0	0	0	0	0	0	0	0	0	0	0
Pa_1_21170	0	0	0	0	0	0	1	0	0	0	0	0
Pa_1_21180	0	0	0	0	0	0	0	0	0	0	0	0
Pa_1_21190	0	0	0	0	0	0	0	0	0	0	0	0
Pa_1_2120	1	0	0	1	0	0	1	0	0	1	0	0
Pa_1_21200	0	0	0	1	0	0	0	0	0	0	0	0
Pa_1_21210	0	0	0	0	0	0	0	0	0	0	0	0
Pa_1_21218	0	0	0	0	0	0	0	0	0	0	0	0
Pa_1_21220	0	0	0	0	0	0	0	0	0	0	0	0
Pa_1_21230	1	0	0	0	0	0	1	0	0	0	0	0
Pa_1_21240	0	0	0	0	0	0	0	0	0	0	0	0
Pa_1_21250	1	0	0	1	0	0	1	0	0	1	0	0
Pa_1_21260	1	0	0	1	0	0	1	0	0	1	0	0
Pa_1_21270	0	0	0	0	0	0	0	0	0	0	0	0
Pa_1_21280	0	0	1	0	0	0	0	0	0	0	0	0
Pa_1_21290	0	0	0	0	0	0	0	0	0	0	0	0
Pa_1_2130	1	0	0	1	0	0	1	0	0	0	0	0
Pa_1_21300	1	0	0	1	0	0	1	0	0	1	0	0
Pa_1_21310	1	0	0	1	0	0	1	0	0	1	0	0
Pa_1_21320	0	0	0	0	0	0	0	0	0	0	0	0
Pa_1_21330	0	0	0	0	1	0	0	0	0	0	0	0
Pa_1_21340	0	0	1	0	0	0	0	0	0	0	0	0
Pa_1_21350	0	0	1	0	0	1	0	0	1	0	0	0
Pa_1_21360	0	1	1	0	0	1	0	0	1	0	0	0
Pa_1_21370	0	0	1	0	0	0	0	0	0	0	0	0
Pa_1_21380	0	0	1	0	0	0	0	0	0	0	0	0
Pa_1_21390	0	0	1	0	0	0	0	0	0	0	0	0
Pa_1_2140	0	0	0	0	0	0	0	0	0	0	0	0
Pa_1_21400	0	0	0	0	0	0	0	0	0	0	0	0
Pa_1_21410	0	0	1	0	0	0	0	0	0	0	0	0
Pa_1_21420	0	0	1	0	0	1	0	0	1	0	0	0
Pa_1_21424	0	1	1	0	0	1	0	0	1	0	0	0
Pa_1_21425	0	0	1	0	0	1	0	0	0	0	0	0
Pa_1_21430	0	0	1	0	0	0	0	0	0	0	0	0
Pa_1_21440	0	1	1	0	0	1	0	0	1	0	0	0
Pa_1_21445	0	0	1	0	0	0	0	0	1	0	0	0
Pa_1_21450	0	0	1	0	0	0	0	0	0	1	0	0
Pa_1_21460	0	0	0	0	0	0	0	0	0	0	0	0
Pa_1_21465	1	0	0	1	0	0	1	0	0	1	0	0
Pa_1_21470	0	0	1	0	0	1	0	0	1	0	0	0
Pa_1_21473	0	0	1	0	0	1	0	0	1	0	0	0
Pa_1_21475	0	1	1	0	0	1	0	0	1	0	0	0
Pa_1_21480	0	1	1	0	0	1	0	0	1	0	0	0
Pa_1_21490	0	1	1	0	0	1	0	0	1	0	0	0
Pa_1_2150	1	0	0	1	0	0	1	0	0	1	0	0
Pa_1_21500	0	0	1	0	0	0	0	0	1	0	0	0
Pa_1_21510	0	0	1	0	0	0	0	0	0	0	0	0
Pa_1_21514	0	1	1	0	0	1	0	0	1	0	0	0
Pa_1_21515	0	0	1	0	0	0	0	0	1	0	0	0
Pa_1_21520	0	0	1	0	0	0	0	0	1	0	0	0
Pa_1_21530	0	1	1	0	0	1	0	0	1	0	0	0
Pa_1_21540	0	1	1	0	0	1	0	0	1	0	0	0
Pa_1_21560	0	0	0	0	0	0	0	0	0	0	0	0
Pa_1_21570	0	0	1	0	0	1	0	0	0	0	0	0
Pa_1_21590	0	0	1	0	0	0	0	0	0	0	0	0
Pa_1_21595	0	1	1	0	0	1	0	0	1	0	0	0
Pa_1_21597	0	0	1	0	0	1	0	0	1	0	0	0
Pa_1_2160	1	0	0	1	0	0	1	0	0	1	0	0
Pa_1_21600	0	0	1	0	0	1	0	0	1	0	0	0
Pa_1_21610	0	0	1	0	0	1	0	0	1	0	0	0
Pa_1_21640	0	0	0	0	0	0	0	0	0	0	0	0
Pa_1_21650	0	0	1	0	0	1	0	0	1	0	0	0
Pa_1_21659	0	0	1	0	0	1	0	0	1	0	0	0
Pa_1_21670	0	0	0	0	0	0	0	0	0	0	0	0
Pa_1_21680	0	0	0	0	0	0	0	0	0	0	0	0
Pa_1_21690	0	0	1	0	0	1	0	0	0	0	0	0
Pa_1_21695	0	0	1	0	0	1	0	0	1	0	0	0
Pa_1_2170	1	0	0	1	0	0	1	0	0	1	0	0
Pa_1_21700	0	0	1	0	0	0	0	0	0	0	0	0
Pa_1_21720	0	0	1	0	0	0	0	0	0	0	0	0
Pa_1_21725	0	0	1	0	0	0	0	0	1	0	0	0
Pa_1_21727	0	0	0	0	0	0	0	0	0	0	0	0
Pa_1_21730	0	0	1	0	0	1	0	0	1	0	0	0
Pa_1_21740	0	0	1	0	0	1	0	0	1	0	0	0
Pa_1_21750	0	0	1	0	0	1	0	0	1	0	0	0
Pa_1_21760	0	1	1	0	0	1	0	0	1	0	0	0
Pa_1_21770	0	1	1	0	0	1	0	0	1	0	0	0
Pa_1_21780	0	1	1	0	0	1	0	0	1	0	0	0
Pa_1_21790	0	0	1	0	0	0	0	0	0	0	0	0
Pa_1_2180	1	0	0	1	0	0	1	0	0	1	0	0
Pa_1_21800	0	1	1	0	1	1	0	0	1	0	0	0
Pa_1_21810	0	1	1	0	0	1	0	0	1	0	0	0
Pa_1_21820	0	0	1	0	0	1	0	0	0	0	0	0
Pa_1_21830	0	0	1	0	0	1	0	0	1	0	0	0
Pa_1_21840	0	1	1	0	0	1	0	0	1	0	0	0
Pa_1_21850	0	1	1	0	0	1	0	0	1	0	0	0
Pa_1_21860	0	0	1	0	0	1	0	0	1	0	0	0
Pa_1_21870	0	1	1	0	0	1	0	0	1	0	0	0
Pa_1_21880	0	0	1	0	0	0	0	0	0	1	0	0
Pa_1_21885	0	0	1	0	0	0	0	0	0	0	0	0
Pa_1_21890	0	0	1	0	0	0	0	0	0	1	0	0
Pa_1_21895	0	0	1	0	0	0	0	0	0	0	0	0
Pa_1_2190	1	0	0	1	0	0	1	0	0	1	0	0
Pa_1_21900	0	0	1	0	0	0	0	0	0	0	0	0
Pa_1_21910	0	0	0	0	0	0	0	0	0	0	0	0
Pa_1_21920	1	0	0	1	0	0	1	0	0	1	0	0
Pa_1_21930	0	0	1	0	0	0	0	0	0	0	0	0
Pa_1_21940	0	1	1	0	0	0	0	0	0	0	0	0
Pa_1_21950	0	0	1	0	0	0	0	0	0	0	0	0
Pa_1_21960	0	1	1	0	0	1	0	0	1	0	0	0
Pa_1_21970	0	0	1	0	0	0	0	0	0	0	0	0
Pa_1_21980	1	0	0	1	0	0	1	0	0	1	0	0
Pa_1_21990	1	0	0	1	0	0	1	0	0	1	0	0
Pa_1_220	1	0	0	1	0	0	1	0	0	1	0	0
Pa_1_2200	1	0	0	1	0	0	1	0	0	1	0	0
Pa_1_22000	1	0	0	1	0	0	1	0	0	1	0	0
Pa_1_22010	1	0	0	1	0	0	1	0	0	1	0	0
Pa_1_22020	1	0	0	1	0	0	1	0	0	1	0	0
Pa_1_22030	1	0	0	1	0	0	1	0	0	1	0	0
Pa_1_22040	0	0	0	0	0	0	0	0	0	0	0	0
Pa_1_2205	0	0	0	0	0	0	0	0	0	0	0	0
Pa_1_22050	0	0	0	0	0	0	0	0	0	0	0	0
Pa_1_22060	0	0	1	0	0	0	0	0	0	0	0	0
Pa_1_22070	1	0	0	0	0	0	0	0	0	0	0	0
Pa_1_22080	1	0	0	1	0	0	1	0	0	1	0	0
Pa_1_22090	1	0	0	1	0	0	1	0	0	1	0	0
Pa_1_2210	0	0	0	0	0	0	0	0	0	0	0	0
Pa_1_22100	0	0	0	0	0	0	0	0	0	0	0	0
Pa_1_22110	0	0	1	0	0	0	0	0	0	0	0	0
Pa_1_22120	0	0	1	0	0	0	0	0	0	0	0	0
Pa_1_22130	0	0	0	0	0	0	1	0	0	1	0	0
Pa_1_22140	1	0	0	1	0	0	1	0	0	1	0	0
Pa_1_22150	0	0	0	0	0	0	0	0	0	0	0	0
Pa_1_22160	0	0	1	0	0	0	0	0	0	0	0	0
Pa_1_22170	0	0	1	0	0	0	0	0	0	0	0	0
Pa_1_22180	0	0	1	0	0	0	0	0	0	0	0	0
Pa_1_22185	0	0	0	0	0	0	0	0	0	0	0	0
Pa_1_22190	1	0	0	1	0	0	1	0	0	1	0	0
Pa_1_2220	1	0	0	1	0	0	1	0	0	1	0	0
Pa_1_22200	1	0	0	1	0	0	1	0	0	1	0	0
Pa_1_22210	0	0	0	0	0	0	0	0	0	0	0	0
Pa_1_22220	1	0	0	1	0	0	1	0	0	1	0	0
Pa_1_22230	0	0	0	0	0	0	0	0	0	0	0	0
Pa_1_22240	1	0	0	1	0	0	1	0	0	1	0	0
Pa_1_22250	1	0	0	1	0	0	1	0	0	1	0	0
Pa_1_22260	1	0	0	1	0	0	1	0	0	1	0	0
Pa_1_22270	0	0	0	0	0	0	0	0	0	0	0	0
Pa_1_22280	1	0	0	1	0	0	1	0	0	1	0	0
Pa_1_22290	1	0	0	1	0	0	1	0	0	1	0	0
Pa_1_22295	1	0	0	1	0	0	1	0	0	1	0	0
Pa_1_2230	1	0	0	1	0	0	1	0	0	1	0	0
Pa_1_22300	0	0	0	1	0	0	1	0	0	0	0	0
Pa_1_22310	1	0	0	1	0	0	1	0	0	1	0	0
Pa_1_22320	0	0	0	0	0	0	0	0	0	0	0	0
Pa_1_22330	1	0	0	0	0	0	0	0	0	0	0	0
Pa_1_22340	0	0	1	0	0	0	0	0	0	0	0	0
Pa_1_22350	0	0	1	0	0	0	0	0	0	0	0	0
Pa_1_22360	0	0	0	0	0	0	0	0	0	0	0	0
Pa_1_22370	0	0	1	0	0	0	0	0	0	0	0	0
Pa_1_22375	0	0	0	0	0	0	0	0	0	0	0	0
Pa_1_22390	0	0	1	0	0	0	0	0	0	0	0	0
Pa_1_2240	0	0	0	0	0	0	0	0	0	0	0	0
Pa_1_22400	0	0	1	0	0	0	0	0	0	0	0	0
Pa_1_22405	0	0	1	0	0	0	0	0	0	0	0	0
Pa_1_22410	0	0	1	0	0	0	0	0	0	0	0	0
Pa_1_22415	0	0	1	0	0	0	0	0	0	0	0	0
Pa_1_22420	0	0	0	0	0	0	0	0	0	0	0	0
Pa_1_2243	0	0	0	0	0	0	0	0	0	0	0	0
Pa_1_22440	0	0	0	0	0	0	0	0	0	0	0	0
Pa_1_22450	1	0	0	1	0	0	1	0	0	1	0	0
Pa_1_22460	1	0	0	1	0	0	1	0	0	1	0	0
Pa_1_22470	1	0	0	1	0	0	1	0	0	1	0	0
Pa_1_2248	0	0	0	0	0	0	0	0	0	0	0	0
Pa_1_22480	1	0	0	1	0	0	1	0	0	1	0	0
Pa_1_22490	0	0	0	0	0	0	0	0	0	0	0	0
Pa_1_2250	0	0	0	0	0	0	0	0	0	0	0	0
Pa_1_22500	1	0	0	1	0	0	1	0	0	1	0	0
Pa_1_22505	0	0	1	0	0	0	0	0	0	0	0	0
Pa_1_22510	0	0	1	0	0	0	0	0	0	0	0	0
Pa_1_22520	0	0	0	0	0	0	0	0	0	0	0	0
Pa_1_22530	0	0	0	1	0	0	1	0	0	1	0	0
Pa_1_22540	0	0	0	0	0	0	0	0	0	0	0	0
Pa_1_22550	1	0	0	1	0	0	1	0	0	0	0	0
Pa_1_22560	1	0	0	1	0	0	1	0	0	1	0	0
Pa_1_22570	0	0	0	0	0	0	0	0	0	0	0	0
Pa_1_22580	0	0	0	0	0	0	0	0	0	0	0	0
Pa_1_22590	0	0	0	0	0	0	0	0	0	0	0	0
Pa_1_2260	1	0	0	1	0	0	1	0	0	1	0	0
Pa_1_22600	0	0	0	0	0	0	0	0	0	0	0	0
Pa_1_22610	0	0	0	0	0	0	0	0	0	0	0	0
Pa_1_22615	0	0	0	0	0	0	0	0	0	0	0	0
Pa_1_22620	0	0	0	0	0	0	0	0	0	0	0	0
Pa_1_22630	1	0	0	1	0	0	1	0	0	1	0	0
Pa_1_22640	0	0	0	0	0	0	0	0	0	0	0	0
Pa_1_22650	0	0	0	0	0	0	0	0	0	0	0	0
Pa_1_22660	0	0	0	0	0	0	0	0	0	0	0	0
Pa_1_22665	0	0	0	0	0	0	0	0	0	0	0	0
Pa_1_22670	0	0	0	0	0	0	0	0	0	0	0	0
Pa_1_22680	1	0	0	1	0	0	1	0	0	1	0	0
Pa_1_22690	0	0	0	0	0	0	0	0	0	0	0	0
Pa_1_2270	0	0	0	0	0	0	0	0	0	0	0	0
Pa_1_22700	0	0	0	0	0	0	0	0	0	0	0	0
Pa_1_22710	1	0	0	1	0	0	1	0	0	1	0	0
Pa_1_22720	0	0	0	0	0	0	0	0	0	0	0	0
Pa_1_22730	1	0	0	1	0	0	1	0	0	1	0	0
Pa_1_22740	0	0	0	0	0	0	0	0	0	0	0	0
Pa_1_22750	0	0	0	0	0	0	0	0	0	0	0	0
Pa_1_22760	1	0	0	1	0	0	1	0	0	1	0	0
Pa_1_22770	0	0	0	0	0	0	0	0	0	0	0	0
Pa_1_22780	1	0	0	1	0	0	1	0	0	1	0	0
Pa_1_22790	0	0	0	0	0	0	0	0	0	0	0	0
Pa_1_2280	1	0	0	1	0	0	1	0	0	1	0	0
Pa_1_22800	0	0	0	0	0	0	0	0	0	0	0	0
Pa_1_22810	0	0	0	0	0	0	0	0	0	0	0	0
Pa_1_22820	1	0	0	1	0	0	1	0	0	1	0	0
Pa_1_22830	0	0	0	0	0	0	0	0	0	0	0	0
Pa_1_22840	0	0	0	0	0	0	0	0	0	0	0	0
Pa_1_22850	0	0	0	0	0	0	0	0	0	0	0	0
Pa_1_22860	0	0	0	0	0	0	0	0	0	0	0	0
Pa_1_22870	1	0	0	1	0	0	1	0	0	1	0	0
Pa_1_22880	1	0	0	1	0	0	1	0	0	1	0	0
Pa_1_22890	1	0	0	1	0	0	1	0	0	1	0	0
Pa_1_2290	0	0	0	0	0	0	0	0	0	0	0	0
Pa_1_22900	0	0	0	0	0	0	0	0	0	0	0	0
Pa_1_22910	0	0	0	0	0	0	0	0	0	0	0	0
Pa_1_22920	0	0	0	0	0	0	0	0	0	0	0	0
Pa_1_22930	1	0	0	1	0	0	1	0	0	1	0	0
Pa_1_22940	0	0	0	0	0	0	0	0	0	0	0	0
Pa_1_22950	1	0	0	1	0	0	1	0	0	1	0	0
Pa_1_22960	1	0	0	1	0	0	1	0	0	1	0	0
Pa_1_22970	1	0	0	1	0	0	1	0	0	1	0	0
Pa_1_22980	1	0	0	1	0	0	1	0	0	1	0	0
Pa_1_22990	0	0	0	0	0	0	0	0	0	0	0	0
Pa_1_230	0	0	0	0	0	0	0	0	0	0	0	0
Pa_1_2300	0	0	0	0	0	0	0	0	0	0	0	0
Pa_1_23000	1	0	0	1	0	0	1	0	0	0	0	0
Pa_1_23010	1	0	0	1	0	0	1	0	0	1	0	0
Pa_1_23020	0	0	0	0	0	0	0	0	0	0	0	0
Pa_1_23030	0	0	0	0	0	0	0	0	0	0	0	0
Pa_1_23035	0	0	0	0	0	0	0	0	0	0	0	0
Pa_1_23040	0	0	0	0	0	0	0	0	0	0	0	0
Pa_1_23050	0	0	0	0	0	0	0	0	0	0	0	0
Pa_1_23060	0	0	0	0	0	0	0	0	0	0	0	0
Pa_1_23070	0	0	0	0	0	0	0	0	0	0	0	0
Pa_1_23080	0	0	0	0	0	0	0	0	0	0	0	0
Pa_1_23090	0	0	0	0	0	0	0	0	0	0	0	0
Pa_1_2310	0	0	0	0	0	0	0	0	0	0	0	0
Pa_1_23100	1	0	0	1	0	0	1	0	0	1	0	0
Pa_1_23110	1	0	0	1	0	0	1	0	0	1	0	0
Pa_1_23120	1	0	0	1	0	0	1	0	0	1	0	0
Pa_1_23130	0	0	0	0	0	0	0	0	0	0	0	0
Pa_1_23140	1	0	0	1	0	0	1	0	0	1	0	0
Pa_1_23150	1	0	0	1	0	0	1	0	0	1	0	0
Pa_1_23155	0	0	0	0	0	0	0	0	0	0	0	0
Pa_1_23160	0	0	0	0	0	0	1	0	0	0	0	0
Pa_1_23170	0	0	0	0	0	0	0	0	0	0	0	0
Pa_1_23180	0	0	0	0	0	0	0	0	0	0	0	0
Pa_1_23190	1	0	0	1	0	0	1	0	0	1	0	0
Pa_1_2320	0	0	0	0	0	0	0	0	0	0	0	0
Pa_1_23200	1	0	0	1	0	0	1	0	0	1	0	0
Pa_1_23210	1	0	0	1	0	0	1	0	0	1	0	0
Pa_1_23220	1	0	0	1	0	0	1	0	0	1	0	0
Pa_1_23230	1	0	0	1	0	0	1	0	0	1	0	0
Pa_1_23240	1	0	0	1	0	0	1	0	0	1	0	0
Pa_1_23250	0	0	0	1	0	0	1	0	0	1	0	0
Pa_1_23260	0	0	0	0	0	0	0	0	0	0	0	0
Pa_1_23270	0	0	0	0	0	0	0	0	0	0	0	0
Pa_1_23280	1	0	0	1	0	0	1	0	0	1	0	0
Pa_1_23290	0	0	0	0	0	0	0	0	0	0	0	0
Pa_1_2330	1	0	0	1	0	0	1	0	0	1	0	0
Pa_1_23300	1	0	0	1	0	0	1	0	0	1	0	0
Pa_1_23305	0	0	0	0	0	0	1	0	0	1	0	0
Pa_1_23310	1	0	0	1	0	0	1	0	0	1	0	0
Pa_1_23320	0	0	0	0	0	0	0	0	0	0	0	0
Pa_1_23330	0	0	0	0	0	0	0	0	0	0	0	0
Pa_1_23340	0	0	0	0	0	0	0	0	0	0	0	0
Pa_1_23350	0	0	1	0	0	0	0	0	0	0	0	0
Pa_1_23354	0	0	0	0	0	0	0	0	0	0	0	0
Pa_1_23357	0	0	1	0	0	0	0	0	0	0	0	0
Pa_1_23358	0	0	1	0	0	0	0	0	0	0	0	0
Pa_1_23360	0	0	0	0	0	0	0	0	0	0	0	0
Pa_1_23370	0	0	0	0	0	0	0	0	0	0	0	0
Pa_1_23380	1	0	0	1	0	0	1	0	0	1	0	0
Pa_1_23390	0	0	0	0	0	0	0	0	0	0	0	0
Pa_1_2340	1	0	0	1	0	0	1	0	0	1	0	0
Pa_1_23400	1	0	0	1	0	0	1	0	0	1	0	0
Pa_1_23410	0	0	0	0	0	0	0	0	0	0	0	0
Pa_1_23420	0	0	0	0	0	0	0	0	0	0	0	0
Pa_1_23430	0	0	0	0	0	0	0	0	0	0	0	0
Pa_1_23440	0	0	0	0	0	0	0	0	0	0	0	0
Pa_1_23450	0	0	1	0	0	0	0	0	0	0	0	0
Pa_1_23455	0	0	1	0	0	0	0	0	0	0	0	0
Pa_1_23460	1	0	0	1	0	0	0	0	0	1	0	0
Pa_1_23470	0	0	0	0	0	0	0	0	0	0	0	0
Pa_1_23480	0	0	0	0	0	0	0	0	0	0	0	0
Pa_1_23490	1	0	1	1	0	0	1	0	0	1	0	0
Pa_1_2350	0	0	0	0	0	0	0	0	0	0	0	0
Pa_1_23500	0	0	0	0	0	0	0	0	0	0	0	0
Pa_1_23510	0	0	0	0	0	0	0	0	0	0	0	0
Pa_1_23520	0	0	0	0	0	0	0	0	0	0	0	0
Pa_1_23530	1	0	0	1	0	0	1	0	0	1	0	0
Pa_1_23540	1	0	0	1	0	0	0	0	0	1	0	0
Pa_1_23550	0	0	0	0	0	0	0	0	0	0	0	0
Pa_1_23560	0	0	0	0	0	0	0	0	0	0	0	0
Pa_1_23570	0	0	0	0	0	0	0	0	0	0	0	0
Pa_1_23580	1	0	0	1	0	0	1	0	0	1	0	0
Pa_1_23590	0	0	0	1	0	0	1	0	0	0	0	0
Pa_1_2360	0	0	0	0	0	0	0	0	0	0	0	0
Pa_1_23600	0	0	0	0	0	0	0	0	0	0	0	0
Pa_1_23610	1	0	0	0	0	0	1	0	0	1	0	0
Pa_1_23620	0	0	0	0	0	0	0	0	0	0	0	0
Pa_1_23630	0	0	0	0	0	0	0	0	0	0	0	0
Pa_1_23640	0	0	0	0	0	0	0	0	0	0	0	0
Pa_1_23650	0	0	0	0	0	0	0	0	0	0	0	0
Pa_1_23660	1	0	0	1	0	0	1	0	0	1	0	0
Pa_1_23670	1	0	0	1	0	0	1	0	0	1	0	0
Pa_1_23680	0	0	0	0	0	0	0	0	0	0	0	0
Pa_1_23690	1	0	0	1	0	0	1	0	0	1	0	0
Pa_1_23695	0	0	0	0	0	0	0	0	0	1	0	0
Pa_1_2370	1	0	0	1	0	0	1	0	0	1	0	0
Pa_1_23700	0	0	0	0	0	0	0	0	0	0	0	0
Pa_1_23710	0	0	0	0	0	0	0	0	0	0	0	0
Pa_1_23720	0	0	0	0	0	0	0	0	0	0	0	0
Pa_1_23730	1	0	0	1	0	0	1	0	0	1	0	0
Pa_1_23740	0	0	0	0	0	0	0	0	0	0	0	0
Pa_1_23743	0	0	0	0	0	0	0	0	0	0	0	0
Pa_1_23748	0	0	0	0	0	0	0	0	0	0	0	0
Pa_1_23750	1	0	0	1	0	0	1	0	0	1	0	0
Pa_1_23760	0	0	0	0	0	0	0	0	0	0	0	0
Pa_1_23765	0	0	0	0	0	0	0	0	0	0	0	0
Pa_1_23770	1	0	0	1	0	0	1	0	0	1	0	0
Pa_1_23780	0	0	0	0	0	0	0	0	0	0	0	0
Pa_1_23790	1	0	0	1	0	0	1	0	0	0	0	0
Pa_1_2380	1	0	0	1	0	0	1	0	0	1	0	0
Pa_1_23800	0	0	0	0	0	0	0	0	0	0	0	0
Pa_1_23810	0	0	0	0	0	0	0	0	0	0	0	0
Pa_1_23820	1	0	0	1	0	0	1	0	0	1	0	0
Pa_1_23830	0	0	0	0	0	0	0	0	0	0	0	0
Pa_1_23840	0	0	0	0	0	0	0	0	0	0	0	0
Pa_1_23850	1	0	0	1	0	0	1	0	0	1	0	0
Pa_1_23860	0	0	0	0	0	0	0	0	0	0	0	0
Pa_1_23870	0	0	0	0	0	0	0	0	0	0	0	0
Pa_1_23880	0	0	0	0	0	0	0	0	0	0	0	0
Pa_1_23890	1	0	0	1	0	0	1	0	0	1	0	0
Pa_1_2390	1	0	0	1	0	0	1	0	0	1	0	0
Pa_1_23900	1	0	0	1	0	0	1	0	0	1	0	0
Pa_1_23910	0	0	0	0	0	0	1	0	0	1	0	0
Pa_1_23920	1	0	0	1	0	0	1	0	0	0	0	0
Pa_1_23930	1	0	0	1	0	0	0	0	0	0	0	0
Pa_1_23940	0	0	0	1	0	0	0	0	0	0	0	0
Pa_1_23950	1	0	0	1	0	0	1	0	0	1	0	0
Pa_1_23960	1	0	0	1	0	0	1	0	0	1	0	0
Pa_1_23970	1	0	0	1	0	0	1	0	0	1	0	0
Pa_1_23980	0	0	0	0	0	0	0	0	0	0	0	0
Pa_1_23990	1	0	0	1	0	0	1	0	0	1	0	0
Pa_1_240	0	0	0	0	0	0	0	0	0	0	0	0
Pa_1_2400	0	0	0	0	0	0	0	0	0	0	0	0
Pa_1_24000	1	0	0	1	0	0	1	0	0	1	0	0
Pa_1_24010	1	0	0	1	0	0	1	0	0	1	0	0
Pa_1_24020	0	0	0	0	0	0	0	0	0	0	0	0
Pa_1_24030	0	0	0	0	0	0	0	0	0	0	0	0
Pa_1_24040	0	0	0	0	0	0	0	0	0	0	0	0
Pa_1_24050	1	0	0	1	0	0	1	0	0	1	0	0
Pa_1_24060	1	0	0	1	0	0	1	0	0	1	0	0
Pa_1_24070	0	0	0	0	0	0	0	0	0	0	0	0
Pa_1_24080	1	0	0	1	0	0	1	0	0	1	0	0
Pa_1_24090	1	0	0	1	0	0	1	0	0	1	0	0
Pa_1_2410	0	0	0	0	0	0	0	0	0	0	0	0
Pa_1_24110	1	0	0	1	0	0	0	0	0	0	0	0
Pa_1_24120	1	0	0	1	0	0	1	0	0	1	0	0
Pa_1_24130	1	0	0	1	0	0	1	0	0	1	0	0
Pa_1_24140	0	0	0	0	0	0	0	0	0	0	0	0
Pa_1_24150	1	0	0	1	0	0	1	0	0	1	0	0
Pa_1_24160	1	0	0	1	0	0	1	0	0	1	0	0
Pa_1_24170	1	0	0	1	0	0	1	0	0	1	0	0
Pa_1_24180	1	0	0	1	0	0	1	0	0	1	0	0
Pa_1_24190	0	0	0	0	0	0	0	0	0	0	0	0
Pa_1_2420	1	0	0	1	0	0	1	0	0	1	0	0
Pa_1_24200	0	0	0	1	0	0	0	0	0	0	0	0
Pa_1_24210	1	0	0	1	0	0	1	0	0	1	0	0
Pa_1_24220	1	0	0	1	0	0	1	0	0	1	0	0
Pa_1_24230	0	0	0	0	0	0	0	0	0	0	0	0
Pa_1_24240	1	0	0	1	0	0	1	0	0	1	0	0
Pa_1_24250	1	0	0	1	0	0	1	0	0	1	0	0
Pa_1_24260	1	0	0	1	0	0	1	0	0	1	0	0
Pa_1_24270	1	0	0	1	0	0	1	0	0	1	0	0
Pa_1_24280	0	0	0	0	0	0	0	0	0	0	0	0
Pa_1_24290	1	0	0	1	0	0	1	0	0	1	0	0
Pa_1_2430	0	0	0	0	0	0	0	0	0	0	0	0
Pa_1_24300	1	0	0	1	0	0	1	0	0	1	0	0
Pa_1_24310	0	0	0	0	0	0	0	0	0	0	0	0
Pa_1_24320	0	0	0	0	0	0	0	0	0	0	0	0
Pa_1_24330	0	0	0	0	0	0	0	0	0	0	0	0
Pa_1_24340	0	0	0	0	0	0	0	0	0	0	0	0
Pa_1_24350	1	0	0	1	0	0	1	0	0	1	0	0
Pa_1_24360	1	0	0	1	0	0	1	0	0	1	0	0
Pa_1_24370	0	0	1	0	0	0	0	0	0	0	0	0
Pa_1_24380	0	0	1	0	0	0	0	0	0	0	0	0
Pa_1_24390	1	0	0	1	0	0	1	0	0	1	0	0
Pa_1_2440	0	0	0	0	0	0	0	0	0	0	0	0
Pa_1_24400	1	0	0	1	0	0	1	0	0	1	0	0
Pa_1_24410	0	0	0	0	0	0	0	0	0	0	0	0
Pa_1_24420	0	0	1	0	0	0	0	0	0	0	0	0
Pa_1_24430	0	0	1	0	0	0	0	0	0	0	0	0
Pa_1_24440	0	0	1	0	0	0	0	0	0	0	0	0
Pa_1_2445	0	0	0	0	0	0	0	0	0	0	0	0
Pa_1_24450	0	0	1	0	0	0	0	0	0	0	0	0
Pa_1_24460	0	0	1	0	0	0	0	0	1	0	0	0
Pa_1_24470	0	0	0	0	0	0	0	0	0	0	0	0
Pa_1_24480	0	0	1	0	0	0	0	0	1	0	0	0
Pa_1_24487	0	0	1	0	0	0	0	0	0	0	0	0
Pa_1_24490	1	0	0	1	0	0	1	0	0	1	0	0
Pa_1_2450	1	0	0	1	0	0	1	0	0	1	0	0
Pa_1_24500	1	0	0	1	0	0	1	0	0	1	0	0
Pa_1_24510	0	0	1	0	0	0	0	0	0	0	0	0
Pa_1_24520	0	0	1	0	0	0	0	0	0	0	0	0
Pa_1_24530	0	0	1	0	0	0	0	0	0	0	0	0
Pa_1_24540	0	0	1	0	0	0	0	0	0	0	0	0
Pa_1_24550	0	0	1	0	0	0	0	0	0	0	0	0
Pa_1_24560	0	0	1	0	0	0	0	0	0	0	0	0
Pa_1_24570	1	0	0	1	0	0	1	0	0	1	0	0
Pa_1_24580	0	0	1	0	0	0	0	0	0	0	0	0
Pa_1_24590	0	0	1	0	0	0	0	0	0	0	0	0
Pa_1_2460	0	0	0	0	0	0	0	0	0	0	0	0
Pa_1_24600	0	0	1	0	0	0	0	0	0	1	0	0
Pa_1_24610	0	0	1	0	0	0	0	0	0	1	0	0
Pa_1_24620	0	0	1	0	0	1	0	0	1	0	0	0
Pa_1_24630	0	0	1	0	0	0	0	0	0	0	0	0
Pa_1_24640	0	0	1	0	0	0	0	0	0	0	0	0
Pa_1_24650	0	0	1	0	0	0	0	0	0	0	0	0
Pa_1_24660	0	0	1	0	0	1	0	0	0	1	0	0
Pa_1_2470	0	0	0	0	0	0	0	0	0	0	0	0
Pa_1_2480	1	0	0	1	0	0	1	0	0	1	0	0
Pa_1_2490	0	0	0	0	0	0	0	0	0	0	0	0
Pa_1_2495	0	0	0	0	0	0	0	0	0	0	0	0
Pa_1_250	0	0	0	0	0	0	0	0	0	0	0	0
Pa_1_2500	1	0	0	1	0	0	1	0	0	1	0	0
Pa_1_2510	0	0	0	0	0	0	0	0	0	0	0	0
Pa_1_2520	0	0	0	0	0	0	0	0	0	0	0	0
Pa_1_2530	1	0	0	1	0	0	1	0	0	1	0	0
Pa_1_2540	0	0	0	0	0	0	0	0	0	1	0	0
Pa_1_2550	1	0	0	1	0	0	1	0	0	1	0	0
Pa_1_2560	1	0	0	1	0	0	1	0	0	1	0	0
Pa_1_2570	1	0	0	1	0	0	1	0	0	1	0	0
Pa_1_2580	0	0	0	0	0	0	0	0	0	0	0	0
Pa_1_2590	0	0	0	0	0	0	0	0	0	0	0	0
Pa_1_260	0	0	1	0	0	0	0	0	0	0	0	0
Pa_1_2600	0	0	0	0	0	0	0	0	0	0	0	0
Pa_1_2610	1	0	0	1	0	0	1	0	0	1	0	0
Pa_1_2620	1	0	0	1	0	0	1	0	0	1	0	0
Pa_1_2630	0	0	0	0	0	0	0	0	0	0	0	0
Pa_1_2640	1	0	0	1	0	0	1	0	0	1	0	0
Pa_1_2650	1	0	0	1	0	0	1	0	0	1	0	0
Pa_1_2653	0	0	0	0	0	0	0	0	0	0	0	0
Pa_1_2656	0	0	0	0	0	0	0	0	0	0	0	0
Pa_1_2660	0	0	0	0	0	0	0	0	0	0	0	0
Pa_1_2665	0	0	0	0	0	0	0	0	0	0	0	0
Pa_1_2670	1	0	0	1	0	0	1	0	0	1	0	0
Pa_1_2680	1	0	0	1	0	0	1	0	0	1	0	0
Pa_1_2690	0	0	0	0	0	0	0	0	0	0	0	0
Pa_1_270	0	0	1	0	0	0	0	0	0	0	0	0
Pa_1_2700	1	0	0	1	0	0	1	0	0	0	0	0
Pa_1_2710	0	0	0	0	0	0	0	0	0	0	0	0
Pa_1_2720	0	0	0	0	0	0	0	0	0	0	0	0
Pa_1_2730	1	0	0	1	0	0	1	0	0	1	0	0
Pa_1_2740	0	0	0	0	0	0	0	0	0	0	0	0
Pa_1_275	0	0	0	0	0	0	0	0	0	0	0	0
Pa_1_2750	1	0	0	1	0	0	1	0	0	1	0	0
Pa_1_2760	0	0	0	0	0	0	0	0	0	0	0	0
Pa_1_2770	0	0	0	0	0	0	0	0	0	0	0	0
Pa_1_278	0	0	1	0	0	0	0	0	0	0	0	0
Pa_1_2780	1	0	0	1	0	0	1	0	0	1	0	0
Pa_1_280	0	0	1	0	0	0	0	0	0	0	0	0
Pa_1_2800	1	0	0	1	0	0	1	0	0	1	0	0
[truncated: 8,838 more rows]

## Sheet: ChIP_Peaks_H3K4me+H3K27me
	Fonction	Domain	Family ID	Ortho N, crassa
Pa_1_140	Putative deoxyribodipyrimidine photo-lyase	FAD_binding_7 , 48173 , DNA_photolyase , 52425	52426	NCU08626
Pa_1_1340	Putative protein of unknown function	Fungal_trans , 57701 , Zn_clus ,	57702	NCU02896
Pa_1_5110	Putative L-aminoadipate-semialdehyde dehydrogenase large subunit	AMP-binding , 56801 , NAD_binding_4 , 51735 , 47336 , PP-binding ,	56802	NCU03010
Pa_1_16170	Putative protein of unknown function	56112	88854	NCU04085
Pa_1_16180	Yeti gag-pol polymerase	56672 , RVT_1 , rve , 53098 , Chromo , 54160 ,	56686
Pa_1_23490	Putative chromosome transmission fidelity protein 18	52540 , AAA	81269	NCU07313
Pa_0_790	Putative protein of unknown function			NCU09617
Pa_2_6680	Putative vegetative incompatibility protein HET-E-1	50978 , HET , NACHT , WD40	50979
Pa_2_7940	Het-D Vegetative incompatibility protein encoded by the HET-D gene	50978 , NACHT , HET , WD40	50979
Pa_2_12370	Putative N-terminal kinase-like protein	48371 , 56112 , HEAT ,	88854	NCU04279
Pa_3_640	NWD2 protein	50978 , WD40	50979
Pa_3_9880	Putative Glycosyltransferase Family 15	53448 , Glyco_transf_15	102609	NCU06166
Pa_3_11560	Putative Ankyrin repeat protein	48403 , Ank	48404
Pa_3_11170	Putative Biotin synthase	102114 , BATS , Radical_SAM ,	102115	NCU03979
Pa_3_10900	Putative protein of unknown function	103473	103474	NCU09771
Pa_4_380	Putative Zn-dependent dehydrogenase	50129 , 51735 , ADH_N , ADH_zinc_N	51736	NCU11395
Pa_4_1120	Putative Heterokaryon incompatibility protein	HET		NCU07897
Pa_4_1920	Putative Heterokaryon incompatibility protein	NACHT , 50978 , HET , WD40	50999
Pa_4_2160	Putative Glycosyltransferase Family 69			NCU05916
Pa_4_2290	Putative protein of unknown function
Pa_4_2310	Putative DNA-directed RNA polymerase III	64484 , RNA_pol_Rpb1_5 , RNA_pol_Rpb1_1 , RNA_pol_Rpb1_2 , RNA_pol_Rpb1_3 , RNA_pol_Rpb1_4 ,	64490	NCU03986
Pa_4_9880	Putative protein of unknown function			NCU05581
Pa_4_5830	Putative protein of unknown function	53187 , 50978 , Peptidase_M20 , WD40	53204	NCU05622
Pa_4_5270	Putative phosphate transferase	53448 , 51161 , NTP_transferase , Hexapep	53464	NCU05937
Pa_5_2480	Putative sodium/nucleoside cotransporter	Nucleos_tra2_C , Nucleos_tra2_N , Gate ,		NCU08148
Pa_5_2080	Putative protein of unknown function			NCU05901
Pa_5_2070	Putative vacuolar protein sorting-associated protein	48371 , WD40 , Clathrin ,	50979	NCU05902
Pa_5_1780	Putative protein of unknown function			NCU08396
Pa_5_1070	Putative protein of unknown function	56801 , AMP-binding , 52777 , Condensation , 47336 , PP-binding ,	56802	NCU04531
Pa_5_1060	Putative SAM dependent methyltransferase	53335 , Methyltransf_12	102557	NCU04907
Pa_5_130	Putative pH-response regulator protein	BRO1		NCU05876
Pa_5_12720	Putative histone-lysine N-methyltransferase	82199 , 81822 , SET , zf-MYND	144233	NCU08733
Pa_5_3540	Putative siderophore iron transporter	103473 , MFS_1	103474	NCU06132
Pa_5_12070	Putative vacuolar protein sorting-associated protein	DUF1162		NCU05837
Pa_5_12240	Putative Pre-mRNA-processing factor	50978 , WD40	50979	NCU06921
Pa_5_7410	Putative protein of unknown function
Pa_5_6580	Putative Glycosyltransferase Family 1	53756 , Glyco_transf_28 , GRAM , 50729 , PH	64178	NCU11407
Pa_5_7640	Putative NACHT and WD domain-containing protein	50978 , 53474	53570
Pa_5_7760	Putative cation-transporting ATPase	81665 , E1-E2_ATPase , 81660 , 56784 , Cation_ATPase_C , 81653 , Hydrolase , Cation_ATPase_N ,	81664
Pa_5_9930	Putative helicase SWR1	SNF2_N , 52540 , Helicase_C ,	81268	NCU09993
Pa_5_10320	Putative Tuftelin interacting protein	G-patch		NCU06950
Pa_6_11240	PaCAT2 catalase-peroxydase encoded by the PaCat2 gene	48113 , peroxidase	74753	NCU05770
Pa_6_11520	Putative protein of unknown function			NCU05338
Pa_6_610	Putative Glycoside Hydrolase Family 47	48225 , Glyco_hydro_47	48226	NCU05836
Pa_6_7260	Putative protein of unknown function
Pa_6_8040	Putative Protein similar to RING finger protein YMR247C of Saccharomyces cerevisiae	57850 , 48371 , zf-C3HC4 ,	57851	NCU06534
Pa_7_3550	Putative kinesin light chain	48452	52592
Pa_7_3110	Putative protein similar to vegetative incompatibility protein HET-E of Podospora anserina	50978 , HET , 50969 , NACHT , WD40	50999
Pa_7_1300	Putative protein of unknown function			NCU09174
Pa_7_950	Putative protein of unknown function	HPP		NCU09160

## Sheet: ChIP_Peaks_MS clusters
			Presence of peaks
			WT			∆PaHP1			∆PaKmt1			∆PaKmt6
			H3K4me3	H3K9me3	H3K27me3	H3K4me3	H3K9me3	H3K27me3	H3K4me3	H3K9me3	H3K27me3	H3K4me3	H3K9me3	H3K27me3
Cluster 14	Pa_5_3665	Putative protein of unknown function	0	0	0	0	0	0	0	0	0	0	0	0
	Pa_5_3670	Putative transporter	0	0	0	0	0	0	0	0	0	0	0	0
	Pa_5_3680	Putative protein of unknown function	0	0	1	0	0	0	0	0	0	0	0	0
	Pa_5_3690	Putative protein of unknown function	0	0	1	0	0	0	0	0	0	0	0	0
	Pa_5_3700	Putative protein of unknown function	1	0	0	1	0	0	1	0	0	1	0	0
	Pa_5_3710	Putative protein of unknown function	1	0	0	1	0	0	1	0	0	1	0	0
	Pa_5_3720	Putative protein of unknown function	1	0	0	1	0	0	1	0	0	1	0	0
	Pa_5_3730	Putative Glycoside Hydrolase Family 79	0	0	1	0	0	0	0	0	0	0	0	0
	Pa_5_3740	Putative protein of unknown function	0	0	1	0	0	0	0	0	0	0	0	0
	Pa_5_3750	Putative polyketide synthase	0	1	1	0	0	0	0	0	0	0	0	0
	Pa_5_3760	Putative protein of unknown function	0	0	0	0	0	0	0	0	0	0	0	0
	Pa_5_3770	Putative Glycoside Hydrolase Family 5	0	0	0	0	0	0	0	0	0	0	0	0
	Pa_5_3780	Putative protein of unknown function	0	0	0	0	0	0	0	0	0	0	0	0
	Pa_5_3790	Putative Glycoside Hydrolase Family 18	0	0	1	0	0	0	0	0	0	0	0	0
	Pa_5_3800	Putative protein of unknown function	0	0	1	0	0	0	0	0	0	0	0	0
	Pa_5_3810	Putative protein of unknown function	0	0	0	0	0	0	0	0	0	0	0	0
Cluster 18	Pa_5_10930	Putative ankyrin repeat domain-containing protein	0	0	1	0	0	1	0	0	1	0	0	0
	Pa_5_10935	Putative protein of unknown function	0	1	1	0	0	1	0	0	1	0	0	0
	Pa_5_10940	Putative protein of unknown function	0	1	1	0	0	1	0	0	1	0	0	0
	Pa_5_10945	Putative protein of unknown function	0	0	1	0	0	1	0	0	1	0	0	0
	Pa_5_10950	Putative protein of unknown function	0	0	1	0	0	1	0	0	1	1	0	0
	Pa_5_10957	Putative protein of unknown function	0	0	1	0	0	0	0	0	0	0	0	0
	Pa_5_10960	Putative Polysaccharide Lyase Family 3	0	0	0	0	0	0	0	0	0	0	0	0
	Pa_5_10970	Putative thiamine pyrophosphokinase	0	0	1	0	0	1	0	0	0	0	0	0
	Pa_5_10980	Putative protein of unknown function	0	0	0	0	0	0	0	0	0	0	0	0
	Pa_5_10990	Putative protein of unknown function	1	0	0	1	0	0	1	0	0	1	0	0
	Pa_5_11000	Putative polyketide synthase	0	0	1	0	0	1	0	0	1	0	0	0
	Pa_5_11010	Putative L-aminoadipate-semialdehyde dehydrogenase large subunit	0	1	1	0	0	1	0	0	1	0	0	0
	Pa_5_11015	Putative protein of unknown function	0	0	1	0	0	0	0	0	0	0	0	0
	Pa_5_11020	Putative protein of unknown function	0	0	1	0	0	0	0	0	0	0	0	0
	Pa_5_11030	Putative Cytochrome P450 protein	0	1	1	0	0	1	0	0	1	0	0	0
	Pa_5_11040	Putative 8-O-methyltransferase precursor	0	1	1	0	0	1	0	0	1	0	0	0
	Pa_5_11050	Putative oxidoreductase	0	0	1	0	0	1	0	0	1	0	0	0
	Pa_5_11060	Putative sterigmatocystin 8-O-methyltransferase precursor	0	1	1	0	0	1	0	0	1	0	0	0
	Pa_5_11070	Putative oxidoreductase	0	0	1	0	0	1	0	0	0	0	0	0
	Pa_5_11080	Putative voltage-gated shaker-like K+ channel	0	0	1	0	0	0	0	0	0	0	0	0
	Pa_5_11090	Putative 8-O-methyltransferase	0	0	1	0	0	1	0	0	0	0	0	0
Cluster 21	Pa_4_4950	Putative Nucleotide-sugar transporter	0	0	0	1	0	0	1	0	0	1	0	0
	Pa_4_4960	Putative ATP-dependent DNA helicase	0	0	1	0	0	0	0	0	0	0	0	0
	Pa_4_4970	Putative protein of unknown function	0	0	1	0	0	0	0	0	0	0	0	0
	Pa_4_4980	Putative protein of unknown function	0	0	1	0	0	0	0	0	0	1	0	0
	Pa_4_4990	Putative protein of unknown function	0	0	0	0	0	0	0	0	0	0	0	0
	Pa_4_5000	Putative protein of unknown function	0	0	1	1	0	0	0	0	0	1	0	0
	Pa_4_5010	Putative sugar dehydrogenase	0	0	1	0	0	0	0	0	0	0	0	0
	Pa_4_5015	Putative protein of unknown function	0	0	0	0	0	0	0	0	0	0	0	0
	Pa_4_5020	Putative protein of unknown function	0	0	0	0	0	0	0	0	0	0	0	0
	Pa_4_5030	Putative peptide synthetase	0	0	0	0	0	0	0	0	0	0	0	0
	Pa_4_5040	Putative importin beta-4 subunit	1	0	0	1	0	0	1	0	0	1	0	0
	Pa_4_5050	Putative protein of unknown function	0	0	0	0	0	0	0	0	0	0	0	0
	Pa_4_5060	Putative Phosphoglycerate dehydrogenase and related dehydrogenases	0	0	1	0	0	0	0	0	0	0	0	0
	Pa_4_5070	Putative protein of unknown function	0	0	1	0	0	0	0	0	0	0	0	0
	Pa_4_5080	Putative protein of unknown function	1	0	0	0	0	0	1	0	0	1	0	0
	Pa_4_5090	Putative protein of unknown function	0	0	1	0	0	0	1	0	0	0	0	0
Cluster 22	Pa_4_4570	Putative Cytochrome P450 protein	0	0	1	0	0	0	0	0	0	0	0	0
	Pa_4_4580	Putative Cytochrome P450 protein	0	0	1	0	0	0	0	0	0	1	0	0
	Pa_4_4590	Putative Methylase involved in ubiquinone/menaquinone biosynthesis	0	0	1	1	0	0	1	0	0	1	0	0
	Pa_4_4600	Putative Dienelactone hydrolase	0	0	1	1	0	0	1	0	0	1	0	0
	Pa_4_4610	Putative ABC transporter	0	0	1	0	0	0	0	0	0	0	0	0
	Pa_4_4620	Putative protein of unknown function	0	0	0	0	0	0	0	0	0	0	0	0
	Pa_4_4640	Putative peptide synthase	0	0	1	0	0	0	0	0	0	0	0	0
	Pa_4_4650	Putative protein of unknown function	0	0	1	0	0	0	0	0	0	0	0	0
	Pa_4_4660	Putative protein of unknown function	0	0	1	0	0	0	0	0	0	0	0	0
	Pa_4_4670	Putative dehydrogenase	0	0	1	0	0	0	0	0	0	0	0	0
	Pa_4_4680	Putative Ankyrin	0	0	1	0	0	0	0	0	0	0	0	0
	Pa_4_4690	Putative protein of unknown function	1	0	0	1	0	0	1	0	0	1	0	0
	Pa_4_4700	Putative Eukaryotic aspartyl protease	1	0	0	1	0	0	1	0	0	1	0	0
	Pa_4_4710	Putative cysteinyl-tRNA synthetase	0	0	1	0	0	0	0	0	0	0	0	0
Cluster 28	Pa_6_7270	Putative protein of unknown function	0	1	1	0	0	1	0	0	1	1	0	0
	Pa_6_7280	Putative protein of unknown function	0	1	1	0	0	1	0	0	1	0	0	0
	Pa_6_7290	Putative protein of unknown function	0	0	1	0	0	1	0	0	0	0	0	0
	Pa_6_7300	Putative Protein similar to C3H1,06c of Schizosaccharomyces pombe	0	0	1	0	0	0	0	0	0	0	0	0
	Pa_6_7310	Putative Cytochrome P450 protein	0	0	0	0	0	0	0	0	1	0	0	0
	Pa_6_7320	Putative DNA repair protein	0	0	0	0	0	0	0	0	0	0	0	0
	Pa_6_7330	Putative Chalcone synthase	0	0	1	0	0	0	0	0	0	0	0	0
	Pa_6_7340	Putative polyketide synthase	0	0	1	0	0	0	0	0	0	0	0	0
	Pa_6_7345	Putative protein of unknown function	0	0	1	0	0	0	0	0	0	0	0	0
	Pa_6_7350	Putative Aspartic protease	0	1	1	0	0	1	0	0	1	0	0	0
	Pa_6_7360	Putative 4-coumarate--CoA ligase	0	0	1	0	0	1	0	0	1	0	0	0
	Pa_6_7370	Putative protein of unknown function	0	0	1	0	0	0	0	0	0	1	0	0
	Pa_6_7380	Putative Esterase	0	1	1	0	0	1	0	0	1	0	0	0
	Pa_6_7385	Putative protein of unknown function	0	1	1	0	0	1	0	0	1	0	0	0
	Pa_6_7390	Putative Glycoside Hydrolase Family 27	0	0	1	0	0	1	0	0	1	0	0	0
Cluster 34	Pa_1_5030	Putative protein of unknown function	0	1	1	0	0	0	0	0	0	0	0	0
	Pa_1_5070	Putative protein of unknown function	0	0	1	0	0	0	0	0	0	0	0	0
	Pa_1_5075	Putative protein of unknown function	0	0	1	0	0	0	0	0	0	0	0	0
	Pa_1_5080	Putative protein of unknown function	0	0	0	0	0	0	0	0	0	0	0	0
	Pa_1_5090	Putative protein of unknown function	0	0	0	0	0	0	0	0	0	1	0	0
	Pa_1_5100	Putative glutathione S-transferase	0	0	1	0	0	0	0	0	0	0	0	0
	Pa_1_5110	Putative L-aminoadipate-semialdehyde dehydrogenase large subunit	1	0	1	1	0	0	1	0	0	1	0	0
	Pa_1_5120	Putative haloperoxidase	0	1	1	0	0	0	0	0	0	0	0	0
	Pa_1_5130	Putative serine peptidase	0	0	1	0	0	0	0	0	0	0	0	0
	Pa_1_5140	Putative alcohol dehydrogenase	0	0	0	0	0	0	0	0	0	0	0	0
	Pa_1_5150	Putative alcohol dehydrogenase	0	0	0	0	0	0	0	0	0	0	0	0
	Pa_1_5160	Putative protein of unknown function	0	0	1	0	0	0	0	0	0	0	0	0
	Pa_1_5170	Putative transporter	0	0	1	0	0	0	0	0	0	0	0	0
	Pa_1_5180	Putative Glycoside Hydrolase Family 2	0	0	1	0	0	0	0	0	0	0	0	0
	Pa_1_5190	Putative diaminopropionate ammonia-lyase	0	0	0	0	0	0	0	0	0	0	0	0

## Sheet: ChIP_coverage_genes
					ChIPseq coverage
chromosome	familly	name	start	stop	WT			∆PaHP1			∆PaKmt1			∆PaKmt6			RNAseq TPM
Chr1plus	gene	gene	9064	9183	2.13298	13.6083	15.5864	1.94596	14.2919	18.289	1.45088	10.6888	18.2558	1.05027	14.9067	7.09237	13.8122	212.377	7.03682	13.2363
Chr1plus	gene	gene	10508	11428	3.7581	15.9279	22.6105	3.54443	12.4795	20.6676	3.05721	12.9576	17.9411	3.03412	10.4955	12.3755	81.5212	45.6166	25.4855	9.7589
Chr1plus	gene	gene	22802	23543	2.43769	14.33	18.919	3.47494	12.4277	15.8575	1.24361	14.8735	15.6119	0.991924	9.735	8.53979	8036.97	16.4574	3.95524	1.59425
Chr1plus	gene	gene	27563	28569	2.64083	14.2269	19.5343	2.29346	6.11029	12.9503	2.33177	8.01658	14.0381	2.50898	6.08438	8.97402	350.068	604.645	162.412	468.7
Chr1plus	gene	gene	30014	32350	4.06281	18.8145	28.4554	3.75293	11.5992	22.2533	2.27995	15.9323	21.3404	1.51706	12.4223	8.2503	6.6453	24.428	0.882383	2.83198
Chr1plus	gene	gene	33344	33727	2.48847	13.4021	17.4322	3.19694	10.5118	17.4432	4.76718	14.1173	16.5561	1.57541	10.1406	17.0796	0.794728	66.4258	26.5729	54.0805
Chr1plus	gene	gene	33907	35847	2.89475	15.6702	17.5347	3.47494	10.6671	15.3289	4.71536	15.529	15.486	2.0422	10.4955	17.0072	0.564831	2.68782	420.069	238.582
Chr1plus	gene	gene	37414	37989	2.43769	13.9176	15.4326	3.54443	8.59583	15.0117	3.57538	12.1509	14.2899	1.51706	7.80828	11.2899	47.5364	118.11	34.2234	106.834
Chr1plus	gene	gene	40164	42666	31.6899	11.1341	10.7157	33.9154	8.18158	8.40446	117.314	10.4367	7.93183	138.461	10.1913	27.4286	114.088	56.1862	45.0795	40.2594
Chr1plus	gene	gene	43952	44587	3.14868	10.7217	15.125	3.61393	6.47277	13.3203	1.55451	9.07538	12.6532	1.9255	6.79422	5.35546	3.45125	6.62227	1.16655	2.10843
Chr1plus	gene	gene	45249	46385	3.14868	12.1135	18.4576	4.23942	8.33692	16.1218	2.07269	12.8064	19.8925	8.86897	8.01109	8.90164	29.9558	41.311	18.3149	42.1511
Chr1plus	gene	gene	47104	48737	5.23087	16.6496	23.3283	4.03093	9.73504	19.9276	2.33177	14.5206	16.745	1.9255	12.118	8.2503	1.2302	1.2618	39.4254	12.7804
Chr1plus	gene	gene	49226	52149	74.8065	8.86603	8.35718	61.2284	6.99059	8.72161	52.2835	9.42831	6.54691	37.2847	9.98852	13.0992	25.1794	33.1031	28.8794	32.3323
Chr1plus	gene	gene	52911	53652	62.3134	8.65985	7.17795	68.5952	6.11029	7.61159	48.1899	8.31909	8.43544	70.3683	10.3941	7.96082	92.0948	106.065	67.0653	66.6397
Chr1plus	gene	gene	53753	55306	17.2669	7.8351	7.12668	13.0658	6.73168	7.98159	9.89708	9.52914	5.53969	6.30164	9.22797	8.7569	16.6988	17.113	79.8642	167.147
Chr1plus	gene	gene	56207	56939	58.2506	6.75262	6.61397	53.097	5.12643	6.713	37.2565	6.05025	6.86167	36.9929	8.1125	12.7373	25.6977	29.2981	18.7434	32.4922
Chr1plus	gene	gene	57214	57698	8.63347	5.61859	7.33176	6.94987	5.12643	6.34299	5.07808	4.68894	4.65838	2.50898	6.94633	7.52659	134.707	49.6102	81.3825	55.1618
Chr1plus	gene	gene	58532	59979	70.5406	9.48459	7.84447	59.6994	7.04237	8.03445	60.1079	9.12579	7.11347	50.6465	10.9519	18.5994	35.5076	26.8234	23.6823	20.8456
Chr1plus	gene	gene	60039	60792	4.31674	10.8764	13.0228	4.72591	7.2495	8.40446	7.5653	9.02496	8.12069	3.03412	8.51813	15.1256	0.565914	2.23381	1.28315	10.5636
Chr1plus	gene	gene	61386	63145	4.36752	16.3918	20.2008	4.86491	9.8386	13.1088	2.27995	12.1005	14.2899	1.51706	11.1547	11.1451	64.96	25.5799	70.3463	149.945
Chr1plus	gene	gene	64699	66192	4.06281	17.3712	25.2766	4.30892	10.4082	18.3418	2.17632	16.3357	17.2486	1.75045	10.8505	7.59897	7.74714	11.9141	21.0111	15.9306
Chr1plus	gene	gene	66351	68164	4.16438	21.1857	27.994	3.68343	12.2724	18.4475	2.53904	19.6129	17.2486	1.51706	9.58289	8.03319	2.18254	1.60041	2.59361	10.6861
Chr1plus	gene	gene	69591	70935	2.89475	12.5774	14.8173	3.54443	6.78346	12.4217	1.60633	10.1846	12.7161	1.34201	11.4589	8.82927	0.815306	22.5588	258.375	214.587
Chr1plus	gene	gene	74237	76619	4.21517	18.196	22.4567	3.89193	10.3046	12.5803	4.97445	13.7139	13.4086	3.61761	10.9519	13.8953	13.6218	32.536	67.7401	67.8122
Chr1plus	gene	gene	76797	78133	4.1136	18.5053	22.6618	4.51742	11.3921	13.1088	8.91255	14.3189	14.4787	6.88512	11.2054	15.2703	1.86821	3.9974	1.56696	5.01068
Chr1plus	gene	gene	78673	79939	2.69161	13.7114	17.8936	3.61393	7.61197	8.45732	3.47175	12.1005	10.324	1.10862	8.97445	12.1583	33.756	4.5838	4.07039	30.0467
Chr1plus	gene	gene	82043	83806	56.727	10.1032	8.20337	56.3635	8.33692	8.66875	149.026	8.21826	7.68003	83.9635	9.38008	19.3955	93.5415	40.6203	23.4017	35.3352
Chr1plus	gene	gene	84436	86074	4.57066	11.8042	14.0483	5.6294	9.68326	7.92874	10.778	12.5543	11.2682	9.16071	12.3716	20.6258	40.0638	107.542	44944.8	17522.1
Chr1plus	gene	gene	87379	89115	58.7584	7.732	7.63939	68.8732	6.78346	6.60728	136.072	8.01658	6.42101	143.596	9.32938	29.0208	134.131	50.3115	75.1558	67.0515
Chr1plus	gene	gene	90149	91141	59.8757	7.37118	6.2038	58.5179	6.83524	5.86726	178.562	7.96616	6.54691	100.593	9.63359	24.6062	27.3084	76.7268	105.777	96.9366
Chr1plus	gene	gene	91687	92796	5.1293	13.8661	17.2271	6.32438	9.16544	10.7831	4.76718	13.4618	11.2053	5.13467	10.597	6.80288	9.55136	20.7413	19.9805	38.3483
Chr1plus	gene	gene	95920	97621	4.57066	13.5568	16.7144	4.03093	8.95831	8.40446	5.18171	12.5039	11.0794	1.9255	9.38008	17.0796	20.8289	20.1728	1.57153	3.79659
Chr1plus	gene	gene	98383	100532	7.41463	10.0001	14.0995	4.44792	6.67989	9.03876	3.98992	9.6804	10.1981	2.15889	10.3941	11.7965	9.77305	14.2846	17.0252	12.5702
Chr1plus	gene	gene	100724	101214	3.35182	5.92787	5.33219	3.12744	5.28178	6.55442	2.95358	6.25193	4.97313	1.34201	9.63359	11.0728	3.3544	6.69389	5.12683	8.83996
Chr1plus	gene	gene	102731	104198	16.2005	6.80416	5.8449	10.2858	5.33356	7.29444	25.9604	6.90737	5.7915	23.106	9.12656	20.3363	145.115	141.891	98.2675	88.312
Chr1plus	gene	gene	105000	106266	4.06281	6.49488	4.66567	4.79541	5.17821	5.70869	5.7517	6.40318	5.6656	4.08439	8.21391	14.04	148.392	103.966	58.3593	61.8975
Chr1plus	gene	gene	106939	107546	24.7324	6.34024	4.92202	22.0311	5.43712	5.12725	15.4933	7.15946	5.03608	19.8385	6.59141	8.39505	74.4154	54.1057	49.1859	33.2151
Chr1plus	gene	gene	107781	108224	59.6725	6.03096	5.8449	51.4291	4.76396	5.55012	35.3393	6.50402	4.84723	46.212	7.40266	8.90164	88.9095	43.3803	37.0053	46.4003
Chr1plus	gene	gene	108747	110422	52.1563	7.26808	6.61397	47.1201	6.31742	6.18441	149.544	7.41156	6.98757	65.7004	11.2561	20.3363	55.0612	51.8174	54.6461	52.5197
Chr1plus	gene	gene	110790	112101	75.1112	7.52582	6.40888	64.9813	5.59247	6.55442	46.0654	7.91574	5.47674	50.8215	9.22797	11.507	93.1485	70.3423	108.953	63.8579
Chr1plus	gene	gene	112704	114034	42.4564	9.89697	11.0745	36.0003	6.31742	7.82302	25.0795	8.62161	7.99478	21.5306	8.77164	10.0596	36.2053	25.2625	30.415	21.7911
Chr1plus	gene	gene	115829	117838	5.33244	17.8867	24.3538	4.93441	11.1332	17.0204	2.53904	18.1003	15.8637	2.15889	13.3349	9.04639	0.0303017	20.9734	1.23441	3.92016
Chr1plus	gene	gene	119288	121913	4.51988	17.3197	21.0724	4.51742	9.89039	10.7302	6.73623	15.9827	13.1568	4.66788	12.8786	16.2111	0.0695728	129.278	1.5582	4.44034
Chr1plus	gene	gene	123359	124726	3.80889	13.5052	16.1504	4.03093	9.68326	10.5716	2.38359	11.5963	9.75741	1.69211	11.2054	7.96082	1.73678	29.193	2.54452	2.30449
Chr1plus	gene	gene	125965	127941	4.51988	7.0619	7.28049	4.86491	5.7996	7.77016	2.64267	7.46198	6.35806	2.15889	10.4955	10.0596	8.59537	14.8967	76.1493	52.0922
Chr1plus	gene	gene	128381	129245	124.881	6.03096	7.02413	99.8697	5.33356	6.55442	64.7714	6.75611	5.98035	80.1708	6.79422	10.5662	552.747	132.238	159.693	103.732
Chr1plus	gene	gene	129658	130761	28.8967	6.44334	5.33219	21.5446	4.97108	6.13156	16.3224	6.4536	4.46953	14.7622	7.65617	8.39505	1.65574	33.2065	27.8563	50.1954
Chr1plus	gene	gene	131874	133333	4.26595	10.4124	11.9462	5.3514	6.3692	6.92443	3.67902	9.37789	6.35806	2.80073	9.88711	7.38185	0.709318	15.8233	25.4963	61.9684
Chr1plus	gene	gene	133756	136281	5.53558	12.9382	16.1504	4.93441	8.6994	8.51018	2.48722	10.9913	9.63151	2.68403	10.7491	10.7833	49.2796	11.6578	14.9109	11.1662
Chr1plus	gene	gene	136628	139331	5.53558	12.6289	15.5351	4.86491	7.09415	8.40446	2.27995	11.798	9.50561	1.75045	9.27867	8.61216	14.6842	27.0853	11.3553	13.5485
Chr1plus	gene	gene	139682	141259	68.7123	9.07222	8.61354	63.5913	9.06187	6.87157	289.606	9.02496	8.12069	300.32	9.02516	39.2975	110.48	92.4491	94.9258	89.7429
Chr1plus	gene	gene	142244	146796	3.91046	14.1238	19.3292	4.58692	10.7189	14.1132	8.29074	15.4281	14.3528	8.22714	13.1321	18.6717	20.0068	19.1873	12.1767	16.0211
Chr1plus	gene	gene	147286	148308	3.4026	17.2166	20.2008	3.75293	11.0814	11.946	5.38898	13.6131	14.4787	6.47668	9.17727	12.5926	2.97829	2.22189	4.3804	2.1577
Chr1plus	gene	gene	148667	149236	3.35182	15.6186	20.5597	3.82243	10.46	14.536	2.48722	14.7727	14.6046	1.63376	9.22797	8.2503	12.1966	29.3399	31.8108	26.2982
Chr1plus	gene	gene	152424	153223	3.25025	17.3712	20.7648	4.23942	11.4956	13.6903	4.09355	15.3273	15.3601	3.09247	10.0392	14.04	0.0761905	0.84208	3.82937	13.1096
Chr1plus	gene	gene	153620	154600	3.19946	10.464	14.6635	4.16992	7.2495	9.35591	1.8136	9.78124	11.2682	4.25944	7.60547	5.5002	8.82084	20.3821	10.2537	11.0901
Chr1plus	gene	gene	155160	155933	2.79318	4.89694	7.58812	3.68343	5.12643	6.23727	2.1245	6.10067	6.23215	1.86715	6.49	10.5662	67.2552	37.645	21.3741	12.1242
Chr1plus	gene	gene	161547	162645	2.53926	12.6289	17.6885	2.91895	9.94217	11.2059	6.73623	12.1509	12.2125	6.82677	9.93781	18.4546	21.29	7.16176	2.37592	2.9408
Chr1plus	gene	gene	162995	163642	2.33612	14.4331	20.3033	4.03093	10.6153	15.7518	2.07269	16.0836	15.486	1.45871	11.7631	7.52659	0	0.259978	0.497789	0.852075
Chr1plus	gene	gene	164019	165035	3.09789	16.6496	23.2771	3.82243	11.3921	14.0074	2.07269	14.924	15.1712	1.22532	11.5096	9.33587	0	0.0413892	0.760795	1.55032
Chr1plus	gene	gene	166398	168959	3.50417	18.5568	28.558	3.82243	12.117	18.0775	2.22814	17.9491	16.6191	1.63376	11.3068	9.19113	0.047541	0.0328398	0.0628797	0.276769
Chr1plus	gene	gene	169994	172076	3.50417	19.6908	24.0974	4.86491	10.7707	15.3289	2.33177	15.2265	16.1155	1.34201	11.6617	8.53979	0.175436	2.20154	1.4077	3.36661
Chr1plus	gene	gene	175685	176237	22.0407	12.4743	16.6631	18.5562	9.94217	7.45301	20.0014	11.6467	7.36527	15.9291	8.31531	9.48061	104.769	28.4152	25.3222	27.3934
Chr1plus	gene	gene	177636	180440	3.70732	18.4537	21.7389	11.8148	13.2044	10.2545	9.3789	14.4702	35.1267	22.8726	12.6758	33.8697	0.130263	0.0899816	2.29722	4.18497
Chr1plus	gene	gene	180700	181326	2.99632	15.5671	15.2788	4.93441	12.5313	12.8446	2.38359	16.9407	8.93905	2.15889	11.0026	10.6386	0	1.94807	3.96156	6.91946
Chr1plus	gene	gene	182655	183351	2.69161	12.4743	12.8178	4.44792	13.7223	7.87588	11.2961	11.2434	8.24659	13.5952	8.1125	32.2775	19.0675	55.706	155.436	37.3412
Chr1plus	gene	gene	184205	184563	3.70732	14.5877	18.919	3.96143	9.52791	12.0517	1.8136	14.2685	11.52	1.34201	10.9519	8.53979	13.4336	153.875	247.85	134.633
Chr1plus	gene	gene	185243	186783	3.85967	17.2166	22.5593	4.23942	10.7189	16.2275	2.07269	15.4786	15.1712	1.45871	10.1406	6.80288	47.9104	22.1999	19.0941	9.20525
Chr1plus	gene	gene	192645	195189	2.48847	14.33	17.586	3.61393	8.85474	9.67306	2.38359	13.7643	11.7718	3.67595	11.5096	8.10556	3.15867	21.3728	6.96299	18.5436
Chr1plus	gene	gene	196067	200545	3.04711	18.5053	23.6872	3.68343	11.9617	16.5975	2.74631	15.7811	15.8637	1.40036	10.6477	15.0532	4.40462	4.65777	1.42407	2.93708
Chr1plus	gene	gene	202931	204201	3.30103	18.5053	25.9432	3.61393	10.5636	17.9718	2.1245	15.3273	16.6191	1.34201	10.242	7.96082	6.9025	10.1983	3.4743	0.868177
Chr1plus	gene	gene	205981	207030	2.7424	15.1547	19.8932	4.37842	11.0814	14.0603	6.11442	15.176	14.0381	4.66788	8.87305	15.6322	331.772	83.0605	32.2684	19.2949
Chr1plus	gene	gene	207661	208791	3.14868	17.9898	20.7648	4.03093	12.8937	13.2674	9.48254	17.697	13.9751	9.33576	10.5463	22.1456	0.969709	2.60495	0.541533	1.25452
Chr1plus	gene	gene	209279	210949	3.14868	15.6186	19.4317	3.33594	9.94217	13.7431	2.02087	14.5206	15.1083	2.39229	9.63359	10.8557	0.510339	3.67635	1.48499	4.00854
Chr1plus	gene	gene	211481	212410	2.84397	14.2784	17.9961	3.19694	9.99395	12.2631	4.76718	13.4618	13.4086	3.26751	7.70688	12.2307	7.99451	58.3921	2.04544	3.22145
Chr1plus	gene	gene	212680	213938	2.99632	13.4537	16.3555	4.51742	8.59583	8.77447	2.02087	14.6214	10.8276	3.79265	8.97445	8.97402	90.54	36.3019	5.45317	9.015
Chr1plus	gene	gene	214795	215379	2.84397	9.27841	14.3046	5.07341	7.09415	9.40877	3.3163	10.4871	13.4715	5.25136	7.70688	13.9676	1.87632	2.01616	1.76477	2.83198
Chr1plus	gene	gene	216657	217887	24.7831	9.02067	8.66481	27.313	6.62811	6.76585	18.2396	7.91574	5.9174	14.9372	7.75758	10.132	29.4977	23.2137	30.8978	29.0053
Chr1plus	gene	gene	220167	221845	3.14868	11.6496	16.0991	3.19694	8.23336	10.1488	5.38898	10.8905	11.7089	4.37614	9.58289	12.5926	22.4567	34.1072	4.70245	17.5066
Chr1plus	gene	gene	222461	225295	2.99632	15.464	21.38	4.03093	9.94217	15.5932	6.89168	14.9744	16.2414	8.92732	10.0899	25.2575	10.9766	14.7788	3.73892	9.86535
Chr1plus	gene	gene	227079	228292	2.43769	12.9898	16.0478	3.33594	6.83524	9.93735	3.26448	12.9072	12.7161	1.51706	8.21391	10.0596	0.602238	1.76803	1.83205	1.42839
Chr1plus	gene	gene	228331	228459	3.35182	13.196	17.3809	3.12744	5.90316	9.30305	1.8136	9.37789	8.81315	1.10862	3.90414	5.35546	2.85357	5.91348	3.77426	3.69169
Chr1plus	gene	gene	229152	230231	2.13298	10.6702	12.9716	3.54443	5.4889	6.92443	1.91723	8.26868	8.12069	2.10055	7.25055	11.1451	64.8255	39.1284	47.5195	54.8884
Chr1plus	gene	gene	231328	232983	2.7424	16.2372	19.483	3.61393	7.50841	9.77877	1.86542	13.4618	11.2053	1.22532	12.8786	7.96082	2.42769	6.25054	41.9177	14.4664
Chr1plus	gene	gene	233203	234661	3.35182	17.2681	20.7648	3.82243	8.75118	10.0431	4.71536	12.5039	9.88332	3.50091	12.2195	11.507	6.43	10.4119	2.76123	4.75345
Chr1plus	gene	gene	235104	236053	2.53926	9.53614	10.4593	3.12744	7.50841	7.82302	2.53904	9.27705	8.12069	2.39229	8.1125	12.5202	18.0255	6.82393	12.8964	5.39425
Chr1plus	gene	gene	236749	238039	3.80889	16.7011	21.6364	4.16992	9.73504	11.6817	2.17632	13.7643	12.7791	1.22532	9.27867	6.58577	1.32134	4.10734	5.81723	6.83773
Chr1plus	gene	gene	239829	240843	2.18376	13.0929	13.6894	3.26644	6.57633	8.14017	2.02087	9.98291	7.86888	1.8088	7.04773	7.02	17.5304	2.77854	4.79611	2.64074
Chr1plus	gene	gene	242728	243399	1.98062	12.9382	15.9453	3.19694	7.61197	10.7302	1.8136	11.5459	13.4715	1.16697	7.09844	10.132	34.7475	8.14706	37.3428	17.3709
Chr1plus	gene	gene	244768	246387	1.98062	7.93819	7.69066	2.84945	6.00673	7.03015	3.21266	7.86533	5.98035	1.40036	9.38008	10.8557	25.1175	25.3503	12.294	17.804
Chr1plus	gene	gene	255092	257320	2.03141	8.19592	6.35761	3.54443	6.78346	7.40015	3.73083	9.27705	6.92462	4.90127	9.53219	14.9084	7.13137	25.178	39.5359	21.1029
Chr1plus	gene	gene	259697	261654	35.4988	8.76294	8.76735	34.0544	8.54405	8.24589	52.2317	9.78124	8.37249	29.0575	11.1547	20.4086	26.4098	26.3009	18.6132	31.7519
Chr1plus	gene	gene	262482	266618	20.0601	11.6496	12.3563	18.8342	9.37256	8.56303	18.0842	11.4955	8.81315	9.86089	11.3068	16.8625	17.8095	15.2609	8.76036	16.033
Chr1plus	gene	gene	267259	268582	2.94554	19.0207	20.8673	4.65641	14.0847	13.3731	3.52357	16.8399	12.4643	6.53503	14.9574	12.3755	0.184055	0.190709	0.340815	0.833397
Chr1plus	gene	gene	272994	273725	2.69161	15.4125	22.6618	3.61393	11.7028	18.8175	1.96905	16.1844	18.3188	1.51706	11.2561	9.04639	0.499668	1.26557	0.704941	1.50832
Chr1plus	gene	gene	275448	275987	2.79318	11.8042	15.9966	3.82243	8.23336	10.2545	1.60633	11.1425	8.8761	1.40036	7.96039	6.94763	10.3907	20.8307	36.808	289.454
Chr1plus	gene	gene	277113	278338	3.70732	7.16499	7.7932	5.2124	6.05851	8.03445	3.67902	6.90737	6.0433	4.95962	8.72094	8.61216	9.29294	10.8819	18.6406	21.4088
Chr1plus	gene	gene	278662	280516	64.4463	9.43305	8.40845	63.5913	8.28514	8.61589	43.1637	10.4367	6.67281	43.9948	10.0899	14.7637	18.3876	17.8503	20.0642	22.4714
Chr1plus	gene	gene	280706	281298	2.64083	8.29902	9.07498	3.47494	6.26564	6.0787	6.89168	7.76449	12.842	8.98567	5.07031	14.4742	1.13115	0.497229	0.217615	1.1973
Chr1plus	gene	gene	282161	283767	2.99632	14.2269	18.4063	4.51742	9.21722	13.1617	2.22814	13.8652	13.7233	4.84292	8.41672	7.59897	1.78156	4.29416	0.300812	0.637502
Chr1plus	gene	gene	285520	286315	2.28533	9.48459	15.7402	2.71045	7.09415	11.8931	2.74631	9.27705	12.4014	1.86715	6.03367	8.10556	9.9546	7.88133	31.3157	34.5734
Chr1plus	gene	gene	287169	288511	3.80889	15.5671	21.8927	4.86491	10.1493	17.6547	1.91723	14.4702	18.4447	1.86715	11.4589	7.02	9.70753	7.61437	6.2158	2.17137
Chr1plus	gene	gene	289168	289857	3.55496	16.9589	24.1999	3.68343	10.46	20.1918	1.96905	15.4786	17.5004	1.05027	10.1913	7.09237	0	0	0.794657	2.05749
Chr1plus	gene	gene	292714	294970	33.4166	15.5671	19.5855	23.6296	10.3046	12.7917	18.3951	14.0164	10.1981	18.5548	10.3941	8.82927	9.28254	17.2045	9.50791	17.001
Chr1plus	gene	gene	295573	295947	99.9959	5.77323	7.7932	83.329	5.43712	9.19733	64.7714	6.20151	7.30232	68.6762	5.67875	14.2571	1612.57	470.099	435.655	279.015
Chr1plus	gene	gene	296462	299395	53.883	13.763	15.6377	47.7456	9.37256	9.88449	32.2821	11.798	10.6387	28.1823	10.6477	10.6386	21.3783	35.743	21.9838	27.3619
Chr1plus	gene	gene	299731	301040	2.7424	13.5052	20.4059	4.30892	9.269	14.3774	2.95358	13.9156	14.101	2.15889	8.1632	9.62536	41.5298	38.614	59.2717	62.6318
Chr1plus	gene	gene	304483	305025	2.69161	14.5877	21.4826	3.19694	12.5831	12.7388	8.18711	13.8147	18.067	9.33576	8.87305	20.481	0.561589	344.79	2.19863	5.66695
Chr1plus	gene	gene	308819	310009	2.69161	18.4022	23.7898	3.89193	15.69	19.1875	5.59625	17.3945	18.1929	3.55926	10.6477	14.1847	0.562721	131.596	117.704	124.554
Chr1plus	gene	gene	310444	311445	2.48847	18.5053	25.4817	3.40544	15.0686	22.729	2.43541	17.8482	21.9699	1.86715	13.1321	16.573	0.364892	1.72238	2.96008	2.04561
Chr1plus	gene	gene	311917	312852	2.94554	20.464	30.455	3.82243	16.3632	21.8305	2.17632	21.7809	22.8512	1.51706	10.7998	9.2635	0.911515	1.12437	0.275568	1.26347
Chr1plus	gene	gene	314224	315966	3.4026	24.6393	32.4546	3.89193	15.5346	26.2705	2.33177	18.3524	20.7738	1.34201	11.4589	6.80288	0.873654	3.30714	2.77328	1.71798
Chr1plus	gene	gene	319067	319849	2.13298	12.3712	17.7398	3.26644	13.6187	14.7474	7.82439	12.403	14.0381	7.702	10.597	22.0732	282.039	10.5935	31.5068	69.4906
Chr1plus	gene	gene	322186	322944	2.33612	18.1444	21.9953	4.23942	15.7418	18.8704	3.3163	16.3861	21.7811	4.31779	14.3997	18.527	0.321246	0.110954	3.39915	4.46769
Chr1plus	gene	gene	323971	324852	2.18376	15.464	23.2258	2.91895	14.499	20.509	6.99532	16.1844	18.6335	5.25136	9.27867	22.2903	0	0.0477314	0.548359	1.5197
Chr1plus	gene	gene	329542	330953	25.3926	12.2166	12.2538	23.5601	9.68326	10.9945	20.9341	10.6384	8.12069	31.0997	10.242	6.36866	110.233	34.4815	19.9953	5.58158
Chr1plus	gene	gene	331132	331903	4.31674	11.7526	11.9462	3.75293	10.2011	10.3602	5.18171	10.3358	9.50561	4.20109	9.38008	11.8689	15.7125	12.3809	7.51914	5.41384
Chr1plus	gene	gene	332182	333117	2.94554	10.9794	14.0483	3.12744	9.269	11.2588	4.14537	10.3358	11.0164	5.36806	10.1406	9.91484	60.8762	149.271	72.0265	58.9617
Chr1plus	gene	gene	333807	335288	2.48847	13.6083	17.2783	4.44792	12.2724	15.2232	2.90176	12.6047	15.3601	5.6598	8.26461	9.2635	2.42518	18.4277	12.0695	6.91309
Chr1plus	gene	gene	337149	338951	2.03141	13.6083	16.5606	2.77995	12.7384	14.3774	2.38359	12.1005	15.6119	2.97577	8.92375	11.2175	2.83774	6.65075	8.34665	13.024
Chr1plus	gene	gene	339550	340578	3.04711	29.5878	24.7127	4.16992	46.7593	24.0505	2.02087	15.176	18.6965	1.75045	23.7798	6.15154	0	0.81812	0.845903	2.37494
Chr1plus	gene	gene	358000	360548	2.53926	21.0826	25.9432	3.68343	19.1076	21.619	2.1245	17.4449	19.5148	2.10055	14.0955	9.91484	4.49165	115.575	60.1037	23.769
Chr1plus	gene	gene	363386	364583	2.64083	18.0929	25.533	3.75293	13.4634	20.3504	1.91723	16.2348	20.0184	1.51706	10.9012	6.80288	0	0.281045	0.188345	1.1843
Chr1plus	gene	gene	364885	365880	1.47277	13.9176	19.3805	2.91895	12.5313	15.276	4.09355	14.3189	19.3889	2.50898	8.41672	8.61216	0.489457	2.07087	87.9785	804.657
Chr1plus	gene	gene	366479	367270	2.69161	16.598	21.8927	3.61393	13.774	17.8132	3.00539	15.6298	16.4302	1.9255	10.3941	9.62536	4.23286	2.60495	27.9317	221.234
Chr1plus	gene	gene	367634	370296	3.25025	23.0414	31.9931	4.30892	14.499	24.6319	2.59086	18.8566	22.0958	1.63376	12.7265	9.98721	32.3819	30.725	10.5501	15.8577
Chr1plus	gene	gene	371875	372639	18.3334	7.93819	11.6898	20.8496	6.78346	11.7345	15.4933	8.01658	9.31676	45.9203	8.21391	5.06598	4.46213	50.0323	10.7076	12.267
Chr1plus	gene	gene	372844	374940	3.09789	23.7115	30.9677	3.54443	14.6543	27.6449	2.02087	18.1003	20.8368	1.34201	7.75758	6.22391	11.8209	21.3467	6.2232	8.04093
Chr1plus	gene	gene	374960	375701	3.09789	23.7115	30.9677	3.96143	14.6543	27.6449	2.48722	18.1003	20.8368	1.69211	7.75758	6.87525	3.12186	12.4281	2.65132	3.71992
Chr1plus	gene	gene	376215	378747	2.64083	17.4228	24.7639	3.61393	11.9617	19.9804	2.22814	14.6214	20.585	20.8888	9.02516	7.16474	3.79875	7.80575	3.07823	4.82116
Chr1plus	gene	gene	379095	381081	2.43769	18.4022	25.0203	3.75293	14.4472	18.9233	2.02087	17.1928	20.522	2.91742	8.82234	5.93443	5.05769	11.7727	5.3354	6.58283
Chr1plus	gene	gene	381142	382266	2.64083	20.5671	27.6351	4.03093	11.5474	19.9804	2.1245	16.2853	18.7594	1.75045	8.1632	8.97402	2.11225	12.8324	11.1464	9.1088
Chr1plus	gene	gene	382934	383860	2.23455	16.2888	23.7385	3.05794	10.2011	18.1304	1.60633	14.7223	18.8853	1.16697	7.35195	8.90164	2.5639	17.3473	4.73018	10.4611
Chr1plus	gene	gene	383935	385054	2.59004	16.6496	26.4046	4.23942	12.8937	22.8348	1.86542	14.7727	19.0112	3.32586	7.14914	6.07917	9.84682	21.8712	20.2913	15.2022
Chr1plus	gene	gene	385300	386811	2.99632	16.8558	21.2775	3.40544	10.2011	17.9189	2.07269	14.2181	17.1856	1.40036	8.1632	11.9412	34.1245	22.3755	20.6116	15.9493
Chr1plus	gene	gene	388619	389371	3.45339	25.8764	35.1207	5.07341	17.4506	25.3191	2.43541	23.6968	24.488	1.34201	13.0814	10.5662	0	0.111839	1.1992	2.1993
Chr1plus	gene	gene	389823	392249	2.53926	15.9795	22.2004	3.54443	12.0135	17.4432	5.54444	16.0836	15.1712	3.03412	8.67023	10.2767	2.78535	5.80677	7.80614	4.70718
Chr1plus	gene	gene	393039	393761	4.57066	11.598	13.3817	3.89193	8.59583	10.6774	4.55991	9.73082	10.4499	3.03412	6.74352	8.10556	125.125	194.415	141.497	84.3191
Chr1plus	gene	gene	394549	395313	6.24657	10.0516	11.6385	7.29737	11.0296	10.9945	20.5714	13.361	12.1496	26.3735	8.67023	20.2639	27.1712	18.3837	35.2	22.3692
Chr1plus	gene	gene	395679	396404	2.59004	13.9176	18.8677	4.65641	12.0652	16.2275	2.07269	13.966	15.2342	2.33394	9.17727	9.7701	10.5799	11.4264	393.902	51.0556
Chr1plus	gene	gene	399083	399869	2.89475	18.8661	20.816	3.19694	12.2724	17.6547	2.53904	17.7474	16.0525	1.34201	9.27867	11.3623	2.55587	33.9193	58.4725	188.774
Chr1plus	gene	gene	400158	400432	1.98062	14.7424	18.8677	3.54443	11.5474	14.536	2.22814	14.0668	15.7378	2.15889	11.104	11.7965	0.444352	29.3132	7.99297	7.76063
Chr1plus	gene	gene	403422	404739	2.59004	16.2888	23.636	3.33594	14.1883	15.9632	5.85534	18.4533	31.1608	8.16879	8.61953	20.5534	0.462234	1.34105	1.19829	1.67439
Chr1plus	gene	gene	404879	405976	2.53926	20.3094	28.1991	3.47494	14.8615	21.0376	2.22814	20.9238	18.5076	1.69211	11.4589	12.0136	40.3437	1.91665	1.40924	3.87678
Chr1plus	gene	gene	408952	409221	3.04711	17.1651	27.5326	2.64095	12.8937	18.0775	2.43541	16.739	18.3817	1.51706	8.1125	7.88845	1.35783	0.31265	0.239457	0.585547
Chr1plus	gene	gene	409781	410869	2.13298	12.3197	18.6114	6.18539	9.57969	12.5803	5.4408	13.8652	24.9916	7.52695	6.59141	19.1783	51.9238	1.70061	7.4597	47.0509
Chr1plus	gene	gene	413943	415420	3.14868	17.8867	22.7643	4.23942	9.78682	14.3246	2.02087	14.3693	14.7305	13.8869	8.97445	6.07917	0.247297	3.84356	0.80681	2.87937
Chr1plus	gene	gene	415905	416234	3.04711	13.9692	16.5606	3.12744	9.21722	11.9988	2.22814	14.1677	10.5758	2.0422	9.7857	9.55298	0.185034	53.8104	39.1574	548.659
Chr1plus	gene	gene	416661	417776	3.55496	10.6186	10.6644	4.79541	6.88702	6.39585	6.06261	11.5963	7.80593	2.45064	7.14914	10.6386	50.3389	21.12	16.089	48.525
Chr1plus	gene	gene	419184	420359	108.731	3.14435	5.63982	88.4719	2.64089	5.86726	91.0427	4.68894	6.42101	84.2552	4.8168	17.5138	126.519	199.449	256.779	312.879
Chr1plus	gene	gene	422646	424508	31.5376	6.2887	5.07583	26.8265	5.28178	6.29013	33.7848	6.4536	4.97313	18.4381	7.19984	16.2835	56.201	122.879	71.1079	129.427
Chr1plus	gene	gene	424855	425575	7.82091	6.23715	5.8449	9.93832	5.69603	5.39154	5.23353	7.51239	5.47674	6.18494	6.74352	4.55938	92.498	326.658	69.0661	175.67
Chr1plus	gene	gene	426980	428860	3.60574	12.5774	17.4322	3.89193	9.42435	10.0959	3.41993	10.7896	10.7646	5.13467	8.82234	7.96082	1.00381	12.3694	2.27847	10.0959
Chr1plus	gene	gene	431132	431977	2.08219	13.1444	18.5089	3.26644	8.95831	12.4217	1.86542	12.0501	14.9194	2.39229	7.35195	7.88845	186.663	143.423	45.6615	61.6068
Chr1plus	gene	gene	433965	434546	2.48847	16.0826	20.7648	3.26644	9.42435	14.8003	2.59086	12.9072	13.7863	1.05027	9.07586	8.97402	0	0	2.21735	3.38881
Chr1plus	gene	gene	435195	436817	3.45339	17.7836	21.944	4.51742	13.4116	15.5932	3.10903	20.0162	45.8284	4.02604	7.25055	10.7109	13.4738	6.66289	3.11745	5.04971
Chr1plus	gene	gene	438272	439054	3.85967	9.07222	11.1258	3.54443	7.56019	9.03876	5.95897	10.2854	12.4643	8.75227	4.25906	9.98721	399.51	28.2852	17.0096	13.596
Chr1plus	gene	gene	442186	442782	2.84397	11.9588	17.8936	3.82243	6.67989	16.016	2.74631	10.1846	18.3817	1.34201	7.70688	10.7109	2.45139	6.98505	31.7206	12.9498
Chr1plus	gene	gene	444193	446142	2.99632	10.7733	11.6385	3.12744	7.66375	8.24589	6.06261	9.88208	9.75741	6.94347	9.53219	13.3887	18.647	9.19132	16.6405	11.1527
Chr1plus	gene	gene	446920	450028	53.7307	11.3918	13.8945	55.2515	7.04237	9.35591	140.476	10.7392	9.50561	95.0497	9.07586	22.9416	56.4887	51.1165	31.3054	39.9102
Chr1plus	gene	gene	451047	451653	3.4026	10.2062	17.4834	4.72591	7.19771	13.6374	2.17632	9.22663	13.4715	1.69211	7.09844	6.36866	3.11413	1.73479	0.956643	2.20933
Chr1plus	gene	gene	453226	455061	2.79318	12.2166	16.5093	3.19694	7.2495	13.8489	1.96905	12.7055	14.6676	1.75045	7.40266	7.96082	10.3506	4.7895	0.912677	2.83264
Chr1plus	gene	gene	456130	459282	2.99632	12.0619	13.1767	3.05794	6.78346	7.66444	3.9381	11.8484	9.002	2.80073	9.735	12.6649	6.04513	12.2072	4.69004	22.5874
Chr1plus	gene	gene	462354	463441	69.9311	4.84539	5.22965	64.9813	4.40148	5.97298	56.4289	5.44523	5.41379	54.6725	7.09844	17.5138	210.687	115.98	121.124	183.45
Chr1plus	gene	gene	463963	464693	23.0057	5.00003	5.33219	37.7378	4.19435	4.75724	100.577	4.23518	4.97313	121.073	5.62805	21.2047	51.8699	82.5474	60.355	72.6066
Chr1plus	gene	gene	465561	467298	4.46909	18.0929	28.7118	4.30892	10.5118	21.8305	2.95358	17.1424	22.1588	1.63376	9.93781	10.4938	0.0700935	1.041	0.129792	0.408062
Chr1plus	gene	gene	469152	471202	3.04711	17.1651	24.969	3.96143	11.3921	15.6989	2.33177	16.7894	16.745	2.0422	10.0392	8.61216	0.178174	33.9693	5.29451	7.45301
Chr1plus	gene	gene	471734	473966	3.30103	18.4537	26.0457	4.51742	11.9617	18.1304	2.07269	16.6886	19.8925	1.98385	9.27867	8.82927	0.76368	63.9626	10.7645	8.18611
Chr1plus	gene	gene	474839	476845	3.09789	14.4331	19.8419	3.82243	10.6153	13.3731	2.33177	14.5206	13.9751	1.51706	9.48148	6.87525	0.0910412	42.8689	3.24318	6.47794
Chr1plus	gene	gene	477378	478409	2.59004	9.89697	13.9457	4.16992	7.92266	10.6245	2.07269	10.3863	12.4643	4.78458	7.19984	6.87525	6.9674	11.3796	10.5899	7.48603
Chr1plus	gene	gene	479141	481807	3.35182	16.4949	19.9444	3.40544	12.0135	14.3246	2.1245	15.3273	16.8079	2.15889	9.58289	6.87525	12.1935	146.36	20.972	14.6523
Chr1plus	gene	gene	483803	484859	3.60574	17.5259	28.0965	3.54443	10.7189	20.7204	2.07269	16.134	17.9411	1.34201	9.735	6.65814	0	0.796428	0.365988	1.64075
Chr1plus	gene	gene	487097	487827	3.04711	19.2785	26.5584	3.96143	11.4956	19.5575	2.1245	16.9407	17.9411	1.40036	10.242	5.13835	0	0	0.485311	0.43154
Chr1plus	gene	gene	493644	494782	3.45339	15.464	16.9194	3.75293	9.01009	9.67306	2.59086	13.361	10.3869	2.0422	11.611	15.415	11.6617	16.0372	9.31116	11.6266
Chr1plus	gene	gene	495436	496961	4.06281	10.1547	9.43387	3.96143	10.9778	7.24158	11.2443	11.5459	25.0545	12.3699	9.83641	31.6985	0.239513	1.18571	8.78564	16.4742
Chr1plus	gene	gene	497456	498307	3.85967	11.6496	8.45972	4.03093	7.2495	9.19733	6.06261	10.3863	6.73576	4.37614	13.4363	15.3427	15.4515	16.5043	25.3947	28.1338
Chr1plus	gene	gene	499403	500642	24.0214	6.59798	5.07583	21.1276	5.43712	5.65583	26.634	8.62161	5.28789	18.0297	7.75758	13.3887	11.6446	6.04128	6.26463	11.6958
Chr1plus	gene	gene	501868	504488	3.60574	9.63923	6.76778	3.82243	7.87088	7.66444	2.33177	9.27705	6.35806	2.39229	11.0533	8.90164	157.302	50.7185	9.98171	12.4447
Chr1plus	gene	gene	505392	506598	4.41831	7.11344	5.12711	5.90739	6.73168	6.0787	20.8823	7.51239	7.23937	26.7236	9.07586	22.7969	226.393	18.5849	20.1895	23.6399
Chr1plus	gene	gene	509667	511256	3.96124	13.0413	17.7911	3.54443	8.3887	12.7917	2.1245	13.2097	13.7863	2.21724	8.92375	6.44103	89.6478	39.1403	34.9838	26.8633
Chr1plus	gene	gene	511865	513550	4.82459	9.17531	6.92159	5.00391	6.57633	6.29013	9.53436	7.91574	6.98757	9.97759	11.4589	16.7177	14.8849	17.3696	8.56304	12.3392
Chr1plus	gene	gene	514173	516330	75.2636	5.36086	4.15296	69.7072	5.02287	5.28582	169.079	5.89899	7.11347	178.08	10.9519	24.6062	54.7237	19.1249	10.452	39.4693
Chr1plus	gene	gene	517388	518161	89.4834	3.866	4.46058	76.4486	3.52118	4.91582	52.7499	4.89062	4.91018	64.8252	6.59141	6.73051	67.2552	47.0562	34.3319	66.53
Chr1plus	gene	gene	519027	521276	55.2034	5.5155	4.30677	50.9426	5.22999	6.60728	36.8938	7.15946	6.1692	40.6105	11.0026	10.928	47.4233	37.6574	19.2039	50.0061
Chr1plus	gene	gene	522289	526062	49.4647	7.11344	5.07583	43.9927	6.67989	7.03015	59.227	8.36951	7.61708	37.1096	10.6477	17.2967	18.9099	18.5459	13.5042	25.257
Chr1plus	gene	gene	526893	527892	4.51988	7.37118	4.51185	5.00391	6.47277	7.82302	2.95358	9.57956	5.60264	3.03412	10.6477	8.68453	0.182811	0	4.44901	1.02485
Chr1plus	gene	gene	529143	530687	7.05913	7.0619	4.6144	6.74138	6.9388	5.39154	4.19719	8.8737	5.16199	2.50898	9.88711	9.55298	42.5818	47.4712	111.932	72.4821
Chr1plus	gene	gene	531430	535114	58.9108	8.19592	5.486	54.9735	7.09415	6.50156	68.1396	11.5459	7.42823	31.0997	13.3349	18.4546	40.3197	17.5442	18.088	17.8291
Chr1plus	gene	gene	535582	536382	3.96124	6.13406	4.92202	4.72591	6.3692	6.97729	4.50809	8.067	5.60264	4.95962	9.32938	11.1451	3.50038	9.82951	7.28683	11.9119
Chr1plus	gene	gene	537433	538722	16.0989	5.15467	3.23008	21.0581	4.3497	5.07439	28.6031	6.40318	4.46953	29.0575	7.90969	7.38185	35.704	17.9428	15.4414	14.908
Chr1plus	gene	gene	539476	539946	2.7424	2.83507	2.76864	2.08496	3.00336	4.65153	1.86542	4.43685	3.58821	1.51706	5.17172	7.45422	17.0971	33.5516	37.3464	52.7833
Chr1plus	gene	gene	554062	555147	4.16438	4.89694	4.20423	4.03093	5.59247	4.70438	2.27995	6.25193	5.6656	1.9255	9.38008	9.55298	30.5223	40.8499	26.4483	35.3495
Chr1plus	gene	gene	555488	556910	39.2569	5.30931	4.05041	36.9733	4.50504	5.12725	28.914	6.15109	4.84723	26.5486	8.01109	10.4938	120.896	59.3214	56.3282	58.2086
Chr1plus	gene	gene	557290	559287	20.5172	6.2887	4.05041	17.8612	6.73168	5.07439	59.5379	8.31909	5.35084	45.2201	9.07586	18.0928	189.945	39.3771	37.1582	38.5301
Chr1plus	gene	gene	560256	562283	3.45339	6.03096	4.15296	4.30892	5.22999	5.49726	7.2544	8.11742	5.60264	7.64365	8.87305	13.5334	13.9352	11.2856	8.26227	10.9567
Chr1plus	gene	gene	562862	564084	5.78951	5.72168	4.66567	7.29737	6.9388	6.39585	11.9698	8.067	5.47674	11.4946	11.2561	13.1715	7.17363	38.6102	47.757	35.5756
Chr1plus	gene	gene	564521	567618	65.9699	5.46395	4.05041	56.3635	5.74782	5.76155	43.2155	8.41993	4.53248	39.3852	9.93781	9.98721	18.9685	8.36411	5.60528	14.1135
Chr1plus	gene	gene	567942	570233	46.1129	7.57736	3.8966	46.9811	6.11029	5.76155	107.624	8.41993	6.92462	48.721	10.0392	22.3627	11.6651	3.70772	3.86596	4.15953
Chr1plus	gene	gene	570371	571909	3.7581	3.91755	2.87118	3.89193	4.86752	5.02153	6.42533	5.49564	6.10625	14.5871	9.6843	24.3167	55.8494	31.1968	36.8768	51.9749
Chr1plus	gene	gene	573841	574848	4.36752	6.70107	4.20423	4.10042	6.00673	5.92012	2.33177	9.02496	4.97313	2.45064	10.6984	7.38185	0	0.0835181	0.159915	1.01671
Chr1plus	gene	gene	575765	578592	4.7738	6.08251	4.20423	4.30892	5.85138	5.49726	2.79813	7.31072	5.85445	2.68403	10.8505	10.5662	15.8489	47.9865	35.7387	31.0065
Chr1plus	gene	gene	581266	583035	32.7056	6.03096	3.07626	31.6219	5.38534	4.86296	134.517	6.75611	4.53248	64.0666	9.43078	22.8693	42.3277	8.41503	11.9069	8.77046
Chr1plus	gene	gene	583461	583979	49.5155	3.65982	2.61482	48.7186	3.67653	4.49295	37.5674	4.58811	4.34362	61.9661	6.5407	10.2767	258.9	107.158	201.76	114.789
Chr1plus	gene	gene	584440	587224	49.16	4.6392	4.05041	52.541	5.12643	5.4444	35.702	6.85695	4.97313	29.1742	10.7998	13.8953	36.6919	25.6024	19.2386	38.0767
Chr1plus	gene	gene	588355	589721	37.7334	4.32992	3.43516	46.9116	4.60861	5.65583	27.6704	6.75611	6.42101	22.4642	8.26461	8.7569	53.3892	54.7653	63.4001	58.577
Chr1plus	gene	gene	590509	592329	4.82459	4.89694	3.23008	4.72591	5.12643	4.28152	3.57538	6.75611	6.73576	4.08439	10.597	10.4938	13.5801	14.949	22.9165	26.3097
Chr1plus	gene	gene	593912	594777	40.2218	3.35054	2.51228	28.425	5.02287	4.33438	116.692	3.83183	6.35806	207.254	6.18578	34.4486	32.4438	30.5784	17.9093	95.7819
Chr1plus	gene	gene	596875	598431	47.4841	3.76291	2.6661	47.0506	4.76396	3.80579	130.838	4.18476	4.91018	108.587	7.19984	22.1456	281.455	128.397	121.956	133.015
Chr1plus	gene	gene	601436	602685	85.2175	2.16496	3.5377	84.7884	3.26227	5.92012	66.585	4.48727	6.0433	64.125	4.8168	10.0596	246.868	186.151	156.986	166.592
Chr1plus	gene	gene	603441	605512	30.3695	3.9691	2.71737	45.3827	5.85138	4.70438	85.2392	7.15946	4.15477	78.4787	7.70688	19.1783	93.7981	42.6199	47.1363	30.2703
Chr1plus	gene	gene	607164	608948	4.57066	5.36086	3.28135	3.82243	5.02287	4.96867	10.1043	6.50402	4.53248	7.76035	11.4589	17.0072	40.8799	22.5107	54.7013	26.664
Chr1plus	gene	gene	611328	612881	20.0093	3.24744	2.87118	18.2087	5.85138	4.96867	13.2134	7.15946	4.09182	8.98567	8.92375	15.3427	122.144	63.2531	87.0397	134.438
Chr1plus	gene	gene	617670	617839	8.07484	2.21651	1.99957	10.9113	4.14257	3.5415	5.80352	3.32764	3.90297	3.50091	5.01961	6.0068	32.7795	4.9765	0.952869	1.39804
Chr1plus	gene	gene	620482	620810	1.67591	1.70104	1.64067	2.64095	2.3302	3.80579	1.45088	2.62178	3.33641	1.05027	4.76609	4.48701	4.26876	4.48719	5.89152	15.1269
Chr1plus	gene	gene	624978	626590	43.8276	2.73197	2.56355	45.5217	3.4694	4.59867	27.2558	4.94104	6.1692	47.9041	5.98297	11.4346	438.218	38.3993	6.19365	28.19
Chr1plus	gene	gene	628031	628284	2.08219	1.75259	1.79449	3.12744	2.48554	4.01723	1.39906	3.63015	3.84001	0.875227	4.76609	4.41464	6.9779	2.65938	1.273	2.49031
Chr1plus	gene	gene	629105	629360	2.48847	1.70104	1.89703	2.57145	2.69267	4.65153	1.96905	3.2268	4.72133	1.10862	3.80273	9.2635	16.2337	7.42083	5.17838	17.9131
Chr1plus	gene	gene	631972	632377	1.82826	1.34021	1.53813	2.08496	1.96772	3.91151	1.34725	2.72261	3.39936	0.641833	4.15766	3.69093	1.80374	2.49193	3.65808	6.2227
Chr1plus	gene	gene	637198	638118	3.55496	3.9691	2.51228	3.82243	5.38534	4.33438	2.17632	6.4536	3.77706	2.80073	8.26461	7.30948	12.2414	20.5229	4.23592	10.6149
Chr1plus	gene	gene	639002	640274	4.16438	4.32992	3.28135	4.30892	5.12643	4.70438	2.74631	7.10904	4.97313	1.98385	10.2927	12.9544	2.87152	77.3587	10.4318	13.0022
Chr1plus	gene	gene	641306	642872	20.1617	4.48456	2.92245	24.2551	5.74782	4.91582	37.7747	6.75611	6.60986	34.1339	10.0392	10.928	16.5991	21.0525	27.9292	29.6215
Chr1plus	gene	gene	646242	649963	48.9061	4.84539	2.81991	51.9155	4.66039	4.44009	171.618	7.10904	4.91018	134.377	8.77164	24.6785	83.2242	58.3928	59.0476	64.0462
Chr1plus	gene	gene	652046	653964	27.5255	3.9691	2.76864	28.981	8.90652	4.75724	108.453	6.15109	11.2682	146.571	8.36602	46.5346	25.4868	22.1658	27.1526	84.9563
Chr1plus	gene	gene	655614	659642	4.7738	5.61859	3.23008	4.51742	5.4889	4.91582	9.53436	7.41156	4.91018	9.5108	11.7631	16.9348	26.1913	32.2484	32.127	41.607
Chr1plus	gene	gene	660278	660926	68.0013	2.42269	2.76864	73.5991	3.52118	4.12294	52.8017	4.08392	4.91018	80.5792	7.09844	8.7569	74.3103	32.9662	40.4575	63.3208
Chr1plus	gene	gene	661443	664717	5.1293	5.05158	2.76864	4.23942	5.74782	5.23297	5.85534	9.07538	5.6656	4.14274	15.3123	20.6258	7.75363	6.5633	7.54513	19.7973
Chr1plus	gene	gene	665383	667260	53.9846	3.91755	2.81991	50.1086	6.83524	5.49726	162.032	6.50402	5.16199	135.602	8.51813	23.3035	26.011	24.5767	30.7485	20.3499
Chr1plus	gene	gene	668082	669590	67.0872	4.69075	3.33262	54.0005	4.45326	4.70438	38.5001	7.66365	5.28789	45.5118	8.36602	11.0728	25.5535	28.6106	41.5402	32.9543
Chr1plus	gene	gene	670032	672727	66.5793	5.05158	3.17881	60.6724	6.16207	5.70869	36.9974	8.31909	5.28789	40.4938	10.7491	9.11876	110.797	83.6191	116.698	114.846
Chr1plus	gene	gene	674806	680263	60.4343	5.05158	3.02499	56.016	5.64425	5.02153	57.5689	7.96616	4.91018	35.6509	9.98852	14.5466	44.8902	38.0443	50.6329	36.7153
Chr1plus	gene	gene	682662	685175	34.6862	2.68043	2.61482	26.8265	3.21049	3.91151	20.7787	3.98308	3.77706	15.1706	5.98297	11.2899	80.7887	191.164	103.631	165.692
Chr1plus	gene	gene	688901	689650	2.64083	3.0928	2.46101	5.76839	4.50504	3.75294	3.57538	4.94104	5.7915	8.28548	6.64211	9.2635	4.47021	32.6193	13.717	6.83464
Chr1plus	gene	gene	692743	694499	5.07851	4.58766	4.15296	4.58692	4.71217	6.29013	2.53904	7.31072	5.47674	4.72623	9.22797	7.02	2.18405	2.53841	67.8254	145.403
Chr1plus	gene	gene	695698	697333	7.36385	2.93816	2.05084	6.94987	5.17821	4.12294	11.7625	5.49564	4.72133	10.4444	8.72094	15.9216	11.505	20.0612	39.5742	58.477
Chr1plus	gene	gene	697691	698717	49.0077	3.04126	2.61482	46.8421	3.67653	4.70438	33.6293	5.04188	4.72133	21.4722	6.89563	7.09237	102.647	173.329	171.959	198.118
Chr1plus	gene	gene	701941	706617	41.9993	5.30931	2.97372	32.8729	5.38534	4.91582	52.8535	7.76449	5.9174	10.386	9.12656	12.0136	66.8388	49.0749	43.4271	65.383
Chr1plus	gene	gene	708309	710200	52.5118	3.81446	3.38389	51.846	9.37256	4.8101	232.504	7.15946	16.3673	504.831	9.02516	63.18	119.982	94.5322	59.6962	137.688
Chr1plus	gene	gene	720208	722669	4.87537	8.35056	4.92202	4.23942	6.47277	6.44871	2.53904	11.8988	13.3456	3.9677	11.8645	8.97402	0.123682	0.529701	29.7728	12.0326
Chr1plus	gene	gene	723753	723989	5.48479	9.07222	6.76778	4.72591	8.18158	7.24158	2.79813	14.2685	13.5345	2.97577	13.1828	5.93443	0	189.766	97.1668	80.7583
Chr1plus	gene	gene	724463	725986	4.72302	8.04128	5.33219	4.23942	6.52455	6.13156	2.59086	14.571	11.2053	1.57541	10.8505	7.09237	0.159885	55.5807	40.2852	17.7369
Chr1plus	gene	gene	727918	729173	24.0214	4.84539	2.51228	16.6797	6.21385	4.86296	36.7902	8.52077	6.86167	27.8322	10.2927	18.0204	15.5222	24.7952	11.189	8.2835
Chr1plus	gene	gene	730221	732469	3.96124	4.84539	2.87118	3.89193	6.16207	6.23727	3.05721	8.41993	5.35084	1.57541	11.2054	12.5202	135.753	679.369	535.155	309.629
Chr1plus	gene	gene	734057	735524	4.31674	3.71136	3.28135	4.93441	3.98722	5.65583	1.96905	6.90737	4.59543	1.57541	8.0618	8.61216	40.2522	48.3863	18.3977	30.171
Chr1plus	gene	gene	736933	739769	6.90678	4.84539	2.76864	4.65641	4.86752	4.44009	3.26448	6.25193	5.16199	2.45064	8.82234	10.2043	70.643	71.6772	24.5868	55.8735
Chr1plus	gene	gene	742244	742866	3.7581	3.76291	2.35847	3.12744	4.03901	3.64722	3.00539	5.79816	4.09182	2.85908	7.80828	9.55298	5.38294	9.53255	15.6893	19.1192
Chr1plus	gene	gene	744219	744983	36.9208	4.58766	2.76864	51.4986	4.24613	3.96437	62.4915	5.34439	5.09904	69.2013	7.50406	8.7569	25.0995	37.5931	53.6221	36.6978
Chr1plus	gene	gene	746215	747552	5.23087	4.12374	2.15338	4.65641	4.81574	3.91151	4.30082	6.70569	4.34362	8.11044	8.26461	9.7701	18.486	7.10816	4.26375	7.06861
Chr1plus	gene	gene	748422	749933	55.305	3.50518	3.69152	48.7881	3.93544	4.8101	37.7229	5.89899	4.59543	36.5845	8.21391	7.96082	51.9321	16.4198	21.2297	34.8174
Chr1plus	gene	gene	751111	751809	78.0568	3.866	3.28135	72.6262	3.57297	5.23297	61.6106	6.10067	5.6656	44.7533	8.41672	12.1583	876.949	632.096	278.466	409.351
Chr1plus	gene	gene	754311	755350	83.2368	3.29899	3.33262	66.0933	3.88366	6.44871	47.62	6.25193	5.6656	54.2641	10.2927	10.8557	187.082	105.553	138.189	114.837
Chr1plus	gene	gene	756194	759688	19.1968	5.4124	2.76864	21.9616	4.86752	5.02153	19.0687	8.67203	4.65838	9.80254	10.6477	13.3887	56.4507	30.329	67.8338	49.8593
Chr1plus	gene	gene	764313	768136	5.18008	6.08251	3.58897	4.16992	6.21385	5.55012	2.90176	9.52914	5.41379	6.35998	11.4082	8.97402	15.43	10.8126	24.785	41.2218
Chr1plus	gene	gene	769201	770965	50.3281	5.25776	3.33262	60.5334	6.11029	5.23297	73.4249	8.97454	4.78428	66.5173	9.6843	16.2111	119.199	40.6211	36.388	39.512
Chr1plus	gene	gene	771343	771999	58.0474	2.98971	2.61482	54.209	3.78009	4.1758	41.661	6.10067	4.59543	42.3026	6.79422	10.4214	188.289	62.5002	62.0083	96.164
Chr1plus	gene	gene	772401	773930	31.5884	5.30931	2.46101	46.4251	8.85474	5.60297	160.996	8.41993	9.1279	260.526	10.1406	40.6002	33.0858	20.4344	23.9288	22.8181
Chr1plus	gene	gene	774398	775009	85.0651	4.94848	3.99914	70.2632	8.23336	5.02153	245.51	7.61323	11.2682	338.713	9.32938	44.5806	109.199	70.9574	38.3216	49.1097
Chr1plus	gene	gene	775694	775964	83.7955	2.57733	3.69152	73.3906	3.52118	4.1758	51.7653	4.68894	3.96592	61.0325	5.83086	6.73051	441.916	164	185.369	172.68
Chr1plus	gene	gene	776805	783308	57.7427	6.2887	3.07626	56.0855	5.7996	5.23297	136.486	8.47035	5.35084	71.4185	10.5463	19.9021	39.7666	35.2745	16.002	32.0934
Chr1plus	gene	gene	783614	784993	5.78951	4.7423	2.35847	9.66032	7.04237	5.12725	16.6851	7.00821	5.03608	15.9291	10.5463	23.014	20.3509	20.0041	28.003	27.6988
Chr1plus	gene	gene	785363	786259	4.36752	4.84539	3.07626	4.51742	5.85138	7.77016	2.59086	9.83166	6.48396	1.86715	13.3856	9.40824	42.1921	28.3002	30.0143	30.1488
Chr1plus	gene	gene	789361	791298	16.302	4.94848	2.40974	15.2897	4.55683	4.12294	35.3911	6.25193	4.21772	26.0234	7.40266	21.3495	93.1843	61.3078	127.265	226.632
Chr1plus	gene	gene	793056	795189	28.8967	5.20622	2.97372	28.0775	6.00673	4.59867	32.4894	8.62161	4.53248	23.0476	9.735	14.4018	29.9672	20.0104	42.4444	40.5042
Chr1plus	gene	gene	796175	797391	6.60207	5.61859	2.61482	5.2124	4.66039	4.54581	2.79813	7.31072	4.53248	2.10055	9.27867	8.32268	52.4657	191.583	99.6139	118.976
Chr1plus	gene	gene	798269	798846	3.55496	4.27838	2.6661	3.68343	5.4889	4.28152	5.23353	7.15946	4.59543	4.08439	8.41672	10.3491	4.74771	27.1111	13.0056	6.96111
Chr1plus	gene	gene	801464	801809	3.96124	3.9691	2.46101	3.40544	4.71217	5.4444	2.79813	5.79816	4.02887	2.62568	8.1632	5.93443	2.47034	1.21888	0.933536	2.51106
Chr1plus	gene	gene	802257	803553	3.35182	4.89694	2.35847	2.64095	4.9193	4.8101	2.1245	7.15946	4.28067	1.51706	7.70688	8.53979	8.40806	9.83146	3.37974	6.13762
Chr1plus	gene	gene	807555	808955	97.5583	3.76291	4.71694	90.2093	7.09415	6.0787	64.1496	7.76449	11.8348	98.9007	10.242	30.613	57.2236	54.3664	55.8331	68.4615
Chr1plus	gene	gene	809300	809922	5.43401	2.98971	1.99957	5.6989	5.12643	3.70008	17.566	5.59648	4.59543	25.3232	7.45336	25.3299	46.5869	26.7047	39.0419	33.9335
Chr1plus	gene	gene	811025	812516	35.3972	3.40208	2.61482	28.286	3.72831	4.33438	46.9463	5.34439	4.09182	14.8789	8.92375	12.6649	276.086	152.44	310.211	90.5879
Chr1plus	gene	gene	813354	814337	4.31674	2.21651	2.25593	6.81087	4.03901	5.18011	8.4462	4.89062	5.35084	8.05209	7.50406	13.461	31.2741	44.2759	91.2476	41.2608
Chr1plus	gene	gene	817443	819024	2.94554	3.71136	2.71737	3.33594	4.19435	5.4444	2.17632	7.2603	4.40657	1.8088	9.93781	7.30948	30.4188	43.1153	135.55	49.8141
Chr1plus	gene	gene	824434	826311	3.55496	5.56704	3.07626	4.23942	5.54069	6.713	3.88629	8.31909	5.53969	2.50898	11.0533	13.461	6.16222	6.90028	7.08657	4.36368
Chr1plus	gene	gene	827782	829285	4.97694	4.53611	3.12753	4.16992	5.12643	6.39585	2.90176	6.85695	4.59543	2.62568	8.87305	10.4938	47.1051	32.5388	58.0497	60.7307
Chr1plus	gene	gene	830017	832710	36.1082	6.44334	3.84533	30.6489	5.4889	5.33868	23.2659	8.77286	4.84723	22.4642	10.5463	10.0596	20.7065	6.24603	3.93468	7.72061
Chr1plus	gene	gene	837229	838652	87.0457	3.1959	2.92245	81.244	3.62475	6.34299	58.2425	6.30234	5.7915	66.2255	7.70688	11.4346	106.266	122.697	95.5798	144.727
Chr1plus	gene	gene	842843	844655	4.72302	4.38147	2.40974	4.65641	6.16207	5.97298	5.33717	8.57119	4.91018	8.81062	14.5518	13.8953	2.04936	12.9264	86.6496	22.9922
Chr1plus	gene	gene	845687	846625	5.18008	4.48456	2.71737	4.93441	5.33356	5.02153	6.83986	6.70569	5.09904	5.95154	11.2054	14.4018	4.9973	8.47304	21.8032	11.5027
Chr1plus	gene	gene	847499	849509	57.0825	4.7423	2.3072	52.958	4.86752	4.1758	35.3393	6.30234	4.46953	37.0513	8.1125	8.82927	41.947	26.2769	34.4663	26.6438
Chr1plus	gene	gene	850842	851325	58.5553	2.57733	2.92245	52.124	3.21049	4.70438	37.9302	5.04188	4.34362	48.2542	6.49	7.23711	204.685	72.001	122.893	63.2657
Chr1plus	gene	gene	852554	854919	45.4527	4.89694	2.92245	37.2513	4.86752	5.12725	27.1004	8.16784	5.22494	19.255	9.17727	13.0992	38.4563	34.6546	27.4134	41.2262
Chr1plus	gene	gene	855776	859408	5.28165	6.2887	3.17881	7.78386	7.04237	5.65583	10.1043	9.47873	7.61708	10.4444	11.9152	18.3823	0.46931	34.6183	4.06134	4.35847
Chr1plus	gene	gene	860265	862130	8.43033	5.20622	3.02499	9.03483	5.7996	5.18011	9.58617	7.31072	4.46953	9.97759	9.07586	18.3099	211.484	59.5709	56.7292	41.3839
Chr1plus	gene	gene	865815	869658	62.161	4.48456	2.87118	58.6569	10.4082	4.49295	60.5224	5.49564	11.52	39.7353	8.56883	51.2387	141.347	70.6437	71.9398	64.6361
Chr1plus	gene	gene	869895	872871	5.28165	5.67014	3.74279	4.44792	6.83524	5.60297	5.38898	9.17621	5.7915	8.92732	10.6984	12.5202	12.9076	6.82487	6.28772	6.00727
Chr1plus	gene	gene	873371	874747	9.75075	6.1856	2.97372	8.68734	6.31742	5.55012	9.3789	9.17621	5.9174	5.8932	11.1547	11.3623	31.7653	20.7201	34.7817	12.8208
Chr1plus	gene	gene	883447	884170	2.79318	1.75259	2.35847	3.68343	2.43376	4.1758	2.22814	3.12596	4.15477	1.45871	5.62805	7.45422	5.13617	10.4111	9.75564	10.3483
Chr1plus	gene	gene	890454	891689	36.1082	3.81446	2.71737	39.5448	4.24613	4.07008	45.7545	6.60486	4.78428	42.7111	8.26461	10.928	345.688	226.771	178.508	259.736
Chr1plus	gene	gene	893070	895462	5.28165	5.56704	3.28135	5.5599	6.62811	6.39585	6.68441	9.98291	4.59543	8.57723	12.8279	12.8097	0.839847	14.0816	2.80061	2.56813
Chr1plus	gene	gene	896003	899807	5.43401	6.2887	3.17881	5.07341	6.26564	6.66014	14.0424	8.57119	5.28789	10.7945	12.5237	20.6258	1.71234	195.234	4.4619	13.8713
Chr1plus	gene	gene	900684	901448	67.3411	3.0928	2.56355	60.4639	5.69603	4.70438	216.181	5.99983	6.79871	193.309	7.40266	24.0996	125.896	29.3919	25.6728	60.5102
Chr1plus	gene	gene	902021	903209	5.84029	4.02064	2.76864	6.81087	4.97108	5.76155	4.09355	5.74774	4.28067	5.60145	9.43078	8.32268	18.9085	11.6809	9.59703	19.8879
Chr1plus	gene	gene	904860	905043	2.59004	2.37115	1.38432	2.71045	2.64089	3.59436	1.86542	3.42848	3.77706	1.16697	4.76609	5.71732	18.9614	31.9407	75.3256	86.5025
Chr1plus	gene	gene	906642	907483	20.3141	3.04126	2.51228	22.9346	3.21049	5.28582	17.5142	4.23518	4.02887	10.9112	8.1632	8.39505	157.945	98.2532	282.701	160.79
Chr1plus	gene	gene	908285	909813	3.91046	4.69075	2.56355	4.65641	4.71217	4.28152	6.06261	6.4536	5.03608	7.5853	8.82234	14.4742	30.9959	8.9717	9.37965	8.24671
Chr1plus	gene	gene	910438	911479	5.99265	5.10312	4.2555	4.58692	5.43712	5.65583	2.64267	7.2603	5.03608	2.39229	10.242	6.5134	13.2162	18.4202	17.0162	15.2065
Chr1plus	gene	gene	912520	912973	50.9883	3.55672	3.07626	53.4445	3.62475	4.33438	33.7848	5.79816	4.78428	43.8781	6.38859	10.2043	196.201	102.947	51.7587	140.648
Chr1plus	gene	gene	913383	914642	12.5439	4.94848	2.51228	11.7453	4.50504	6.23727	9.068	8.21826	4.78428	11.0862	11.5603	11.9412	4.83528	18.0029	11.1535	24.2086
Chr1plus	gene	gene	915291	918235	57.9966	4.79384	3.5377	44.2707	5.4889	6.02584	33.0075	7.96616	5.35084	34.4256	9.07586	8.10556	38.4198	10.3557	12.1323	17.8432
Chr1plus	gene	gene	918694	919001	52.9689	4.48456	3.64025	57.3364	3.4694	5.33868	38.811	5.04188	5.6656	60.7991	6.64211	10.3491	18.243	4.79413	5.9798	12.5702
Chr1plus	gene	gene	922063	924560	71.6578	5.05158	4.05041	56.572	4.29792	5.39154	40.7801	6.20151	4.65838	34.4839	8.46742	7.23711	37.3254	39.5758	40.7327	32.5811
Chr1plus	gene	gene	925554	926742	4.87537	2.06187	1.89703	5.83789	2.74445	3.80579	11.1407	3.12596	3.90297	22.931	5.17172	15.8493	98.5907	206.186	131.322	337.829
Chr1plus	gene	gene	927966	929247	4.01203	2.83507	1.64067	2.91895	2.69267	2.96006	4.30082	3.27722	3.65116	3.09247	3.49852	7.74371	57.217	112.006	117.036	107.59
Chr1plus	gene	gene	930297	932087	5.58637	4.27838	2.97372	5.6989	4.66039	5.18011	3.47175	5.44523	4.15477	3.7343	8.51813	11.0728	9.3865	26.0061	61.787	58.1211
Chr1plus	gene	gene	932604	937091	56.9301	5.87632	3.74279	50.7341	5.90316	5.33868	40.0547	8.8737	5.6656	33.4337	11.0533	10.2767	15.4395	10.5902	10.3433	15.1299
Chr1plus	gene	gene	937494	938189	32.0962	4.32992	2.40974	39.6143	5.43712	4.1758	94.1518	6.35276	8.81315	72.1771	7.80828	16.9348	4.90513	1.27062	1.57559	0.56659
Chr1plus	gene	gene	938368	939516	11.8329	5.00003	3.84533	10.6333	5.43712	6.50156	6.42533	8.77286	5.03608	10.6778	9.32938	14.4742	24.1278	16.5202	12.0075	13.652
Chr1plus	gene	gene	939567	941273	76.1269	4.22683	3.64025	53.514	4.81574	5.33868	41.4537	6.55444	5.47674	36.001	10.6477	19.3955	12.5606	13.4584	15.4427	11.0332
Chr1plus	gene	gene	942466	947856	73.283	5.82478	3.02499	60.5334	5.22999	5.60297	43.4746	7.51239	5.47674	44.4032	9.98852	21.1324	49.8417	42.9408	27.7076	48.3057
Chr1plus	gene	gene	950330	950881	3.19946	4.84539	2.92245	3.82243	5.95494	6.0787	2.38359	6.95779	4.78428	1.57541	9.43078	6.73051	4.41932	6.10546	5.61138	7.00371
Chr1plus	gene	gene	952801	953191	3.55496	2.98971	2.25593	2.71045	3.83188	4.33438	1.91723	5.69732	3.71411	1.69211	6.4393	4.41464	0.624371	5.17556	2.39488	3.43296
Chr1plus	gene	gene	961530	961871	3.04711	3.0928	1.74322	3.89193	5.07465	3.91151	11.5552	4.33601	6.54691	21.5889	4.9182	28.7313	1104.34	2247.34	4269.74	4726.29
Chr1plus	gene	gene	964131	965150	5.58637	5.4124	3.28135	4.51742	4.86752	6.76585	2.64267	6.55444	4.91018	2.0422	9.02516	9.11876	23.1198	35.0772	24.8743	36.4797
Chr1plus	gene	gene	967325	969562	56.7778	4.48456	3.33262	45.6607	4.66039	5.4444	38.1374	6.85695	5.60264	40.7272	7.90969	14.7637	1457.33	309.849	269.159	191.627
Chr1plus	gene	gene	970300	971187	76.3808	4.48456	3.43516	81.939	4.76396	5.07439	57.1025	6.35276	5.28789	87.5227	8.87305	18.1651	343.364	176.36	219.167	178.2
Chr1plus	gene	gene	972146	974130	4.1136	6.64952	2.20466	6.39388	6.11029	4.49295	6.16624	8.31909	5.16199	6.88512	8.26461	10.7109	13.1326	14.0313	14.61	21.7929
Chr1plus	gene	gene	975130	975570	21.2282	4.43302	2.71737	21.4056	5.12643	4.75724	16.2188	7.20988	4.09182	7.702	10.6477	9.55298	22.5519	25.8998	36.5988	33.2923
Chr1plus	gene	gene	975739	977658	6.09422	6.2887	4.46058	5.6294	6.11029	6.60728	3.6272	9.37789	5.22494	2.33394	12.118	12.4478	5.58323	5.45638	12.6378	16.2519
Chr1plus	gene	gene	978521	986052	8.58269	7.37118	3.33262	10.4248	7.30128	6.55442	6.68441	10.235	5.85445	5.71815	11.5096	14.9084	23.2156	55.4915	34.5591	83.2946
Chr1plus	gene	gene	986866	990086	50.9375	6.49488	3.07626	41.2822	6.62811	6.29013	30.313	11.1425	5.09904	19.0216	11.611	14.619	40.8551	26.4454	52.4814	31.7959
Chr1plus	gene	gene	990750	992683	5.38322	5.25776	3.28135	4.79541	5.90316	5.49726	2.79813	9.07538	5.7915	2.33394	10.6984	8.53979	1.98407	7.04845	7.98093	25.1791
Chr1plus	gene	gene	993385	995049	39.4093	5.05158	2.81991	36.2783	5.43712	4.75724	79.902	7.76449	5.28789	56.9481	7.14914	17.948	26.9626	13.4696	23.4004	28.7289
Chr1plus	gene	gene	996008	998303	21.9392	5.5155	2.87118	24.672	7.87088	5.07439	53.268	7.20988	7.55413	35.6509	8.51813	27.8629	24.0322	7.42083	15.5772	14.756
Chr1plus	gene	gene	998772	1000514	5.89108	7.11344	3.74279	4.79541	7.14593	7.083	13.7834	10.0838	6.10625	10.6778	12.5237	26.3431	3.98386	8.49718	4.3448	6.37463
Chr1plus	gene	gene	1005378	1007493	74.6034	5.82478	4.15296	62.6878	6.52455	7.18872	46.7909	9.32747	6.10625	49.8879	12.2195	14.3295	92.5951	26.9208	41.7396	30.3108
Chr1plus	gene	gene	1008404	1008809	43.9799	4.17528	3.38389	33.9849	4.45326	5.81441	22.4886	6.60486	5.09904	14.8789	7.75758	6.58577	141.594	55.2379	92.8038	55.4209
Chr1plus	gene	gene	1009114	1010813	67.1887	5.82478	3.28135	59.6299	6.00673	7.03015	47.3609	8.16784	5.98035	47.379	11.7631	16.7901	13.6156	14.6524	6.86223	16.5485
Chr1plus	gene	gene	1011318	1012984	4.7738	4.27838	3.17881	4.65641	4.9193	4.70438	5.80352	6.30234	4.34362	6.82677	8.36602	11.1451	24.884	18.4006	18.288	14.9854
Chr1plus	gene	gene	1013368	1015422	4.26595	4.79384	3.5377	34.8884	10.2529	5.92012	14.6124	10.1846	32.9234	62.4329	12.2195	70.1276	20.0352	8.90572	37.6637	10.0841
Chr1plus	gene	gene	1016376	1018783	47.8904	4.12374	2.6661	37.1818	6.11029	4.28152	26.1158	6.85695	4.46953	14.8205	8.0618	19.0336	6.82866	24.4237	21.7166	18.1267
Chr1plus	gene	gene	1019305	1020597	24.3769	3.04126	1.5894	42.1857	3.98722	3.22435	37.9302	5.54606	4.84723	32.2084	7.30125	13.1715	16.9624	16.6643	15.6049	14.142
Chr1plus	gene	gene	1022001	1023773	48.5506	2.83507	2.97372	44.8962	3.41762	5.02153	26.5304	5.29397	5.47674	39.2102	5.52664	8.97402	120.722	64.8332	71.1571	66.356
Chr1plus	gene	gene	1028631	1028777	1.47277	0.927841	0.97415	2.50195	1.19099	2.59005	1.34725	1.6134	2.8328	1.8088	2.58586	4.55938	2.50176	6.04849	21.1772	20.4981
Chr1plus	gene	gene	1032810	1035003	41.136	3.76291	2.46101	38.5023	4.29792	5.4444	26.8413	6.05025	4.21772	23.6311	7.60547	7.74371	137.242	85.6176	62.5488	78.3251
Chr1plus	gene	gene	1037663	1041192	45.3511	5.15467	2.97372	35.4443	4.3497	4.44009	29.0176	7.00821	4.34362	14.9956	8.87305	10.928	119.596	71.1382	135.636	101.363
Chr1plus	gene	gene	1041726	1042352	71.4547	2.78352	3.38389	96.6727	5.12643	4.65153	75.5494	4.48727	5.47674	116.639	6.64211	12.2307	176.988	75.1685	107.477	101.527
Chr1plus	gene	gene	1044677	1049389	77.752	4.84539	3.5377	71.6532	4.45326	5.39154	48.7081	5.84858	5.09904	35.1258	8.46742	13.8229	169.735	80.7472	210.774	187.53
Chr1plus	gene	gene	1050376	1052682	32.5025	4.58766	2.92245	41.0042	5.69603	4.28152	41.7128	6.65528	7.05052	38.51	8.87305	18.3823	4.75183	3.41006	1.94136	3.8934
Chr1plus	gene	gene	1054596	1055854	2.99632	3.9691	1.84576	5.00391	5.07465	4.07008	6.32169	6.30234	4.59543	7.29356	8.72094	12.6649	21.9696	53.8512	45.0078	60.0374
Chr1plus	gene	gene	1058094	1059770	3.91046	5.15467	2.6661	3.75293	5.38534	5.4444	7.40985	8.01658	4.40657	7.52695	10.4955	12.8821	7.33711	37.4849	15.9498	14.708
Chr1plus	gene	gene	1062429	1062992	4.26595	4.07219	2.46101	3.33594	3.83188	4.49295	2.22814	6.30234	4.21772	1.75045	6.74352	9.04639	0.648769	12.4735	2.97471	5.31568
Chr1plus	gene	gene	1065559	1068297	3.96124	5.92787	3.33262	5.07341	6.9388	5.28582	10.9852	8.67203	5.16199	13.0117	9.63359	24.6785	2.04551	3.74746	35.8064	73.521
Chr1plus	gene	gene	1071311	1072945	24.7831	4.89694	2.56355	35.5833	5.64425	5.65583	41.5574	7.10904	4.09182	43.528	9.53219	18.9612	52.8289	49.0514	53.652	47.5717
Chr1plus	gene	gene	1075205	1075766	6.34814	3.866	1.99957	5.83789	4.60861	3.64722	3.78265	6.50402	4.21772	5.71815	6.59141	6.80288	56.6442	12.6679	324.596	306.18
Chr1plus	gene	gene	1075958	1077448	48.8553	4.43302	2.97372	28.981	5.12643	5.07439	41.8683	7.41156	4.02887	28.1823	9.88711	13.6058	54.1757	11.4583	20.1672	48.9979
Chr1plus	gene	gene	1078543	1079398	85.7761	3.45363	3.38389	75.8926	3.98722	4.49295	46.48	5.49564	4.91018	45.6869	7.25055	9.48061	31.6841	27.0014	27.6114	43.1086
Chr1plus	gene	gene	1081441	1081735	3.85967	1.70104	2.3072	3.47494	3.31406	4.33438	2.38359	3.17638	4.78428	2.62568	4.9182	6.80288	9.52485	0.71516	3.39597	1.87514
Chr1plus	gene	gene	1085557	1087802	55.3558	3.14435	2.71737	57.8229	2.69267	4.49295	87.4673	4.28559	3.96592	45.2784	5.67875	13.7505	72.2922	45.2169	44.8172	31.3621
Chr1plus	gene	gene	1091520	1093029	39.0538	6.2887	3.43516	37.5293	7.09415	5.65583	74.2022	9.32747	4.97313	63.3664	9.98852	18.3099	376.795	90.5401	154.141	81.9397
Chr1plus	gene	gene	1094209	1097718	6.55128	6.08251	2.6661	6.67188	7.2495	4.44009	6.37351	8.01658	5.22494	7.17686	10.0899	15.5598	0.0520458	0.131823	6.42487	5.67834
Chr1plus	gene	gene	1098219	1098901	95.3237	5.15467	3.99914	84.9969	6.00673	7.87588	59.7452	6.85695	6.23215	70.9517	8.92375	9.69773	26.4213	18.8676	15.584	21.3634
Chr1plus	gene	gene	1099434	1100077	7.36385	6.85571	4.92202	6.11589	6.26564	7.083	4.24901	9.17621	5.85445	4.66788	8.1125	7.67134	39.5743	107.777	62.8111	109.622
Chr1plus	gene	gene	1100697	1107621	80.7992	6.44334	3.38389	79.715	6.21385	5.28582	123.48	8.01658	5.53969	79.1205	10.9519	21.2047	73.2818	135.282	87.1365	133.012
Chr1plus	gene	gene	1110707	1112479	5.63715	5.00003	2.6661	5.4209	4.50504	5.28582	2.74631	7.71407	4.40657	8.46053	9.88711	7.81608	59.2272	43.1193	37.2416	34.5335
Chr1plus	gene	gene	1113092	1114499	58.5553	3.60827	2.76864	50.5256	3.88366	4.59867	38.3447	5.94941	4.84723	32.6751	8.51813	10.132	50.622	22.7741	17.9462	21.7741
Chr1plus	gene	gene	1115223	1115513	13.5596	3.60827	1.74322	15.9847	3.31406	4.54581	8.96437	4.94104	3.52526	8.57723	5.32383	6.07917	93.8333	71.7774	30.8743	66.8069
Chr1plus	gene	gene	1115558	1116136	6.80521	3.40208	2.20466	7.43636	3.78009	2.80149	7.40985	4.78978	5.16199	8.40218	6.18578	11.0728	2.21177	9.53068	21.3413	36.9254
Chr1plus	gene	gene	1116526	1119090	23.8182	5.77323	3.28135	37.8073	6.83524	6.23727	142.031	9.12579	5.22494	128.892	11.9152	29.3827	95.9441	57.6156	47.9085	49.6986
Chr1plus	gene	gene	1120284	1122592	4.21517	6.49488	3.33262	4.30892	6.21385	5.76155	2.48722	9.02496	5.53969	2.15889	10.2927	10.6386	1.29243	124.205	4.18635	4.74311
Chr1plus	gene	gene	1123734	1124658	3.19946	3.24744	1.89703	4.65641	4.45326	3.64722	8.4462	5.29397	4.40657	7.64365	7.96039	13.8953	21.3462	42.8706	10.1083	19.4333
Chr1plus	gene	gene	1125408	1127264	3.04711	4.12374	1.9483	4.03093	5.38534	5.07439	5.69989	6.65528	9.25381	10.7945	9.48148	18.1651	18.3022	49.1657	40.7273	62.4617
Chr1plus	gene	gene	1127951	1129960	3.04711	4.89694	2.3072	4.79541	6.52455	4.59867	5.49262	8.62161	4.91018	5.48476	9.63359	12.2307	7.57544	23.6945	6.7492	13.407
Chr1plus	gene	gene	1136676	1138684	3.25025	4.38147	2.56355	2.91895	4.29792	4.49295	2.1245	5.6469	4.28067	1.28367	7.70688	7.81608	139.094	919.497	284.361	560.313
Chr1plus	gene	gene	1141880	1143255	2.53926	4.27838	1.9483	2.98845	4.03901	4.49295	2.33177	6.25193	3.77706	1.63376	9.07586	8.39505	0.974019	26.6376	22.4863	19.1306
Chr1plus	gene	gene	1148812	1153975	3.91046	6.59798	3.02499	3.89193	6.9388	7.40015	6.16624	9.07538	4.78428	4.84292	10.597	10.4214	1.99265	6.68685	7.4295	8.55746
Chr1plus	gene	gene	1156274	1157287	26.7638	3.60827	2.81991	25.2975	4.29792	3.91151	21.0896	6.70569	4.72133	8.05209	7.85898	13.0268	12.4998	16.9368	12.1134	58.5423
Chr1plus	gene	gene	1159837	1160281	44.0307	3.76291	3.17881	41.8382	4.45326	4.33438	56.0662	5.34439	6.23215	28.4741	7.45336	24.7509	32.0834	31.3491	33.3676	64.5658
Chr1plus	gene	gene	1160937	1161977	14.8293	2.57733	1.33305	24.0466	4.71217	2.9072	27.204	6.25193	3.84001	29.7577	6.18578	9.04639	8.25341	5.33729	27.8095	15.5998
Chr1plus	gene	gene	1162408	1163922	4.82459	6.90726	3.48643	4.58692	8.28514	6.39585	12.4879	9.17621	9.82037	21.0638	10.8505	26.126	56.8553	22.6366	5.61601	5.82607
Chr1plus	gene	gene	1166435	1170319	25.0879	7.26808	4.10168	29.259	8.3887	6.02584	26.0122	10.9409	4.97313	12.1948	12.118	17.5862	30.0463	9.60339	10.6721	11.639
Chr1plus	gene	gene	1171239	1172891	12.3408	6.08251	2.81991	11.3283	6.9388	5.02153	7.40985	7.76449	5.09904	9.7442	10.1913	13.0268	18.425	11.9129	12.5943	10.4881
Chr1plus	gene	gene	1172971	1173839	66.0715	5.25776	2.97372	50.5951	6.31742	5.39154	42.4901	7.31072	5.41379	32.9669	11.4589	9.91484	129.537	121.842	118.476	87.1035
Chr1plus	gene	gene	1174176	1176545	64.3448	8.09283	4.97329	53.0275	7.50841	6.34299	49.3299	10.4367	10.1981	42.7694	13.3349	17.2243	65.7843	19.3128	12.0317	20.4121
Chr1plus	gene	gene	1176789	1179549	4.67223	6.39179	2.61482	4.86491	6.73168	5.4444	4.40446	9.12579	5.09904	6.18494	12.7772	13.3163	31.6512	23.5396	36.6529	35.0122
Chr1plus	gene	gene	1181140	1183358	5.23087	4.02064	2.81991	4.44792	4.97108	5.07439	2.74631	5.89899	4.46953	3.61761	8.77164	13.9676	38.0133	31.8514	118.329	19.6713
Chr1plus	gene	gene	1183813	1186166	38.7491	5.4124	3.17881	49.6916	6.26564	5.76155	108.92	8.67203	5.22494	77.1367	12.0673	29.3827	37.721	42.7662	39.2972	34.6085
Chr1plus	gene	gene	1187457	1190225	3.85967	5.25776	3.02499	3.61393	6.00673	5.49726	5.64807	8.57119	5.72855	4.20109	11.3068	12.086	6.11401	5.92487	90.5938	18.2379
Chr1plus	gene	gene	1191930	1193697	2.84397	4.32992	2.81991	2.84945	5.02287	4.22866	2.02087	5.59648	4.28067	1.98385	7.80828	5.78969	40.1707	6.63969	5.10354	4.32334
Chr1plus	gene	gene	1193810	1194559	3.70732	5.97942	3.48643	4.30892	6.16207	5.4444	2.22814	8.067	4.97313	2.91742	8.21391	8.2503	31.0477	5.72662	5.719	6.41404
Chr1plus	gene	gene	1196987	1197637	54.2385	2.98971	2.46101	48.1626	3.21049	4.28152	57.3098	4.73936	5.41379	50.9966	6.89563	11.0004	194.429	68.7702	90.7246	205.493
Chr1plus	gene	gene	1197823	1197939	3.70732	0.979387	0.717795	8.33985	1.08742	1.74432	4.04174	1.36131	1.63673	9.97759	4.20836	5.57257	0	0	1.11059	0.678931
Chr1plus	gene	gene	1198255	1200321	8.58269	5.77323	3.84533	7.43636	5.17821	5.23297	5.7517	8.67203	5.41379	4.14274	10.8505	13.1715	52.3017	20.7611	12.596	27.7514
Chr1plus	gene	gene	1200642	1202410	5.1293	6.54643	4.30677	4.93441	7.71554	7.45301	4.24901	11.0921	5.16199	4.66788	12.3716	11.2175	19.833	18.2667	14.3	12.4727
Chr1plus	gene	gene	1202841	1205424	69.2709	7.11344	4.40931	61.1589	5.95494	5.92012	43.5782	7.91574	6.0433	36.0594	12.0166	11.4346	37.3553	21.4246	19.4389	20.6723
Chr1plus	gene	gene	1206010	1208778	46.9763	6.34024	3.28135	41.3517	5.74782	5.12725	31.3494	8.16784	4.78428	19.08	11.104	12.8821	58.1271	47.8547	39.0486	39.4634
Chr1plus	gene	gene	1210002	1212494	4.36752	10.2062	7.84447	5.4209	9.94217	8.51018	2.74631	14.3693	8.8761	5.13467	12.98	10.0596	0.0244287	0.101247	7.53478	28.6012
Chr1plus	gene	gene	1217317	1219185	6.60207	7.68046	8.20337	10.4248	5.74782	7.18872	9.74162	8.62161	9.69446	5.60145	9.58289	18.3099	4.00844	3.91699	14.2587	7.75755
Chr1plus	gene	gene	1223436	1224988	3.19946	5.77323	3.58897	4.65641	5.54069	6.97729	5.4408	8.21826	6.54691	4.55118	11.2054	17.0796	0.62759	0.677374	378.245	375.664
Chr1plus	gene	gene	1226207	1226611	3.96124	5.82478	5.12711	3.54443	6.00673	5.4444	1.96905	8.01658	4.40657	1.28367	9.48148	5.71732	0.301367	0.832701	46.7958	15.7902
Chr1plus	gene	gene	1228008	1229213	3.4026	3.1959	2.05084	8.13135	3.93544	3.59436	5.18171	4.58811	4.15477	5.07632	5.37453	7.23711	3.23326	58.6277	6.57503	17.0584
Chr1plus	gene	gene	1231709	1232746	43.5229	6.54643	6.2038	41.0737	7.76732	6.76585	34.1993	5.39481	8.30954	85.3638	9.02516	6.73051	32.346	43.4301	30.3435	27.9481
Chr1plus	gene	gene	1234908	1235825	34.1276	2.21651	2.92245	34.1934	2.3302	4.01723	114.36	2.67219	4.53248	74.336	4.10695	19.5402	245.895	246.118	69.1203	50.2424
Chr1plus	gene	gene	1236821	1240329	39.5616	4.27838	3.23008	32.3169	5.22999	4.8101	21.6596	6.95779	4.59543	19.4884	10.6984	18.9612	45.0671	28.9733	21.0061	26.5588
Chr1plus	gene	gene	1241080	1241745	2.69161	3.29899	2.71737	2.29346	3.00336	3.48864	1.96905	4.58811	4.40657	1.45871	3.65063	6.15154	0.732345	0.316176	1.06549	0.947441
Chr1plus	gene	gene	1247093	1248911	36.3622	2.47424	2.76864	27.869	3.00336	4.01723	18.2396	5.14271	5.09904	37.6348	5.12102	8.03319	104.507	77.58	16.2629	36.8221
Chr1plus	gene	gene	1260517	1263117	28.7952	3.65982	2.97372	25.5755	4.40148	4.44009	18.5505	5.54606	4.84723	18.6132	7.09844	12.086	71.67	57.8045	71.8587	71.0016
Chr1plus	gene	gene	1266669	1267416	25.9004	4.07219	2.40974	30.3709	4.40148	4.07008	21.2968	6.30234	4.02887	46.1536	7.80828	7.23711	73.5078	40.5315	53.8508	47.7597
Chr1plus	gene	gene	1267609	1268646	10.868	3.04126	2.46101	14.6642	4.60861	3.11864	60.2633	5.34439	4.28067	23.1643	8.82234	20.481	9.921	196.916	261.103	31.2898
Chr1plus	gene	gene	1270446	1270738	1.98062	1.70104	2.15338	2.77995	2.58911	2.80149	1.29543	2.26884	2.9587	1.63376	4.9182	8.46742	0.833921	8.20866	8.49294	8.09137
Chr1plus	gene	gene	1272876	1274123	5.53558	4.27838	2.61482	5.00391	4.19435	4.91582	4.45627	5.04188	4.65838	1.63376	7.30125	8.53979	16.4517	5.39553	8.34231	8.33665
Chr1plus	gene	gene	1276261	1277529	80.1897	4.58766	4.66567	60.0469	5.22999	7.24158	54.4598	8.21826	5.47674	49.1294	9.735	14.5466	44.745	55.0183	31.3942	63.1042
Chr1plus	gene	gene	1277964	1278323	46.5192	3.76291	3.79406	38.7803	5.59247	5.65583	29.7949	5.69732	6.23215	30.633	10.5463	15.8493	98.0124	56.1076	62.7094	31.1514
Chr1plus	gene	gene	1278421	1279452	16.6575	2.93816	2.40974	11.8148	3.88366	3.38293	10.1043	5.49564	3.39936	12.895	7.30125	6.44103	150.685	95.6047	117.238	77.0755
Chr1plus	gene	gene	1280155	1280637	4.97694	5.05158	2.56355	5.3514	5.85138	4.91582	2.59086	8.57119	5.60264	2.45064	10.1406	6.36866	0.505197	2.70455	1.40321	4.41165
Chr1plus	gene	gene	1280836	1281681	4.16438	4.02064	2.51228	5.4209	10.46	4.44009	17.7215	6.30234	10.8905	46.3287	9.735	42.9161	1.94516	67.5808	4.04017	12.3959
Chr1plus	gene	gene	1282505	1283529	35.0417	5.05158	2.81991	44.2012	8.07801	4.86296	181.101	7.15946	6.67281	207.254	8.97445	34.7381	102.966	92.357	49.5686	47.3767
Chr1plus	gene	gene	1283799	1285973	17.4193	4.58766	2.76864	12.7878	5.28178	4.75724	10.208	7.46198	4.46953	6.06824	9.32938	13.0268	11.8448	14.5652	17.4368	20.649
Chr1plus	gene	gene	1289739	1292726	5.63715	6.75262	3.5377	4.93441	6.62811	6.13156	3.10903	9.93249	5.47674	2.91742	11.6617	9.48061	0.326086	1.54859	9.14346	4.66683
Chr1plus	gene	gene	1294076	1294520	59.9772	4.07219	2.92245	62.5488	4.71217	4.49295	70.3677	6.70569	5.41379	87.8728	7.30125	10.5662	232.125	142.255	62.1653	86.3833
Chr1plus	gene	gene	1295112	1296558	4.72302	3.29899	2.15338	4.58692	4.45326	4.65153	8.29074	5.99983	5.60264	12.72	7.09844	15.3427	128.109	128.51	66.1735	55.5541
Chr1plus	gene	gene	1298461	1299858	7.71934	3.9691	2.40974	7.36686	4.97108	4.54581	20.5196	6.4536	10.8276	23.9229	9.17727	31.7709	27.0609	18.452	26.2128	22.8319
Chr1plus	gene	gene	1301398	1302159	5.53558	5.87632	3.23008	3.61393	5.64425	6.02584	2.43541	8.41993	5.47674	1.75045	9.93781	5.5002	0	0.27629	1.69288	1.24188
Chr1plus	gene	gene	1304775	1306100	13.1026	4.07219	2.71737	14.3167	3.36584	4.8101	17.6178	6.90737	4.21772	6.35998	7.09844	16.6454	222.095	225.745	239.425	236.506
Chr1plus	gene	gene	1307368	1307761	40.8313	5.30931	3.12753	28.842	4.40148	5.12725	20.9859	7.61323	4.84723	25.79	8.51813	8.10556	702.632	592.464	505.723	611.211
Chr1plus	gene	gene	1308335	1309882	3.85967	3.14435	1.84576	5.07341	5.12643	3.33007	10.4152	4.68894	3.84001	14.062	6.69281	18.3099	7.12255	5.38214	11.5754	27.0326
Chr1plus	gene	gene	1311616	1312137	3.60574	3.1959	1.69194	3.19694	3.4694	3.75294	7.61712	3.88224	3.65116	5.13467	5.27313	11.7965	13.6709	134.225	7.91266	10.8838
Chr1plus	gene	gene	1314047	1314797	10.8172	2.26805	2.05084	13.5523	3.41762	4.38723	31.6085	3.93266	3.65116	36.6428	4.56328	9.04639	706.813	341.345	71.0701	129.055
Chr1plus	gene	gene	1315995	1317923	28.7952	4.48456	3.64025	21.7531	4.24613	6.0787	15.5451	7.15946	5.60264	11.7864	9.32938	10.7833	415.84	136.1	118.721	72.9147
Chr1plus	gene	gene	1319304	1321222	69.6264	5.25776	4.35804	50.8731	5.07465	5.92012	37.4638	6.85695	5.6656	42.5944	8.1125	10.928	59.1623	21.0915	12.7283	19.5453
Chr1plus	gene	gene	1321921	1324164	87.6044	5.4124	3.48643	75.4061	4.81574	4.91582	60.0561	6.80653	5.03608	49.1878	8.82234	13.0268	44.2119	40.3266	34.3321	43.5739
Chr1plus	gene	gene	1324872	1325250	82.4751	5.36086	4.40931	69.7767	5.17821	6.39585	49.4336	6.4536	6.0433	61.3242	9.38008	10.3491	102.105	50.7287	79.2394	60.6297
Chr1plus	gene	gene	1326420	1329164	6.19579	5.82478	2.6661	5.6294	5.7996	6.13156	8.4462	8.11742	5.72855	5.54311	11.2054	10.7109	20.2773	14.6352	13.979	14.121
Chr1plus	gene	gene	1330836	1332851	47.6872	4.58766	2.3072	58.6569	6.88702	4.38723	116.796	8.11742	5.35084	66.1672	8.1632	18.3099	23.8067	16.5493	10.709	13.9142
Chr1plus	gene	gene	1334191	1337309	5.53558	7.21654	3.64025	4.58692	6.78346	6.76585	2.90176	9.32747	5.41379	2.50898	11.0026	8.53979	2.06956	5.83972	19.099	13.0587
Chr1plus	gene	gene	1338941	1340682	4.16438	4.58766	3.12753	3.96143	6.31742	5.55012	3.41993	9.32747	4.65838	4.72623	10.0899	9.04639	0.804223	5.96593	10.4335	8.00679
Chr1plus	gene	gene	1341024	1341530	3.25025	4.43302	2.92245	6.46338	5.64425	4.96867	3.83447	7.91574	4.72133	7.702	9.22797	11.8689	26.4679	53.1044	68.5512	74.0867
Chr1plus	gene	gene	1342296	1342482	3.14868	3.0928	3.02499	3.19694	3.78009	4.65153	1.70997	3.52931	3.77706	1.51706	4.76609	3.90804	3.60021	6.78248	4.15574	12.2792
Chr1plus	gene	gene	1343718	1345400	4.97694	5.67014	3.99914	4.72591	6.57633	5.39154	5.4408	7.71407	5.72855	2.50898	10.6984	14.619	45.7114	14.6005	13.3653	21.0235
Chr1plus	gene	gene	1345884	1346197	3.55496	6.44334	3.43516	2.91895	6.73168	5.49726	1.45088	9.17621	4.65838	1.10862	10.0392	7.67134	2.7229	3.09004	2.67534	3.0194
Chr1plus	gene	gene	1347987	1348938	5.07851	7.52582	3.64025	3.68343	7.50841	6.713	2.38359	10.1342	4.97313	1.75045	11.6617	7.02	0.512103	0.132654	2.40452	2.07035
Chr1plus	gene	gene	1352192	1352740	4.87537	7.16499	3.94787	4.86491	7.14593	6.55442	3.21266	9.17621	5.7915	1.8088	11.0533	9.98721	0	0.537153	2.76228	8.91036
Chr1plus	gene	gene	1354375	1355241	4.31674	4.48456	2.15338	4.16992	5.4889	4.54581	3.67902	7.36114	3.77706	3.9677	9.12656	11.0004	0	0.582698	1.52481	3.63769
Chr1plus	gene	gene	1355908	1356944	8.8874	4.58766	2.81991	8.68734	6.9388	5.4444	42.0237	7.31072	5.41379	46.3287	8.92375	31.4814	119.696	49.1953	36.2173	60.2073
Chr1plus	gene	gene	1357195	1359065	5.63715	6.2887	3.5377	5.2819	6.83524	6.76585	4.71536	9.22663	5.16199	6.12659	12.6758	13.0268	23.7645	13.4474	9.24874	6.94906
Chr1plus	gene	gene	1359278	1360933	5.38322	4.79384	3.5377	5.76839	5.85138	6.39585	5.80352	7.91574	4.40657	9.10236	10.6477	12.8821	4.74503	2.28678	0.95356	1.85588
Chr1plus	gene	gene	1361584	1363718	102.027	5.77323	4.56312	84.3019	5.59247	5.76155	63.476	8.72244	7.30232	59.2821	11.8645	19.7573	43.7316	35.8836	28.5546	31.1481
Chr1plus	gene	gene	1364351	1364890	96.4918	4.02064	3.79406	84.163	5.33356	5.76155	59.1234	7.41156	4.97313	92.9491	8.26461	10.132	156.2	52.7398	52.6426	32.2914
Chr1plus	gene	gene	1365972	1368219	5.89108	5.25776	3.07626	5.4904	5.85138	5.12725	2.64267	7.00821	4.84723	5.83485	9.32938	7.30948	4.95787	1.87145	3.053	4.97702
Chr1plus	gene	gene	1369110	1369319	4.1136	3.50518	2.87118	4.79541	3.36584	5.18011	2.79813	4.8402	4.09182	1.75045	7.55477	5.57257	0	0.603608	0.616402	0.376823
Chr1plus	gene	gene	1371848	1372816	57.3364	3.1959	2.81991	50.1781	3.52118	4.1758	36.8938	5.84858	3.90297	21.8223	7.85898	7.38185	138.103	75.5014	98.7171	116.019
Chr1plus	gene	gene	1377323	1377592	5.53558	5.92787	2.6661	6.04639	7.2495	6.23727	6.89168	8.11742	5.98035	3.26751	12.7772	22.2179	3.62089	9.37949	12.332	8.7832
Chr1plus	gene	gene	1378317	1380980	42.8627	3.50518	2.6661	36.2088	5.74782	4.59867	23.1623	6.10067	5.22494	27.4821	7.80828	17.0796	33.9014	39.8564	29.1229	76.0352
Chr1plus	gene	gene	1382482	1383243	10.157	2.83507	2.05084	8.75684	3.78009	3.33007	5.64807	5.24355	3.71411	5.71815	4.8168	6.80288	4.31973	21.7164	57.0923	55.3673
Chr1plus	gene	gene	1383780	1384796	164.798	3.14435	5.22965	125.515	5.07465	6.76585	83.3738	6.50402	7.36527	137.994	7.35195	7.45422	955.984	213.403	157.865	164.799
Chr1plus	gene	gene	1385379	1386992	8.02405	6.03096	4.05041	6.11589	6.16207	6.60728	3.21266	9.02496	6.1692	2.68403	9.735	9.48061	68.8773	35.586	36.2204	30.0279
Chr1plus	gene	gene	1389185	1390217	6.24657	7.21654	3.99914	6.60238	7.04237	6.50156	3.52357	8.82328	5.47674	2.27559	10.6984	8.53979	3.5983	4.72671	5.39904	6.41038
Chr1plus	gene	gene	1391582	1392910	5.33244	3.866	3.23008	6.18539	3.88366	5.97298	3.21266	6.55444	4.40657	1.98385	8.41672	9.11876	13.798	25.8071	20.6387	28.4067
Chr1plus	gene	gene	1393685	1394950	73.2322	5.36086	3.02499	85.8309	6.16207	5.02153	70.9377	7.56281	5.22494	94.2911	8.56883	16.7177	166.796	96.901	150.749	84.1102
Chr1plus	gene	gene	1395917	1397228	5.38322	4.12374	2.51228	4.79541	5.17821	6.02584	13.4725	7.31072	4.28067	17.5629	12.0166	20.2639	1038.56	186.2	103.008	264.442
Chr1plus	gene	gene	1400904	1403291	10.5125	5.82478	2.92245	9.72982	5.7996	5.81441	6.11442	7.66365	4.78428	3.851	9.38008	10.3491	42.3864	35.9736	17.7159	29.1335
Chr1plus	gene	gene	1405077	1405292	4.51988	2.37115	2.61482	4.44792	3.00336	3.59436	3.9381	4.43685	3.58821	2.97577	5.88156	6.87525	3.39774	12.322	17.227	10.9892
Chr1plus	gene	gene	1405762	1406168	3.65653	3.04126	2.05084	3.96143	3.41762	4.1758	2.53904	5.09229	3.46231	2.0422	6.08438	5.21072	4.94807	14.3969	7.37746	8.72912
Chr1plus	gene	gene	1406814	1409458	5.38322	4.53611	2.61482	5.07341	5.64425	4.28152	9.22345	7.2603	5.09904	9.04401	9.58289	19.2507	14.1599	8.33394	15.6041	26.1825
Chr1plus	gene	gene	1412653	1414262	76.0761	4.7423	3.38389	58.3789	4.9193	5.02153	58.9679	6.60486	4.40657	44.2281	10.4448	13.2439	182.893	108.591	80.3073	107.586
Chr1plus	gene	gene	1415902	1416413	70.3374	3.60827	2.87118	123.152	5.12643	4.59867	142.29	7.41156	20.9627	315.432	6.89563	27.2115	193.231	81.2225	106.138	56.2543
Chr1plus	gene	gene	1417406	1422766	26.9669	7.42272	3.84533	32.5254	6.67989	7.03015	24.7686	11.798	6.48396	26.1985	12.2702	13.9676	36.6847	21.7082	20.55	25.1108
Chr1plus	gene	gene	1423652	1425194	7.5162	7.21654	4.2555	6.04639	6.73168	7.50587	4.14537	9.93249	8.18364	3.32586	13.5377	13.7505	119.265	63.0225	91.3575	96.2744
Chr1plus	gene	gene	1425910	1426855	51.1406	3.866	2.97372	45.7302	4.9193	4.91582	32.9557	6.35276	4.97313	26.1401	8.61953	14.3295	80.4597	39.7819	69.867	43.0866
Chr1plus	gene	gene	1428578	1430590	3.91046	4.07219	2.20466	4.58692	5.02287	4.1758	5.18171	6.30234	4.46953	5.54311	8.77164	9.11876	14.7349	6.79259	6.91522	26.6565
Chr1plus	gene	gene	1431253	1432223	43.0658	3.24744	2.25593	65.5373	6.67989	3.80579	101.821	7.00821	5.85445	107.303	8.77164	15.4874	17.6353	17.2541	14.8418	19.1613
Chr1plus	gene	gene	1434055	1434615	4.36752	3.76291	1.89703	4.16992	3.98722	5.12725	2.59086	5.19313	5.03608	2.39229	11.3068	15.7045	4.67442	7.20881	5.80876	7.03179
Chr1plus	gene	gene	1434986	1436485	7.41463	3.14435	2.15338	7.22787	4.50504	3.75294	9.068	6.35276	3.84001	5.42641	6.84492	9.48061	30.7021	37.7593	30.0369	58.1082
Chr1plus	gene	gene	1437502	1438262	4.16438	3.40208	2.3072	4.10042	4.40148	5.07439	2.48722	5.89899	4.72133	7.35191	7.55477	5.42783	8.89113	41.9961	33.6902	29.3263
Chr1plus	gene	gene	1438709	1440729	7.05913	4.79384	2.56355	5.4209	5.33356	4.96867	6.78805	7.10904	4.46953	6.18494	9.7857	10.928	42.7037	28.062	49.9687	44.7584
Chr1plus	gene	gene	1441282	1441950	52.9689	3.35054	3.28135	46.4251	4.86752	5.23297	35.132	6.4536	4.84723	39.2685	7.40266	9.19113	264.192	110.542	213.781	213.16
Chr1plus	gene	gene	1442479	1443061	132.803	3.1959	4.76821	104.04	3.93544	6.39585	75.2903	6.85695	5.53969	108.061	6.84492	11.3623	859.902	189.159	217.425	135.184
Chr1plus	gene	gene	1443990	1445196	71.7086	4.43302	3.33262	62.1319	4.66039	5.12725	42.3346	5.79816	4.46953	61.1492	7.50406	9.11876	111.102	94.9817	168.699	116.763
Chr1plus	gene	gene	1446675	1447917	37.9873	4.58766	2.97372	28.703	6.47277	5.55012	76.793	6.60486	5.98035	52.3969	10.4448	22.9416	87.3441	64.4314	50.8518	50.5383
Chr1plus	gene	gene	1449773	1453345	59.2663	4.89694	2.92245	48.9271	4.81574	4.75724	31.5566	8.01658	5.72855	31.6832	9.12656	11.1451	52.1845	63.1006	30.575	47.5799
Chr1plus	gene	gene	1454395	1455827	4.87537	5.15467	2.92245	4.10042	5.64425	4.70438	4.19719	7.20988	4.84723	3.851	9.98852	16.3559	16.0268	15.7986	17.7903	22.0539
Chr1plus	gene	gene	1456484	1458771	4.41831	5.77323	4.30677	5.4904	5.95494	5.28582	2.69449	7.71407	5.53969	4.78458	10.3434	7.88845	0.558986	2.61097	3.35167	5.47539
Chr1plus	gene	gene	1459384	1461255	4.41831	5.15467	3.17881	4.93441	5.38534	4.70438	3.83447	8.01658	4.72133	5.48476	10.597	9.40824	6.53988	14.8113	45.255	53.7528
Chr1plus	gene	gene	1462009	1464438	52.5626	4.79384	3.33262	51.0816	5.07465	5.60297	30.4685	7.56281	4.21772	21.4722	10.597	11.3623	35.8641	38.2254	31.3584	32.715
Chr1plus	gene	gene	1467139	1471986	6.04343	7.01035	4.15296	5.4209	6.83524	6.44871	2.95358	11.4451	5.7915	3.90935	12.1688	9.84247	35.217	42.5025	27.8281	33.4555
Chr1plus	gene	gene	1472318	1473362	7.5162	5.72168	3.94787	7.85336	5.43712	4.86296	3.73083	8.11742	5.16199	6.53503	8.41672	7.81608	0.583105	2.37647	7.15711	9.65591
Chr1plus	gene	gene	1473912	1475086	39.7648	5.5155	2.6661	38.7108	4.86752	4.75724	165.919	7.31072	4.53248	151.998	8.0618	26.7773	106.093	39.5441	15.4451	55.8135
Chr1plus	gene	gene	1475691	1476821	7.21149	5.61859	3.28135	6.04639	4.86752	6.0787	5.7517	7.61323	5.60264	2.33394	9.98852	12.3755	21.2797	21.6955	11.9422	19.9329
Chr1plus	gene	gene	1477454	1478221	19.857	3.14435	1.9483	44.2012	3.62475	2.64291	49.7445	5.89899	3.65116	59.8072	5.32383	9.69773	8.88935	7.51113	6.80252	8.93322
Chr1plus	gene	gene	1479381	1481090	46.7223	4.89694	3.33262	49.2746	4.81574	5.33868	38.0338	6.95779	4.28067	43.1195	8.51813	10.132	193.956	77.7299	72.9321	64.2399
Chr1plus	gene	gene	1481964	1483952	32.3501	5.4124	3.69152	32.6644	4.81574	4.86296	23.9395	6.75611	4.65838	11.728	8.61953	10.4214	17.332	15.9702	16.7515	14.9351
Chr1plus	gene	gene	1485116	1486204	5.43401	6.03096	4.10168	4.44792	5.4889	5.70869	3.05721	7.91574	5.35084	1.63376	9.22797	8.2503	0.22381	2.51226	3.13781	1.88204
Chr1plus	gene	gene	1489693	1493316	4.31674	5.25776	3.17881	4.51742	5.4889	5.70869	7.09895	8.11742	5.28789	6.00989	10.1406	17.0072	15.9458	16.8647	11.9921	14.4122
Chr1plus	gene	gene	1494772	1496033	43.8784	3.81446	3.43516	45.8692	4.14257	4.49295	31.6603	6.55444	4.84723	27.5988	7.04773	8.39505	65.8004	40.7842	79.0489	50.6512
Chr1plus	gene	gene	1498394	1500273	44.6909	4.79384	3.02499	31.8999	4.24613	4.8101	21.1932	5.54606	5.60264	26.8986	8.51813	10.4214	88.2203	81.6634	137.227	165.601
Chr1plus	gene	gene	1501244	1502512	30.725	4.79384	3.12753	41.5602	6.83524	5.97298	48.1381	7.86533	8.12069	65.9338	12.7265	29.3827	50.8422	30.4773	20.4215	25.1547
Chr1plus	gene	gene	1502987	1504357	25.3418	6.54643	4.05041	27.3825	5.7996	7.24158	20.2087	8.067	5.16199	14.3537	9.6843	11.0728	71.1852	66.0544	50.7554	68.5235
Chr1plus	gene	gene	1504920	1507865	5.28165	6.34024	3.38389	5.6294	5.90316	6.29013	6.47714	8.31909	5.47674	8.63557	10.2927	15.1256	9.32264	42.7939	14.392	34.2836
Chr1plus	gene	gene	1508881	1510289	4.46909	6.39179	2.76864	5.2819	6.67989	5.28582	4.55991	8.01658	5.03608	6.65173	11.3068	10.5662	37.2261	24.5499	17.5903	38.7627
Chr1plus	gene	gene	1510385	1511147	6.60207	6.64952	4.81948	4.93441	7.8191	7.7173	3.98992	11.0417	7.61708	3.38421	11.2054	7.96082	51.5291	23.4539	47.3383	38.9646
Chr1plus	gene	gene	1511767	1512380	4.16438	3.866	2.71737	4.58692	5.90316	5.07439	5.28535	5.69732	4.46953	5.7765	8.77164	9.2635	105.863	79.9868	124.94	160.596
Chr1plus	gene	gene	1512476	1513330	4.21517	3.71136	2.56355	4.79541	4.50504	5.49726	5.95897	6.70569	5.03608	2.80073	9.07586	11.507	150.337	435.581	132.071	117.857
Chr1plus	gene	gene	1514865	1515618	19.857	3.60827	2.87118	22.7956	4.09079	4.65153	19.276	5.6469	4.40657	18.1464	7.09844	11.1451	87.6359	181.329	268.178	231.248
Chr1plus	gene	gene	1516544	1518315	92.1242	5.67014	5.17838	77.3521	6.26564	7.03015	70.4713	9.32747	6.1692	73.9275	8.87305	15.9216	18.0463	14.4841	9.40204	16.9875
Chr1plus	gene	gene	1519680	1520645	33.9753	3.71136	2.10211	78.7421	4.81574	4.44009	42.4382	5.54606	7.36527	107.245	6.4393	18.3099	6.62384	8.62816	20.0251	18.526
Chr1plus	gene	gene	1521230	1523910	5.78951	5.30931	3.33262	4.65641	5.95494	5.33868	3.16085	8.97454	5.03608	6.12659	10.9012	11.8689	21.6928	50.8853	16.3078	41.3175
Chr1plus	gene	gene	1525542	1527527	72.2165	5.72168	3.43516	72.2092	6.3692	6.29013	55.1334	7.86533	6.29511	80.0541	11.0026	13.3163	84.7973	47.9831	34.3812	59.6721
Chr1plus	gene	gene	1528965	1532246	61.8055	6.2887	3.12753	54.9735	5.74782	5.86726	37.7229	9.73082	5.09904	47.8458	10.3941	11.3623	76.907	40.8594	42.3569	27.8443
Chr1plus	gene	gene	1533474	1534130	5.28165	5.87632	3.5377	3.82243	6.57633	5.76155	2.38359	8.57119	4.84723	2.10055	10.242	10.2043	0.278397	0.641027	9.23005	5.88269
Chr1plus	gene	gene	1534971	1536034	5.73872	7.21654	4.30677	6.25488	6.99059	6.76585	4.09355	10.2854	5.9174	7.06017	10.1913	9.98721	18.2113	43.3568	34.9944	3.48216
Chr1plus	gene	gene	1537134	1537655	43.015	5.67014	4.6144	35.5138	5.33356	6.97729	66.7405	7.31072	6.42101	27.4821	8.01109	16.0664	23.8364	32.5273	6.24358	12.6977
Chr1plus	gene	gene	1537756	1539936	37.7841	5.92787	3.43516	27.7995	6.31742	4.22866	42.801	9.22663	4.78428	14.5288	9.58289	16.1388	6.0597	9.16257	1.62512	3.43203
Chr1plus	gene	gene	1540896	1541288	5.63715	6.1856	3.79406	4.58692	5.95494	5.18011	3.10903	9.27705	6.29511	2.97577	10.2927	8.7569	2.95063	11.371	1.8897	3.41544
Chr1plus	gene	gene	1541577	1542727	5.84029	6.13406	3.23008	5.3514	5.54069	6.18441	2.69449	8.52077	6.10625	4.02604	10.6477	9.91484	34.5142	1.90145	3.94886	18.2851
Chr1plus	gene	gene	1546871	1547227	2.79318	2.01032	2.15338	2.77995	2.64089	4.38723	1.65815	2.77303	3.39936	1.86715	4.76609	7.45422	1.197	6.61483	8.32315	5.97307
Chr1plus	gene	gene	1553597	1556073	93.8002	4.84539	3.74279	78.9505	6.47277	6.0787	53.268	7.20988	6.0433	69.4347	8.97445	21.7837	28.6433	41.5419	25.1308	54.5503
Chr1plus	gene	gene	1557882	1558702	56.3207	4.6392	3.07626	51.707	4.60861	4.59867	35.3393	5.94941	4.65838	39.9104	6.69281	6.36866	172.755	81.3848	107.226	130.332
Chr1plus	gene	gene	1559627	1562372	70.3374	6.75262	3.43516	57.8924	6.21385	6.44871	42.0237	9.32747	5.53969	59.3987	10.6477	12.8097	85.7146	33.2122	29.3911	28.8055
Chr1plus	gene	gene	1563163	1566464	5.23087	6.90726	3.8966	5.2124	6.31742	5.49726	5.90716	8.92412	5.9174	7.35191	12.0166	16.5006	4.2416	20.5098	2.26356	4.38992
Chr1plus	gene	gene	1567202	1568788	4.31674	5.46395	2.76864	4.16992	6.16207	5.12725	3.73083	7.20988	4.59543	2.91742	9.7857	11.5794	17.5029	6.12476	34.4611	12.4639
Chr1plus	gene	gene	1570604	1571458	3.7581	5.56704	3.38389	5.5599	6.11029	6.13156	2.38359	6.20151	4.28067	2.91742	7.90969	9.98721	41.7722	32.6957	16.1412	36.6114
Chr1plus	gene	gene	1571991	1573704	4.92616	5.72168	3.79406	4.65641	5.59247	5.49726	3.16085	8.52077	5.22494	5.36806	10.0392	8.53979	0.533067	12.2742	39.5772	194.201
Chr1plus	gene	gene	1575640	1577867	5.18008	4.69075	3.28135	5.2819	5.22999	5.76155	3.52357	7.51239	5.35084	4.60953	8.92375	9.62536	28.5383	19.6756	21.2881	21.5014
Chr1plus	gene	gene	1579391	1581127	50.0741	4.32992	3.43516	52.7495	6.11029	4.65153	119.283	5.6469	6.10625	174.929	8.41672	28.7313	23.3896	28.1715	42.9117	50.4928
Chr1plus	gene	gene	1582020	1582809	64.0401	1.70104	3.17881	72.3482	4.50504	4.1758	288.622	4.08392	5.47674	313.331	4.96891	35.7513	321.278	64.8092	85.0689	111.995
Chr1plus	gene	gene	1588108	1590392	66.4777	4.32992	3.28135	47.8846	4.97108	5.65583	35.1838	6.50402	4.34362	30.7496	8.97445	10.8557	53.1201	29.6238	28.9778	43.5848
Chr1plus	gene	gene	1592737	1594451	64.0908	4.69075	4.6144	55.9465	4.71217	5.28582	52.0762	6.95779	5.53969	40.3188	10.7998	15.3427	72.0996	27.1101	23.6009	25.2258
Chr1plus	gene	gene	1595946	1598091	5.48479	4.27838	2.97372	8.33985	5.38534	4.54581	8.18711	7.56281	4.78428	11.0279	9.02516	15.0532	39.676	46.6976	98.4528	71.4863
Chr1plus	gene	gene	1600699	1603782	44.8941	5.15467	2.92245	43.3672	5.33356	4.12294	34.1475	8.8737	5.03608	29.7577	9.98852	12.8097	27.9798	31.9443	44.4922	66.4432
Chr1plus	gene	gene	1606227	1606507	4.41831	3.55672	3.5377	5.5599	4.55683	5.60297	2.48722	5.99983	4.97313	1.9255	7.50406	8.46742	2.82639	17.2711	26.1107	19.4077
Chr1plus	gene	gene	1609124	1612825	24.0214	5.00003	3.07626	38.2243	5.12643	4.65153	28.1885	7.31072	6.10625	34.5423	8.0618	10.4214	11.2673	7.24906	5.63905	15.5554
Chr1plus	gene	gene	1614569	1615335	5.94186	3.14435	2.92245	5.3514	3.15871	4.1758	4.09355	3.88224	3.46231	3.09247	4.9182	10.0596	19.7887	9.77173	7.06367	9.15051
Chr1plus	gene	gene	1615766	1616237	70.0327	4.07219	3.84533	67.2053	4.03901	6.81871	53.8898	5.74774	5.7915	61.9077	4.96891	7.30948	192.71	283.735	151.667	497.952
Chr1plus	gene	gene	1616666	1619077	15.9973	4.94848	2.51228	16.9577	5.90316	5.23297	11.9698	7.56281	5.16199	8.63557	7.90969	11.8689	17.7755	8.54632	8.0818	10.9429
Chr1plus	gene	gene	1620329	1621104	108.172	4.22683	4.97329	93.2673	4.03901	6.18441	66.0669	7.15946	6.42101	94.2911	6.99703	10.928	405.475	177.81	173.668	159.036
Chr1plus	gene	gene	1622397	1623079	86.3855	4.6392	3.38389	82.8425	5.38534	5.55012	73.5804	6.25193	5.60264	82.5047	8.31531	20.8429	265.285	112.589	139.453	72.4048
Chr1plus	gene	gene	1623625	1626312	26.3575	5.61859	3.8966	39.4753	7.87088	4.38723	60.8333	7.00821	10.5758	56.6564	9.6843	23.1588	35.7962	13.3963	16.9845	15.9153
Chr1plus	gene	gene	1628221	1630593	5.89108	6.1856	4.66567	4.51742	5.69603	5.28582	5.80352	9.12579	4.72133	6.71007	9.53219	9.69773	0.51329	1.15234	1.19486	1.3281
Chr1plus	gene	gene	1631400	1632862	81.1039	4.7423	4.40931	68.2477	7.8191	7.45301	69.435	8.36951	5.7915	79.9374	9.07586	23.3035	32.7699	24.8224	29.7837	31.2977
Chr1plus	gene	gene	1634530	1636413	91.1593	4.43302	3.5377	80.4795	5.74782	5.18011	56.5843	6.15109	5.6656	74.2776	8.01109	23.593	50.9188	55.1157	61.4207	55.4596
Chr1plus	gene	gene	1637599	1639386	4.67223	5.36086	2.87118	4.30892	5.85138	4.07008	11.2443	7.91574	4.65838	9.86089	9.07586	14.4018	113.508	21.5552	59.8181	35.1692
Chr1plus	gene	gene	1640297	1642695	74.9081	7.47427	4.92202	68.0392	6.05851	6.81871	74.7721	9.73082	4.72133	45.3368	9.93781	16.5006	41.4811	30.7231	19.8507	26.7994
Chr1plus	gene	gene	1645013	1647638	62.6689	6.59798	5.17838	47.3981	6.88702	6.44871	34.1993	9.6804	5.47674	40.1438	9.88711	9.62536	70.7092	52.7845	52.6722	42.4233
Chr1plus	gene	gene	1648406	1649038	48.1443	6.54643	4.76821	68.4562	7.92266	6.23727	81.3011	8.16784	8.56134	101.818	11.7124	19.9744	30.6307	19.6284	43.1635	31.7766
Chr1plus	gene	gene	1649337	1657251	59.0631	11.0825	5.8449	50.7341	8.18158	7.92874	37.3602	11.9997	7.23937	40.7272	13.4363	18.527	36.4842	13.3901	11.4926	13.2653
Chr1plus	gene	gene	1657719	1659413	5.28165	6.34024	4.20423	4.79541	6.3692	6.713	3.10903	7.2603	6.10625	3.79265	9.02516	10.2767	36.2957	13.7275	19.2405	15.0631
Chr1plus	gene	gene	1661030	1661968	5.78951	7.31963	5.22965	4.37842	6.05851	5.92012	2.64267	7.36114	4.97313	1.75045	7.90969	5.93443	134.278	58.6837	96.5523	59.0251
Chr1plus	gene	gene	1662249	1664082	29.1507	6.23715	4.46058	30.3709	5.74782	6.44871	18.2915	8.57119	5.85445	12.8367	11.8138	13.7505	51.0457	20.5554	32.453	23.4163
Chr1plus	gene	gene	1670724	1673875	51.9532	8.55675	6.2038	62.7573	8.02623	7.50587	109.438	10.7392	6.48396	77.7785	12.6251	17.8033	53.5347	15.2405	23.2634	17.6458
Chr1plus	gene	gene	1674198	1675280	70.2358	6.23715	4.76821	77.3521	8.75118	4.91582	198.771	7.91574	5.60264	208.362	9.6843	31.9157	74.323	48.5806	47.6258	35.4475
Chr1plus	gene	gene	1675688	1678057	9.34447	12.7836	8.511	6.53288	8.95831	8.45732	4.04174	12.6047	7.99478	3.90935	13.1321	7.88845	6.29577	2.69811	0.951663	0.531911
Chr1plus	gene	gene	1679962	1683263	5.07851	15.7733	18.6114	4.72591	9.269	13.0031	2.79813	14.5206	14.6676	5.30971	12.3716	8.7569	0.073767	25.9621	8.27371	5.79755
Chr1plus	gene	gene	1686135	1686914	4.01203	14.6908	18.7652	4.44792	9.63147	15.0646	2.95358	14.571	15.3601	2.74238	9.53219	8.53979	4.76694	138.084	116.507	46.5055
Chr1plus	gene	gene	1690942	1692321	4.06281	11.9588	14.9711	3.89193	6.3692	11.3117	5.64807	9.78124	10.0722	3.50091	7.96039	10.7833	178.037	6.34278	2.1954	4.96866
Chr1plus	gene	gene	1693038	1694690	4.92616	19.897	29.9423	4.79541	11.0296	21.0904	2.95358	19.865	20.9627	2.21724	11.8138	8.68453	2.5058	1.90911	2.82688	4.67197
Chr1plus	gene	gene	1695837	1697084	4.82459	13.8661	18.8677	3.89193	8.33692	13.3731	2.27995	13.4114	14.5417	2.15889	9.27867	7.96082	1.12282	3.10243	12.0615	6.75774
Chr1plus	gene	gene	1698740	1699747	4.01203	12.9898	17.4322	4.51742	7.09415	12.9503	3.05721	10.0838	13.9751	1.8088	6.59141	6.65814	36.5741	31.4446	52.932	43.0929
Chr1plus	gene	gene	1700692	1701583	105.125	3.81446	5.02456	86.8039	3.88366	5.76155	66.8959	5.39481	4.97313	77.7785	5.62805	13.8953	563.737	149.186	156.155	107.395
Chr1plus	gene	gene	1702834	1706797	6.24657	9.58769	14.0483	6.11589	6.57633	7.45301	7.04713	10.0333	8.18364	8.75227	9.43078	17.2967	9.27813	45.0543	43.8041	28.8156
Chr1plus	gene	gene	1709875	1711126	2.99632	9.32995	14.0995	3.40544	5.07465	8.61589	5.02626	10.7896	12.4014	3.7343	7.14914	13.8953	2.72507	99.4309	65.0833	19.1382
Chr1plus	gene	gene	1713899	1715443	2.33612	8.65985	12.5614	8.47884	4.40148	4.65153	3.78265	8.47035	8.37249	2.80073	12.118	8.03319	11.8677	37.5303	3.17064	9.43644
Chr1plus	gene	gene	1717579	1717824	2.84397	7.26808	14.1508	2.43246	2.8998	7.083	1.76178	6.70569	8.18364	1.34201	6.89563	6.65814	0.745423	5.66406	7.3616	5.14325
Chr1plus	gene	gene	1718564	1719688	3.60574	13.2475	16.9194	6.11589	5.07465	6.13156	2.1245	8.57119	7.80593	1.10862	8.72094	6.65814	0.433283	28.0592	62.752	25.2944
Chr1plus	gene	gene	1720365	1722836	4.1136	12.8351	16.6631	4.37842	6.62811	9.09162	6.21806	10.7896	7.80593	5.19301	11.8138	14.619	0.147818	3.30148	7.95073	8.03178
Chr1plus	gene	gene	1723008	1723761	4.97694	9.53614	6.2038	6.04639	5.59247	6.50156	3.47175	8.57119	5.60264	2.0422	9.88711	8.32268	2.50619	11.1132	196.108	104.694
Chr1plus	gene	gene	1725261	1727215	83.897	5.61859	5.28092	69.9852	6.57633	6.60728	53.1126	8.067	5.7915	67.9176	9.48148	12.9544	232.725	113.349	65.6666	84.4794
Chr1plus	gene	gene	1727702	1728781	3.50417	4.43302	4.35804	5.5599	4.55683	4.1758	3.10903	5.94941	5.16199	7.52695	6.08438	6.15154	24.373	38.4269	31.9383	22.6998
Chr1plus	gene	gene	1731391	1734964	67.4427	5.97942	4.76821	65.6763	5.22999	4.70438	46.9463	7.41156	5.09904	48.1958	8.92375	18.7441	166.783	40.2625	26.1856	60.5714
Chr1plus	gene	gene	1736833	1738775	3.85967	7.42272	5.63982	4.10042	5.22999	5.97298	4.14537	7.56281	5.28789	1.8088	9.88711	11.4346	25.736	107.337	12.0071	16.5461
Chr1plus	gene	gene	1739809	1740988	3.25025	9.58769	7.84447	3.19694	5.69603	5.81441	2.59086	8.36951	6.86167	1.86715	8.87305	12.8097	545.407	24.0396	1.7483	1.80357
Chr1plus	gene	gene	1747470	1748204	14.6261	6.34024	6.04998	17.4442	5.07465	6.23727	29.8985	7.2603	5.03608	43.4113	8.72094	12.3031	143.067	101.462	14.2167	25.1075
Chr1plus	gene	gene	1749012	1750824	4.97694	7.62891	5.58855	5.07341	6.11029	6.0787	3.36811	7.76449	6.79871	8.86897	9.43078	6.73051	5.98011	50.406	119.088	48.375
Chr1plus	gene	gene	1751464	1752742	50.2265	7.98974	6.2038	45.7302	6.9388	5.60297	29.5358	9.17621	5.60264	30.1078	9.38008	9.19113	23.6741	23.5922	61.5158	25.5741
Chr1plus	gene	gene	1753120	1754058	51.2422	5.10312	4.81948	37.8768	5.33356	5.97298	26.4267	7.36114	5.6656	29.7577	8.36602	8.39505	3520.5	2146.5	1753.84	1329.28
Chr1plus	gene	gene	1755410	1757076	80.9007	6.64952	7.02413	65.6068	5.38534	7.61159	50.2626	10.235	6.29511	51.6384	10.3941	17.8757	124.529	100.509	109.573	91.6142
Chr1plus	gene	gene	1758366	1759416	5.02773	9.63923	7.12668	4.58692	6.16207	7.61159	6.58078	11.1425	10.3869	9.10236	10.7998	17.0796	3.01482	10.5729	2.17781	3.52527
Chr1plus	gene	gene	1760239	1762263	4.92616	8.65985	6.97286	5.4904	6.57633	6.76585	6.26988	9.93249	5.85445	6.65173	9.32938	13.7505	2.25579	5.15254	1.03432	2.49031
Chr1plus	gene	gene	1762835	1763806	52.9689	6.2887	6.2038	45.6607	5.64425	6.0787	32.7484	8.8737	5.60264	37.5764	8.92375	12.8097	83.1954	88.9965	106.737	55.478
Chr1plus	gene	gene	1764728	1765691	4.01203	7.8351	7.38303	5.07341	5.64425	6.97729	2.43541	9.02496	6.10625	2.27559	7.80828	9.55298	42.4806	133.316	35.0498	77.4475
Chr1plus	gene	gene	1768696	1769679	3.4026	15.0516	20.1495	4.03093	9.269	12.6331	2.22814	15.0248	13.4715	1.16697	10.1913	7.81608	0.123858	0.598901	1.96584	3.1246
Chr1plus	gene	gene	1769916	1770643	3.45339	13.4537	16.458	3.96143	7.8191	8.72161	2.07269	12.4534	10.261	1.69211	10.6477	7.02	0.167472	2.42938	359.637	69.3313
Chr1plus	gene	gene	1771328	1773615	3.55496	14.0722	19.7906	4.79541	9.06187	9.56734	3.36811	14.2685	10.261	2.85908	10.1406	11.6517	170.091	29.971	7.85811	22.1082
Chr1plus	gene	gene	1776939	1777496	4.16438	18.5053	24.3025	7.92285	13.2044	16.4389	4.66354	18.0499	27.8244	9.97759	12.7772	21.8561	0	4.15229	10.3502	4.38319
Chr1plus	gene	gene	1778722	1779625	2.94554	18.196	26.5071	4.03093	12.0135	16.8618	2.38359	18.6045	16.5561	1.98385	10.0392	9.98721	0.269662	3.67891	20.5797	8.63438
Chr1plus	gene	gene	1780677	1782260	3.45339	18.0413	21.9953	3.19694	11.9099	17.3904	9.11982	17.8482	30.1536	11.6113	10.0899	27.7181	0.153825	2.09858	3.45874	758.755
Chr1plus	gene	gene	1783360	1784100	3.45339	14.897	18.7652	5.4209	8.44049	14.2717	2.27995	12.9576	14.2899	4.25944	9.48148	10.6386	2.87928	8.12615	6.00617	13.7291
Chr1plus	gene	gene	1784686	1786875	5.18008	19.5362	25.1741	4.44792	11.0814	15.276	2.69449	15.9827	16.6191	2.68403	12.6758	7.45422	9.78914	9.79726	4.17852	11.477
Chr1plus	gene	gene	1788390	1789460	3.25025	18.0413	24.7127	3.47494	11.1849	16.9146	2.07269	16.5374	17.1856	2.50898	9.27867	9.91484	0	0.117901	0.1204	0.147208
Chr1plus	gene	gene	1796030	1796397	3.55496	15.9279	24.0461	3.89193	9.32078	17.1261	2.02087	14.7223	16.8079	1.45871	9.02516	6.36866	0	0.229163	1.31636	0.429188
Chr1plus	gene	gene	1796876	1798266	3.91046	20.1032	24.2512	5.3514	17.7095	16.0689	2.64267	16.9911	17.8781	3.67595	11.8138	9.62536	8.10223	2.99503	0.509751	1.2465
Chr1plus	gene	gene	1798697	1803543	3.35182	16.5465	21.944	3.54443	12.5831	12.686	7.15077	14.3693	14.2269	3.9677	9.6843	15.1256	0.879351	4.26068	4.20698	3.02283
Chr1plus	gene	gene	1804756	1805730	2.7424	14.33	16.3042	2.71045	7.09415	10.2016	1.96905	11.8988	11.3941	1.86715	7.40266	6.36866	2.43755	4.70596	7.44001	10.269
Chr1plus	gene	gene	1807388	1808255	3.14868	17.5774	22.8156	3.33594	9.47613	12.8974	1.86542	16.1844	15.486	1.51706	8.21391	4.84886	0.280859	0.194009	1.00299	0.454187
Chr1plus	gene	gene	1811759	1812562	2.23455	12.9898	15.33	6.11589	5.54069	6.44871	13.317	9.37789	11.8348	38.6267	3.75203	14.9808	26.3064	26.9694	43.1164	20.0078
Chr1plus	gene	gene	1814020	1814859	4.51988	14.0207	15.8428	4.51742	8.12979	7.82302	2.59086	12.2013	10.0722	3.55926	8.1632	7.52659	1.81395	3.50846	1.99614	4.03636
Chr1plus	gene	gene	1815428	1819095	33.4674	12.3712	15.8428	30.0929	6.9388	7.87588	20.2605	11.2938	8.56134	18.8466	9.38008	13.7505	144.512	25.5152	29.5018	19.9951
Chr1plus	gene	gene	1819787	1821314	3.30103	17.2681	22.2004	3.89193	9.94217	11.2588	7.87621	15.4786	20.1443	14.7622	9.22797	32.4946	2.55146	6.93972	1.60297	2.1146
Chr1plus	gene	gene	1823264	1825108	2.99632	18.4537	24.3538	3.40544	11.0296	14.3774	2.07269	18.6549	15.5489	1.40036	9.93781	8.82927	0.165066	0.912178	4.55858	7.04704
Chr1plus	gene	gene	1825518	1826189	1.3712	9.74233	11.3822	3.40544	9.06187	6.713	6.21806	10.9409	12.5902	9.27741	7.60547	18.9612	0.0907246	1.31606	2.30393	6.69016
Chr1plus	gene	gene	1826508	1827014	2.79318	16.7011	19.3292	4.10042	10.3046	11.6288	2.79813	17.092	15.8007	2.97577	10.1406	9.40824	0	4.23838	2.73696	13.8523
Chr1plus	gene	gene	1827627	1830025	4.06281	20.2579	25.3792	4.03093	11.1332	14.3246	2.64267	16.134	17.1227	1.51706	11.6617	9.48061	6.72735	24.9187	2.35038	1.14948
Chr1plus	gene	gene	1830460	1832131	3.19946	15.8764	22.0978	3.61393	8.85474	11.576	1.96905	13.008	13.0938	1.69211	10.597	9.11876	5.39179	7.90194	4.54868	5.23155
Chr1plus	gene	gene	1833016	1836499	2.69161	15.2578	21.0211	3.33594	7.8191	10.1488	2.17632	13.361	13.0938	1.63376	9.48148	8.46742	48.6066	33.8898	25.7989	11.7806
Chr1plus	gene	gene	1836795	1838103	1.92984	7.11344	8.97244	3.33594	5.33356	5.02153	4.81899	7.71407	7.05052	3.9677	6.84492	13.3163	3.72331	30.1883	22.013	10.0552
Chr1plus	gene	gene	1839109	1839573	2.23455	7.42272	7.63939	3.33594	3.67653	5.55012	1.65815	6.75611	6.23215	1.22532	8.31531	5.42783	3.80476	17.0381	12.8411	16.1246
Chr1plus	gene	gene	1839914	1841703	2.13298	11.9588	15.5864	4.23942	7.61197	8.24589	3.67902	9.93249	11.4571	5.42641	9.17727	13.8953	3.47086	19.251	37.8238	21.8351
Chr1plus	gene	gene	1845301	1845767	3.35182	16.7011	20.3546	3.12744	7.87088	9.77877	2.27995	12.0501	11.7089	2.15889	10.4955	7.74371	0.522542	3.24861	3.45568	1.85905
Chr1plus	gene	gene	1846608	1858895	3.96124	18.5053	25.7381	4.30892	8.85474	9.14448	3.52357	13.0585	10.0722	3.67595	11.3068	14.9084	1.38727	13.6521	1.59633	1.39091
Chr1plus	gene	gene	1859433	1860719	2.59004	7.47427	7.28049	2.57145	2.8998	4.59867	1.65815	4.23518	4.21772	1.34201	6.79422	10.7109	1.70415	11.968	2.30408	2.44964
Chr1plus	gene	gene	1861339	1863231	4.82459	8.45366	13.4843	13.5523	3.31406	4.86296	6.99532	4.89062	5.22494	1.69211	7.04773	7.09237	6.82122	87.0144	2.7747	5.57786
Chr1plus	gene	gene	1863686	1864189	2.43769	5.05158	7.33176	2.43246	2.07128	3.38293	1.03634	2.47052	4.65838	1.10862	4.10695	6.22391	16.2175	105.421	3.90582	2.66174
Chr1plus	gene	gene	1865310	1866948	3.25025	11.3918	18.919	5.90739	4.29792	6.0787	3.78265	7.36114	7.74298	4.49283	6.38859	16.2835	24.4174	199.706	2.7724	3.41372
Chr1plus	gene	gene	1867690	1869114	2.99632	10.4124	12.869	4.51742	4.9193	5.70869	5.7517	7.86533	6.92462	3.9677	6.89563	9.33587	27.4028	20.2874	15.425	2.93123
Chr1plus	gene	gene	1872404	1873360	30.8774	6.2887	6.51142	32.5254	5.43712	4.70438	104.36	6.75611	5.09904	79.8791	7.04773	19.9021	592.715	89.0733	155.982	81.7218
Chr1plus	gene	gene	1875215	1876113	32.6548	5.82478	5.486	34.7494	6.52455	4.96867	144.207	7.61323	4.02887	128.6	8.01109	25.4746	82.3659	47.6239	98.8804	38.9395
Chr1plus	gene	gene	1876452	1878088	8.58269	7.11344	5.8449	12.3013	8.64761	5.76155	22.4368	8.21826	9.44266	39.5019	9.07586	33.146	167.112	119.188	182.355	67.4914
Chr1plus	gene	gene	1878719	1880059	56.2191	7.37118	7.53685	45.7302	6.05851	6.76585	34.4584	8.82328	6.35806	35.4175	9.27867	11.6517	30.2109	42.8673	33.601	36.9683
Chr1plus	gene	gene	1881359	1881544	4.92616	15.2063	22.0978	4.10042	6.9388	12.5803	2.22814	11.4955	14.7305	1.8088	10.4448	8.97402	0.329061	90.0127	138.751	174.54
Chr1plus	gene	gene	1881780	1882649	5.1293	15.6702	22.1491	5.4904	7.30128	15.4875	2.90176	13.5122	15.1083	1.45871	10.1406	7.23711	0	0.483905	4.33627	3.62513
Chr1plus	gene	gene	1883398	1884903	6.44971	10.9279	13.1767	5.4209	6.88702	5.55012	4.30082	9.78124	6.67281	8.69392	9.43078	7.16474	0.323594	0.474999	0.834599	4.605
Chr1plus	gene	gene	1885245	1886409	95.8823	7.26808	7.07541	85.4139	5.4889	7.13586	59.9006	7.96616	7.55413	73.344	9.7857	13.0992	205.483	151.407	113.056	93.0323
Chr1plus	gene	gene	1886955	1889501	64.3956	8.45366	6.81905	54.9735	5.38534	6.02584	51.1953	8.67203	5.98035	47.379	10.242	14.4742	71.8511	53.0515	60.6949	41.6671
Chr1plus	gene	gene	1890206	1892202	3.19946	9.07222	8.66481	3.96143	7.40484	6.87157	4.30082	9.73082	5.72855	5.25136	10.6477	11.507	4.60536	10.2179	12.1502	11.9949
Chr1plus	gene	gene	1892630	1895497	2.79318	10.0516	9.7415	3.12744	5.7996	6.23727	4.81899	8.52077	5.60264	4.60953	8.46742	13.5334	5.01109	4.10687	32.544	40.4906
Chr1plus	gene	gene	1897455	1898465	2.3869	5.82478	5.53727	2.84945	4.29792	5.4444	1.70997	7.51239	5.28789	1.34201	6.79422	10.2043	28.3888	51.6691	4.40056	8.57739
Chr1plus	gene	gene	1902953	1904218	2.08219	6.75262	7.99829	3.75293	4.09079	4.8101	3.10903	6.40318	6.67281	2.91742	5.27313	10.3491	111.406	155.374	140.998	218.898
Chr1plus	gene	gene	1906566	1907583	2.43769	9.22686	13.5356	9.79932	3.83188	5.02153	4.40446	7.15946	6.92462	15.404	6.33789	8.53979	60.4572	65.4133	57.2885	56.8406
Chr1plus	gene	gene	1908338	1910032	2.59004	9.53614	15.6377	2.64095	4.3497	6.97729	1.65815	7.15946	7.86888	1.8088	6.03367	5.57257	24.5805	37.3597	39.1085	68.0166
Chr1plus	gene	gene	1911398	1911853	26.8653	5.36086	6.15253	36.0003	2.95158	6.29013	24.9759	5.29397	5.22494	17.4462	6.08438	6.94763	19.8015	35.3047	52.3806	149.55
Chr1plus	gene	gene	1912210	1913873	5.68794	10.1032	12.3563	10.0078	5.12643	6.02584	7.04713	6.60486	6.23215	2.15889	6.89563	7.59897	3.55081	13.7558	19.7154	92.0162
Chr1plus	gene	gene	1914439	1915842	2.69161	14.3815	17.3809	3.19694	7.92266	8.9859	3.52357	12.1005	11.3312	4.25944	8.1125	9.7701	3.34103	5.45499	53.0738	179.292
Chr1plus	gene	gene	1918521	1920173	2.53926	13.1444	16.7144	3.19694	7.04237	10.5188	5.64807	11.2938	10.5758	10.1526	10.3434	15.994	48.4577	14.5093	6.04368	14.445
Chr1plus	gene	gene	1920429	1921361	1.82826	12.2681	18.355	2.84945	6.62811	9.46163	1.96905	11.193	11.7718	1.63376	7.55477	8.2503	0.58786	4.46683	0.794807	3.21108
Chr1plus	gene	gene	1922835	1923686	1.98062	8.35056	11.6898	2.84945	3.62475	4.28152	1.65815	6.15109	5.35084	2.27559	4.96891	6.58577	2.14605	7.41211	4.7686	14.252
Chr1plus	gene	gene	1924407	1924561	1.98062	5.61859	7.84447	1.94596	2.38198	5.02153	0.984526	3.12596	4.02887	0.991924	4.56328	4.92123	0	5.46122	4.601	6.64824
Chr1plus	gene	gene	1925181	1925443	2.23455	5.00003	5.99871	2.36296	2.48554	4.01723	1.45088	3.12596	4.34362	0.816879	4.51258	5.57257	6.73821	21.0257	30.2401	18.9375
Chr1plus	gene	gene	1926800	1929108	4.87537	11.7526	16.1504	15.2897	5.7996	6.34299	9.84526	8.62161	7.61708	7.93539	9.17727	13.3887	31.9679	83.21	132.037	121.751
Chr1plus	gene	gene	1930101	1931987	2.23455	12.6805	15.125	6.53288	9.37256	8.9859	3.78265	11.4451	14.7305	23.106	7.30125	14.9808	1.03289	2.47492	6.67706	12.2352
Chr1plus	gene	gene	1932998	1933291	1.57434	11.6496	16.6118	2.36296	8.02623	11.946	1.65815	10.3358	14.4787	3.26751	5.22242	5.42783	0	0	17.5874	12.902
Chr1plus	gene	gene	1934079	1934879	3.25025	20.6702	29.0194	4.44792	13.1009	19.769	2.27995	16.8903	20.7109	1.8088	8.01109	7.52659	0	1.10385	10.427	4.03625
Chr1plus	gene	gene	1935744	1936551	2.33612	13.763	22.6105	3.05794	8.6994	15.0646	3.47175	13.5122	14.4158	4.72623	7.80828	8.32268	10.6364	75.557	8.18145	22.1532
Chr1plus	gene	gene	1936455	1938670	2.59004	15.9279	24.7127	5.3514	11.4956	16.1218	8.4462	15.4786	17.9411	49.0711	7.80828	16.7901	13.2746	18.4343	17.8265	10.3112
Chr1plus	gene	gene	1941866	1943443	11.3251	17.9898	19.8932	25.1585	9.42435	10.0959	56.3252	13.6131	9.06495	40.1438	13.6898	14.1124	6.0992	10.9328	4.94235	12.7348
Chr1plus	gene	gene	1946721	1947260	2.64083	10.2062	15.1762	2.84945	5.69603	9.09162	1.65815	8.36951	8.18364	1.34201	7.70688	4.48701	2.48474	3.43277	0.298766	0.58446
Chr1plus	gene	gene	1949445	1949959	48.6522	5.72168	5.94744	40.3093	4.29792	5.39154	26.5304	5.59648	5.60264	27.3071	6.18578	5.78969	201.46	94.6565	241.678	499.81
Chr1plus	gene	gene	1952622	1953260	2.7424	13.7114	20.9699	3.61393	6.73168	16.016	1.70997	11.3946	16.3043	1.40036	6.79422	8.32268	8.20588	10.4799	13.2261	29.0089
Chr1plus	gene	gene	1954927	1955865	2.48847	13.5568	18.919	4.44792	8.90652	15.1703	2.33177	13.0585	16.9968	4.02604	7.19984	6.44103	8.3721	5.55903	5.52806	1.67923
Chr1plus	gene	gene	1956722	1958868	2.94554	19.897	23.072	3.96143	11.0814	16.4389	2.90176	15.3777	15.6119	4.14274	8.51813	8.46742	0.31204	3.40957	0.72038	0.990873
Chr1plus	gene	gene	1959384	1960558	3.65653	20.928	28.2504	4.37842	11.7545	18.1304	2.43541	18.907	18.5706	2.45064	10.597	7.96082	0	2.0775	0.46637	1.27459
Chr1plus	gene	gene	1966019	1966593	3.25025	18.6084	24.4563	3.82243	16.4667	18.5532	11.348	19.6129	38.9038	12.1365	11.3575	32.6394	0.212112	0.293041	2.01995	13.4462
Chr1plus	gene	gene	1967581	1967841	2.89475	17.7321	24.4563	4.86491	11.1332	18.0775	1.60633	14.7727	18.7594	3.7343	10.0899	7.16474	0.702418	0.970417	146.294	43.9216
Chr1plus	gene	gene	1970686	1972574	3.04711	16.5465	21.7389	3.82243	10.9778	15.9103	2.22814	17.092	16.3673	1.45871	11.1547	9.69773	671.702	268.211	3.47999	2.54455
Chr1plus	gene	gene	1975329	1976504	3.35182	14.3815	17.1758	3.05794	8.44049	12.9503	1.96905	13.7139	14.2269	1.63376	9.735	8.90164	52.7421	49.7459	29.2467	21.1803
Chr1plus	gene	gene	1976646	1978317	3.14868	13.3506	19.0216	3.89193	9.37256	13.2674	1.76178	14.2181	12.5273	2.10055	9.43078	10.0596	23.8987	25.8952	15.4578	17.7684
Chr1plus	gene	gene	1979640	1979848	2.53926	16.2372	21.9953	3.89193	10.2529	16.1746	1.91723	13.008	16.1784	1.40036	7.50406	4.99361	1.75604	0.20217	3.25167	0.75727
Chr1plus	gene	gene	1983240	1983392	2.43769	12.3712	20.6622	2.84945	10.5636	14.2189	1.29543	16.9407	14.2899	1.34201	9.53219	6.94763	0	0	35.5972	46.6319
Chr1plus	gene	gene	1987120	1988302	2.53926	16.8042	24.5588	3.26644	10.4082	19.1875	1.96905	17.9995	16.9968	5.13467	8.72094	6.0068	5.87131	22.1641	95.0133	63.1647
Chr1plus	gene	gene	1989156	1989569	3.09789	14.2784	22.1491	2.71045	10.926	16.1746	2.22814	15.529	18.5076	2.50898	8.41672	6.73051	0.737	1.52729	46.7898	55.4915
Chr1plus	gene	gene	1990057	1991321	4.31674	20.9795	34.6592	4.37842	15.0168	22.729	7.46167	20.5204	20.8368	4.90127	10.2927	14.6913	1.15588	1.69669	4.05135	6.10609
Chr1plus	gene	gene	1992056	1995225	4.16438	18.5053	25.1741	4.37842	11.9099	16.3332	2.43541	17.0415	16.3043	2.68403	10.597	11.1451	19.0562	7.96176	5.28483	10.413
Chr1plus	gene	gene	1996326	1998953	5.28165	16.3403	18.6114	9.79932	10.3046	13.7431	4.92263	14.6719	15.1083	7.702	9.17727	8.97402	1.08914	6.16284	203.516	283.576
Chr1plus	gene	gene	1999276	1999643	27.9318	6.80416	6.10126	25.784	4.81574	6.18441	11.6589	7.46198	5.22494	23.2227	6.28719	9.04639	108.151	474.94	135.673	110.516
Chr1plus	gene	gene	2000943	2001660	51.5977	5.20622	6.04998	50.5256	4.29792	5.33868	38.7074	6.40318	4.78428	26.6069	7.09844	8.46742	7.38665	15.0142	5.30045	11.2038
Chr1plus	gene	gene	2002153	2003952	29.5062	6.75262	6.87032	27.869	5.33356	6.23727	22.4368	9.83166	5.41379	24.5064	9.43078	9.91484	19.5251	6.61509	9.57795	17.2046
Chr1plus	gene	gene	2004718	2005314	2.84397	3.60827	4.51185	3.12744	3.41762	6.0787	1.55451	4.68894	3.77706	1.69211	5.17172	5.21072	6.4349	25.8941	4.86347	14.9319
Chr1plus	gene	gene	2007489	2008254	53.426	5.05158	5.33219	44.3402	4.45326	5.97298	30.3648	6.30234	6.35806	36.5845	7.55477	7.67134	231.33	178.375	113.082	279.816
Chr1plus	gene	gene	2008525	2011585	49.3632	7.11344	5.12711	48.8576	5.85138	5.76155	89.2291	6.80653	4.97313	46.4454	7.19984	13.0992	362.313	229.922	153.941	415.4
Chr1plus	gene	gene	2012814	2014132	3.60574	6.2887	6.51142	4.23942	4.81574	6.87157	5.49262	6.05025	4.78428	4.02604	6.4393	12.086	149.558	39.1799	127.093	85.9863
Chr1plus	gene	gene	2016324	2019073	4.46909	14.0207	17.586	4.37842	10.7707	11.0474	3.00539	13.4618	12.2755	8.57723	9.6843	11.0728	12.4897	13.4154	101.483	113.249
Chr1plus	gene	gene	2019450	2020413	4.7738	12.0619	14.7148	7.29737	7.71554	10.2545	7.2544	11.8988	13.3456	21.6473	8.97445	9.91484	21.8724	28.0343	18.1603	21.0998
Chr1plus	gene	gene	2026431	2028534	7.1607	13.0413	13.1767	8.13135	8.75118	8.88018	8.96437	13.966	9.44266	5.8932	10.2927	9.7701	0.492104	91.4213	8.94383	6.55364
Chr1plus	gene	gene	2028725	2029573	37.1239	8.29902	7.84447	48.7881	10.4082	6.18441	207.113	11.193	11.0794	219.915	7.45336	33.0012	30.0792	16.8602	33.1945	19.689
Chr1plus	gene	gene	2030426	2031383	22.0915	8.14438	7.48557	28.703	7.66375	6.713	19.7942	9.73082	6.42101	25.9067	10.3941	10.7833	35.2408	27.2433	44.2888	40.489
Chr1plus	gene	gene	2031644	2031773	5.63715	7.11344	5.94744	6.53288	6.3692	5.07439	10.778	9.57956	4.40657	5.60145	8.0618	12.3031	1.41573	2.28186	62.167	34.7992
Chr1plus	gene	gene	2032017	2032922	5.53558	10.6186	7.84447	5.3514	7.97445	7.87588	3.05721	12.2518	7.05052	2.97577	11.0533	9.62536	1.88346	3.85665	282.959	283.435
Chr1plus	gene	gene	2033545	2034062	3.09789	8.71139	7.38303	3.12744	6.16207	5.76155	1.65815	8.01658	5.85445	2.10055	8.26461	4.41464	3.41472	5.93762	30.7119	24.0686
Chr1plus	gene	gene	2036135	2038332	3.7581	18.9176	20.816	5.6989	12.4277	15.0646	5.95897	16.6886	44.5064	10.7361	11.2561	19.8297	0.22167	37.8405	151.169	136.613
Chr1plus	gene	gene	2041714	2044053	2.99632	13.4537	20.5597	3.61393	8.75118	18.3947	1.91723	15.0248	17.3115	1.22532	8.67023	5.71732	35.0058	48.9551	33.46	44.9842
Chr1plus	gene	gene	2044947	2045783	2.79318	8.55675	10.408	2.43246	6.16207	8.08731	2.17632	9.57956	7.80593	1.22532	9.02516	11.5794	1.82046	2.96774	3.69841	5.74655
Chr1plus	gene	gene	2046169	2046312	1.3712	6.90726	11.7411	1.32048	4.45326	6.44871	1.08816	7.71407	8.43544	0.700182	5.62805	6.36866	3.83137	2.64659	9.23417	12.6671
Chr1plus	gene	gene	2047999	2049670	3.4026	15.9795	22.6105	4.03093	8.59583	15.9103	2.1245	16.2348	16.4932	3.67595	9.48148	7.96082	0.327879	44.6938	159.956	256.77
Chr1plus	gene	gene	2052953	2053233	3.4026	16.8042	23.3283	4.65641	9.89039	18.0247	2.64267	15.4786	20.7109	3.50091	8.82234	8.10556	6.52245	38.5972	49.5757	54.5667
Chr1plus	gene	gene	2054244	2055278	3.65653	11.7011	14.8173	3.82243	7.19771	10.1488	1.70997	11.2938	11.8978	3.15082	8.72094	6.07917	0.0588745	0.935379	1.90002	1.52333
Chr1plus	gene	gene	2055805	2058324	6.5005	8.96913	7.94701	6.11589	6.9388	6.34299	5.28535	8.92412	6.1692	4.37614	10.242	17.2243	42.0019	33.3874	68.2241	105.112
Chr1plus	gene	gene	2059121	2059705	3.25025	3.91755	3.74279	4.10042	3.05515	3.91151	3.3163	3.52931	3.84001	1.75045	4.10695	6.07917	22.8286	32.0426	23.8243	51.9197
Chr1plus	gene	gene	2060382	2063197	62.9736	6.39179	5.33219	59.9774	5.22999	5.92012	43.63	6.90737	5.22494	57.2399	8.87305	7.45422	38.4937	28.4874	28.0424	44.5958
Chr1plus	gene	gene	2064540	2065892	61.2469	4.02064	4.30677	57.8924	4.60861	4.22866	164.26	5.29397	4.84723	123.232	8.92375	18.9612	314.872	103.169	89.3553	163.512
Chr1plus	gene	gene	2066461	2067690	37.0732	6.80416	6.40888	43.6452	7.45663	6.50156	31.5048	6.30234	7.36527	95.6915	10.9012	5.42783	26.7479	30.3495	24.7907	24.3509
Chr1plus	gene	gene	2068204	2069235	4.16438	5.77323	5.17838	3.68343	4.50504	5.39154	2.38359	7.20988	5.47674	1.8088	7.90969	8.46742	17.7728	26.4708	25.7406	20.2428
Chr1plus	gene	gene	2069990	2070965	4.92616	8.19592	7.33176	4.16992	8.28514	7.24158	3.47175	11.2938	8.6243	3.09247	11.5096	10.6386	49.7624	78.7978	61.441	13.3279
Chr1plus	gene	gene	2071374	2071643	3.4026	7.98974	7.84447	3.82243	7.8191	7.98159	1.70997	10.7896	7.05052	1.45871	9.07586	9.04639	0	0.937949	2.63403	2.04941
Chr1plus	gene	gene	2072028	2072657	1.47277	4.94848	5.38346	3.96143	7.14593	5.60297	6.16624	7.31072	16.2414	10.4444	4.96891	18.9612	0.677478	1.4708	141.68	27.045
Chr1plus	gene	gene	2074098	2076297	30.2679	8.96913	8.97244	13.8997	9.269	9.51448	10.2598	12.9576	12.6532	28.6491	10.9519	19.9744	25.9118	18.4154	24.1955	14.3258
Chr1plus	gene	gene	2082060	2083676	57.0317	5.87632	4.40931	48.1626	5.17821	6.02584	36.6347	7.41156	5.35084	37.9265	7.65617	13.6781	29.0066	28.6501	48.4898	25.8296
Chr1plus	gene	gene	2084860	2090793	4.87537	10.0516	7.48557	4.23942	9.01009	7.82302	9.84526	10.7392	6.92462	12.0198	12.3209	22.0008	32.2696	26.664	17.2787	19.1016
Chr1plus	gene	gene	2100373	2101035	3.91046	5.61859	4.81948	4.23942	5.74782	5.97298	2.33177	6.20151	6.10625	2.39229	6.08438	6.87525	3.03461	2.79496	1.50818	6.30524
Chr1plus	gene	gene	2102919	2104393	2.23455	7.26808	5.53727	3.47494	5.64425	5.60297	6.37351	6.95779	6.0433	3.79265	7.70688	13.7505	44.9757	21.0828	22.3745	61.3378
Chr1plus	gene	gene	2113734	2114543	3.19946	14.5362	20.6622	4.30892	8.80296	17.1789	2.22814	13.1593	17.8152	4.78458	5.78016	9.2635	8.87935	20.4799	12.5006	18.1071
Chr1plus	gene	gene	2116170	2116777	3.80889	15.1032	20.4572	3.40544	8.44049	17.3904	1.70997	13.7643	14.5417	2.10055	5.93227	6.22391	2.60755	125.392	17.934	8.56326
Chr1plus	gene	gene	2118100	2118375	2.59004	14.33	20.3546	3.40544	9.63147	16.0689	1.91723	12.9576	21.0257	1.9255	7.70688	10.8557	0.442736	9.93942	30.5674	81.6199
Chr1plus	gene	gene	2121241	2123128	3.65653	17.5774	23.4821	4.86491	12.117	18.0775	2.53904	18.2012	18.5076	3.15082	10.6477	7.52659	13.1624	3.03073	17.4774	3.42236
Chr1plus	gene	gene	2126327	2127843	3.19946	16.7011	20.9699	4.10042	10.8225	17.4432	2.27995	16.6382	17.4374	1.63376	10.7998	7.67134	0.0401558	10.0136	11.4721	13.9226
Chr1plus	gene	gene	2129429	2130826	2.64083	16.1341	18.5601	3.40544	10.6671	13.1088	5.49262	14.3189	12.3384	5.60145	10.7491	18.8165	0	2.16729	2.44377	379.63
Chr1plus	gene	gene	2131327	2134413	3.65653	18.763	24.8152	4.58692	12.5831	16.9675	3.78265	20.3188	23.4178	6.53503	12.473	15.994	1.00606	52.8436	4.37289	14.317
Chr1plus	gene	gene	2135019	2136243	1.98062	10.7217	14.3559	2.91895	8.02623	9.35591	5.59625	12.9576	9.31676	4.72623	8.26461	13.461	201.628	107.499	3.2628	4.31099
Chr1plus	gene	gene	2137061	2138841	3.14868	17.4228	22.6618	3.26644	10.5118	15.0646	3.10903	16.8399	15.6748	2.0422	10.5463	9.91484	0.171001	3.35466	169.467	123.222
Chr1plus	gene	gene	2141697	2142808	2.7424	11.7011	14.9199	3.12744	7.50841	8.40446	2.17632	10.9913	9.56856	1.63376	9.07586	10.132	5.26023	2.83875	3.07285	5.60011
Chr1plus	gene	gene	2145395	2146078	3.96124	15.6186	22.2516	5.14291	12.3759	15.1175	2.79813	16.7894	16.5561	2.15889	9.12656	13.461	0.267392	1.53922	10.6571	3.34396
Chr1plus	gene	gene	2146889	2147611	2.33612	14.0207	18.9703	3.61393	9.42435	13.4789	3.73083	12.8568	16.3673	2.62568	8.1125	12.086	0.337264	0.116486	0.401472	1.0908
Chr1plus	gene	gene	2150844	2151881	2.33612	13.299	15.6377	3.75293	9.37256	11.3645	6.73623	15.0248	12.0866	9.45245	9.7857	20.7705	1.17408	96.3492	171.719	168.524
Chr1plus	gene	gene	2152134	2154348	2.84397	16.1341	20.5597	4.37842	11.3403	11.946	2.90176	16.9407	13.7863	2.39229	12.0166	11.0004	46.5233	115.043	643.572	132.327
Chr1plus	gene	gene	2156077	2156310	3.14868	12.2166	17.6372	4.58692	7.30128	10.3602	2.1245	11.3442	9.44266	1.51706	8.61953	13.1715	0	5.41434	23.6369	5.74615
Chr1plus	gene	gene	2159666	2160321	2.3869	12.6289	14.3559	5.6989	10.5636	8.19303	7.82439	9.12579	25.4952	18.5548	6.74352	35.1	6.13409	29.7249	0.983419	0.961906
Chr1plus	gene	gene	2162347	2163490	2.64083	11.9588	13.1254	3.61393	6.73168	7.083	1.70997	9.78124	6.79871	2.0422	7.80828	8.82927	1.97062	8.46178	0.422664	71.5901
Chr1plus	gene	gene	2166351	2168403	3.4026	11.8557	14.4584	3.68343	6.73168	7.13586	4.30082	9.73082	7.11347	2.91742	8.51813	10.132	8.8407	4.38548	4.12789	10.7464
Chr1plus	gene	gene	2170416	2172231	3.25025	12.0619	17.6885	3.82243	6.31742	10.6774	1.91723	10.84	14.5417	1.98385	7.25055	7.02	7.74788	19.6703	18.1708	16.3587
Chr1plus	gene	gene	2175072	2176417	31.1821	3.35054	3.23008	29.8845	4.03901	4.49295	81.9229	4.94104	5.22494	90.0317	6.33789	22.1456	37.0689	23.7926	31.776	35.3085
Chr1plus	gene	gene	2176626	2177644	6.5005	2.98971	2.61482	4.44792	3.00336	4.22866	4.35264	4.38643	3.77706	4.60953	6.28719	8.10556	12.6776	23.0911	3.76486	6.73062
Chr1plus	gene	gene	2180817	2182280	31.9946	5.61859	6.97286	12.3013	5.54069	7.61159	9.79344	8.067	7.05052	3.9677	9.12656	7.02	159.077	113.938	10.787	8.93609
Chr1plus	gene	gene	2185687	2186427	2.48847	6.9588	7.38303	3.47494	5.59247	4.91582	6.26988	8.62161	6.0433	7.00182	8.61953	14.7637	22.2116	54.269	13.1875	20.5404
Chr1plus	gene	gene	2188819	2189933	4.31674	16.8558	21.38	4.23942	10.1493	15.6989	7.77257	16.3357	16.745	7.64365	10.0899	21.5666	0	0.830458	0.433667	1.41393
Chr1plus	gene	gene	2194762	2195811	2.94554	8.14438	7.17795	3.12744	6.73168	7.50587	3.10903	8.8737	5.72855	2.80073	8.56883	6.36866	29.9448	4.73028	14.2153	25.0758
Chr1plus	gene	gene	2197800	2199707	36.5145	7.93819	7.12668	33.1509	6.00673	5.92012	36.4275	8.16784	5.72855	19.1383	9.7857	18.4546	22.0584	16.6265	17.9866	25.7289
Chr1plus	gene	gene	2200772	2201580	35.8035	6.34024	5.486	37.3903	6.83524	5.55012	132.289	7.05863	6.0433	125.741	8.01109	25.4023	238.758	136.355	168.09	131.975
Chr1plus	gene	gene	2201874	2203327	6.95756	7.78355	5.94744	6.25488	6.3692	7.61159	3.47175	9.17621	5.35084	3.44256	10.9519	9.48061	27.4425	23.1239	16.2476	16.5317
Chr1plus	gene	gene	2203681	2204481	22.1423	6.70107	5.33219	24.533	6.21385	5.92012	18.9133	7.61323	6.23215	36.7595	8.51813	8.2503	43.4504	12.5629	15.9022	15.8497
Chr1plus	gene	gene	2205340	2206671	12.8994	5.92787	4.71694	12.5793	5.28178	5.12725	21.6078	7.2603	5.72855	17.913	10.0392	11.7241	36.9099	56.9005	55.7754	88.9926
Chr1plus	gene	gene	2208621	2209277	3.35182	5.25776	3.8966	3.33594	4.66039	4.38723	2.02087	5.94941	5.09904	1.86715	6.23648	6.15154	0.463995	4.7436	4.36954	4.44203
Chr1plus	gene	gene	2210881	2212221	26.713	4.53611	3.99914	33.3594	3.83188	4.49295	29.2249	5.59648	5.72855	33.317	7.96039	11.6517	38.3429	30.3774	13.7961	22.2163
Chr1plus	gene	gene	2212836	2214518	9.54761	4.69075	3.84533	11.2588	3.52118	4.12294	6.73623	4.68894	5.09904	10.7361	6.59141	14.04	269.998	82.3777	145.774	226.482
Chr1plus	gene	gene	2217150	2221987	19.7046	7.37118	4.87075	15.0812	6.05851	5.55012	10.3634	8.72244	5.28789	4.95962	9.17727	8.53979	170.886	72.4793	31.9007	41.8285
Chr1plus	gene	gene	2224129	2224935	62.7196	2.98971	4.05041	51.0121	2.95158	5.81441	33.9402	3.88224	5.03608	42.8278	5.12102	7.38185	97.13	188.083	117.959	120.186
Chr1plus	gene	gene	2231277	2232607	3.70732	11.6496	14.4072	3.47494	7.14593	11.0474	1.91723	10.8905	12.0237	1.69211	8.26461	9.55298	4.16521	1.99191	1.21079	4.85564
Chr1plus	gene	gene	2233984	2235044	4.41831	13.299	17.022	3.82243	7.56019	15.9632	2.1245	12.3022	16.8709	2.97577	9.63359	11.0004	1.72291	0.793422	0.425375	0.520087
Chr1plus	gene	gene	2239673	2241206	65.2589	7.21654	7.4343	52.541	6.88702	8.56303	43.0082	9.07538	6.48396	35.3008	10.3941	15.1256	160.073	56.1508	74.2882	62.1109
Chr1plus	gene	gene	2241703	2242646	14.1691	7.0619	5.07583	19.3206	5.38534	6.66014	42.1273	7.00821	4.97313	35.7676	8.31531	18.3823	111.294	74.9166	141.806	156.426
Chr1plus	gene	gene	2244015	2245061	4.21517	9.3815	10.408	4.23942	7.66375	6.81871	4.40446	10.5879	8.6243	3.38421	7.09844	9.33587	174.481	45.4284	151.89	153.898
Chr1plus	gene	gene	2247780	2248459	4.82459	13.8661	20.0983	3.68343	8.85474	14.536	2.69449	14.2685	13.0938	1.69211	8.31531	6.73051	1.70346	7.86528	2546.68	4262.34
Chr1plus	gene	gene	2250037	2250548	4.97694	16.5465	20.9186	4.58692	8.02623	15.1703	2.27995	14.0668	16.4932	1.51706	8.1125	9.55298	0	0.658339	19.6645	12.4838
Chr1plus	gene	gene	2251742	2252531	4.7738	11.7526	16.2529	4.30892	6.99059	12.1045	2.22814	12.5039	13.4086	1.57541	8.46742	6.44103	0.308625	2.71815	615.933	422.727
Chr1plus	gene	gene	2253775	2255554	4.1136	11.7526	14.7661	4.51742	6.73168	10.5188	2.53904	10.7896	11.583	2.33394	6.38859	5.21072	42.5004	46.2589	20.2765	19.0803
Chr1plus	gene	gene	2255686	2256540	3.25025	9.63923	12.1512	3.33594	6.62811	7.3473	2.17632	9.47873	10.4499	3.851	4.8675	7.52659	0.855403	3.98848	13.6521	4.05769
Chr1plus	gene	gene	2257389	2258069	4.46909	9.58769	11.4334	3.26644	5.54069	7.92874	2.53904	9.57956	7.68003	1.63376	6.94633	8.90164	0	26.8387	1.04199	2.66381
Chr1plus	gene	gene	2259033	2260060	4.51988	7.52582	6.04998	4.16992	5.07465	6.44871	2.22814	10.0838	6.23215	2.45064	7.75758	8.7569	3.37872	7.69782	9.90984	16.1806
Chr1plus	gene	gene	2262514	2264017	55.0003	4.89694	4.35804	47.9541	3.62475	6.18441	33.6293	5.74774	4.65838	33.9005	6.79422	10.4214	65.9796	61.832	26.4213	73.8305
Chr1plus	gene	gene	2264733	2267340	43.9291	6.80416	4.97329	40.7957	5.22999	5.76155	29.8467	7.86533	4.97313	24.6231	9.93781	13.7505	45.9782	11.1943	7.1777	10.1202
Chr1plus	gene	gene	2268102	2269251	8.8874	5.25776	3.8966	7.15837	5.17821	4.65153	21.2968	6.75611	4.91018	19.6051	8.72094	17.7309	139.077	27.1193	27.8903	20.5629
Chr1plus	gene	gene	2270772	2272651	63.1767	4.07219	3.84533	52.0545	4.9193	4.65153	35.6502	7.00821	4.46953	33.492	8.21391	17.0796	53.0034	33.7262	36.0807	71.6307
Chr1plus	gene	gene	2273620	2274105	30.5219	4.02064	2.92245	55.599	5.28178	3.33007	164.26	4.73936	5.72855	208.537	4.46188	25.3299	57.8638	21.5893	34.7968	19.8108
Chr1plus	gene	gene	2274975	2276437	56.016	5.10312	4.30677	44.6877	5.59247	5.86726	60.5224	7.20988	10.8905	60.9742	8.72094	27.6458	92.4386	63.5373	60.2945	74.4465
Chr1plus	gene	gene	2278093	2279497	5.07851	5.56704	3.99914	4.72591	5.7996	6.02584	2.79813	6.80653	5.16199	2.33394	9.32938	7.88845	23.3706	30.67	36.6572	21.8206
Chr1plus	gene	gene	2280933	2281602	5.48479	4.7423	3.48643	4.16992	3.88366	4.12294	5.33717	4.89062	3.84001	3.20917	6.5407	12.3031	196.915	382.422	541.645	353.637
Chr1plus	gene	gene	2282365	2283168	3.45339	4.07219	2.56355	5.2819	4.45326	3.70008	5.23353	5.69732	5.22494	8.05209	7.55477	9.7701	42.909	74.1005	38.2232	60.5137
Chr1plus	gene	gene	2283232	2285199	4.01203	5.77323	3.64025	4.65641	4.55683	4.91582	2.79813	8.82328	5.41379	3.03412	9.63359	9.11876	26.3993	67.4062	31.2082	40.5191
Chr1plus	gene	gene	2285784	2289379	4.7738	7.47427	5.07583	4.37842	6.47277	5.86726	2.79813	7.91574	5.6656	5.8932	9.12656	8.61216	2.2183	4.79585	2.40992	3.89946
Chr1plus	gene	gene	2290427	2292038	4.16438	5.20622	3.23008	3.89193	5.12643	4.96867	2.07269	7.00821	4.91018	2.21724	7.85898	7.74371	12.281	43.9047	72.6706	78.1205
Chr1plus	gene	gene	2293032	2293391	5.23087	6.2887	5.63982	5.00391	6.78346	5.92012	3.00539	9.02496	5.53969	2.68403	10.4955	9.40824	135.657	29.0494	26.1962	28.5189
Chr1plus	gene	gene	2294073	2295354	5.07851	6.03096	4.10168	3.61393	4.86752	5.49726	2.64267	7.41156	5.72855	2.39229	10.7491	6.87525	19.5317	16.4792	9.42827	11.3738
Chr1plus	gene	gene	2296356	2299784	65.7668	6.70107	3.84533	51.0121	6.05851	6.0787	34.1475	8.01658	5.47674	38.9184	9.12656	8.46742	101.135	104.196	105.095	85.3956
Chr1plus	gene	gene	2300384	2301331	72.2673	5.46395	3.23008	59.2824	5.02287	4.22866	141.409	6.80653	4.78428	102.227	9.02516	16.2835	93.9178	35.1686	28.1599	35.4277
Chr1plus	gene	gene	2301793	2304102	37.5302	7.21654	4.30677	29.398	5.4889	6.87157	21.815	9.22663	6.10625	26.782	10.4448	10.3491	147.906	54.9454	75.9214	78.4491
Chr1plus	gene	gene	2304777	2306077	5.78951	6.70107	3.79406	5.4904	5.90316	5.49726	3.57538	8.16784	4.97313	6.12659	11.5096	7.96082	7.25832	8.44262	530.276	61.8538
Chr1plus	gene	gene	2306934	2307650	9.44604	5.05158	2.87118	7.50586	4.86752	4.75724	5.69989	5.59648	4.53248	8.98567	8.1632	11.2899	40.4708	64.9565	42.148	42.1279
Chr1plus	gene	gene	2308004	2309132	71.7594	6.23715	2.6661	63.3133	7.2495	4.54581	263.697	6.40318	5.03608	322.025	9.53219	34.1592	270.273	118.027	137.194	123.789
Chr1plus	gene	gene	2312296	2314022	82.2211	3.76291	3.58897	87.3599	4.09079	4.54581	164.727	5.09229	4.78428	170.144	7.35195	20.8429	326.425	89.6089	69.6574	127.214
Chr1plus	gene	gene	2318602	2320188	81.9672	3.40208	3.28135	68.9427	3.05515	4.28152	42.5937	4.58811	5.03608	63.5998	6.23648	9.11876	135.954	221.738	191.211	219.881
Chr1plus	gene	gene	2321307	2322401	60.993	3.55672	2.92245	72.0702	4.55683	4.59867	168.82	5.79816	17.0597	193.775	7.35195	28.2971	28.6018	20.7951	23.905	22.3886
Chr1plus	gene	gene	2322979	2327981	47.8396	8.45366	3.79406	42.8112	6.67989	6.44871	32.1266	8.36951	5.47674	22.9893	11.1547	9.69773	33.286	33.9555	25.4591	21.6335
Chr1plus	gene	gene	2328257	2329228	95.1713	5.05158	4.97329	109.113	6.31742	5.23297	102.805	7.66365	6.42101	137.061	9.735	12.0136	29.8425	30.6183	27.2648	30.3345
Chr1plus	gene	gene	2329743	2331402	7.41463	5.97942	3.79406	7.36686	6.42098	5.28582	12.3843	10.0333	4.91018	11.9614	9.38008	20.4086	27.1172	40.2517	28.169	16.188
Chr1plus	gene	gene	2331962	2333445	58.9108	5.15467	3.5377	49.1356	6.52455	5.23297	35.4429	8.26868	4.84723	38.8601	9.98852	11.4346	60.3836	50.3596	72.9924	49.3354
Chr1plus	gene	gene	2334289	2338128	55.2542	6.75262	3.23008	44.2012	6.99059	4.59867	30.9348	8.52077	6.92462	22.6392	11.4082	19.3955	11.8454	18.4132	9.21997	20.166
Chr1plus	gene	gene	2340735	2341309	3.25025	3.14435	2.81991	3.47494	3.41762	5.33868	2.1245	4.99146	3.65116	2.39229	8.41672	8.97402	4.13619	3.29671	4.20823	6.72308
Chr1plus	gene	gene	2342900	2344918	11.8837	4.17528	2.46101	8.89584	4.66039	4.07008	9.32709	5.89899	4.65838	7.17686	7.19984	15.0532	52.9122	58.4927	36.963	81.7611
Chr1plus	gene	gene	2350002	2350916	39.714	4.94848	2.97372	38.2938	4.60861	4.33438	95.9135	5.84858	4.15477	55.8395	7.50406	9.40824	65.8049	32.8958	24.5957	72.6382
Chr1plus	gene	gene	2351406	2352681	6.19579	6.1856	4.30677	4.58692	4.9193	6.55442	3.78265	7.71407	4.72133	2.15889	9.22797	10.5662	16.6156	16.029	17.7833	20.3221
Chr1plus	gene	gene	2352991	2353873	43.8276	5.46395	3.23008	44.5487	6.3692	5.23297	30.1058	7.41156	5.16199	43.7614	8.46742	10.4938	36.9951	33.1834	24.2465	25.627
Chr1plus	gene	gene	2354677	2358678	4.92616	8.19592	3.99914	4.72591	6.9388	6.76585	3.16085	10.0333	6.1692	4.84292	10.1406	10.132	1.76497	26.0759	148.043	126.51
Chr1plus	gene	gene	2359474	2361326	98.8787	5.82478	4.46058	89.2364	4.9193	7.45301	64.9269	7.31072	5.35084	61.9077	9.38008	11.2175	72.2165	86.8502	116.481	117.071
Chr1plus	gene	gene	2362303	2362888	5.02773	5.4124	3.8966	4.93441	5.02287	4.28152	2.84994	7.10904	4.78428	2.15889	8.01109	9.40824	3.64217	1.94083	4.07405	4.30802
Chr1plus	gene	gene	2364326	2366895	21.1774	8.86603	4.76821	20.5021	8.23336	7.45301	16.5297	12.1509	6.86167	15.8124	13.4363	13.8229	31.848	23.8329	48.5424	45.8005
Chr1plus	gene	gene	2367065	2368240	40.1203	6.23715	3.99914	51.3596	6.62811	4.96867	63.6315	9.22663	5.85445	69.7848	8.56883	14.2571	58.0267	39.2241	36.7845	34.5856
Chr1plus	gene	gene	2369714	2371260	4.36752	8.09283	4.76821	4.58692	10.6671	5.55012	18.7578	9.47873	6.23215	25.4983	11.6617	39.587	11.5767	5.76643	1.6041	4.17723
Chr1plus	gene	gene	2374741	2375761	4.46909	14.3815	11.5873	4.10042	9.57969	10.0431	3.78265	14.7727	8.30954	2.21724	12.6758	8.61216	0	0	29.6809	21.5421
Chr1plus	gene	gene	2388681	2389733	4.36752	5.72168	3.64025	4.10042	5.33356	4.70438	2.64267	7.2603	4.91018	1.69211	7.70688	7.96082	27.8341	22.5047	25.5635	19.9136
Chr1plus	gene	gene	2392340	2394794	82.3227	5.15467	3.5377	69.9852	4.60861	5.49726	100.422	7.61323	5.28789	47.6707	9.27867	18.1651	60.7522	80.6242	78.7325	109.79
Chr1plus	gene	gene	2395900	2396499	38.1396	6.85571	4.10168	62.4099	7.56019	4.49295	111.718	8.77286	13.9122	146.746	8.21391	20.9876	87.1983	30.6084	49.6278	31.6865
Chr1plus	gene	gene	2397022	2398529	51.293	5.30931	3.43516	43.9232	5.95494	5.55012	92.96	7.41156	5.85445	54.7309	8.92375	21.1324	151.888	50.5621	68.8592	55.5525
Chr1plus	gene	gene	2398917	2401602	78.1075	7.01035	6.04998	75.7536	7.14593	8.14017	47.3609	10.7392	7.11347	45.6869	12.473	13.461	59.5158	26.2645	23.2226	28.3932
Chr1plus	gene	gene	2402217	2405999	40.7297	7.78355	4.15296	34.1934	7.19771	6.13156	25.5459	10.3358	5.7915	14.7622	11.7124	11.0728	32.1282	23.0048	19.0585	22.2608
Chr1plus	gene	gene	2406205	2409627	4.46909	8.14438	4.6144	5.6989	7.19771	7.24158	4.09355	10.7896	6.10625	5.83485	13.6391	11.1451	21.5611	13.0381	8.96939	8.4924
Chr1plus	gene	gene	2410999	2412278	5.43401	7.732	5.53727	4.51742	6.62811	7.77016	2.48722	8.41993	6.10625	1.98385	11.0026	6.87525	0	0.164392	1.05762	0.738915
Chr1plus	gene	gene	2413354	2414956	3.55496	5.67014	4.15296	3.89193	5.7996	5.60297	4.55991	8.52077	4.91018	3.26751	10.7998	14.04	84.4363	70.0594	119.339	127.72
Chr1plus	gene	gene	2415121	2417022	4.57066	6.64952	3.38389	4.44792	5.54069	5.07439	5.23353	8.11742	8.81315	9.3941	8.51813	13.7505	24.6259	10.1976	12.3508	14.1686
Chr1plus	gene	gene	2417833	2420340	75.6191	4.6392	3.48643	64.6338	4.9193	6.13156	52.0762	6.35276	5.7915	29.3493	9.27867	14.8361	93.4876	43.8462	77.826	52.5564
Chr1plus	gene	gene	2421283	2422650	31.3852	7.8351	3.84533	26.896	6.11029	5.33868	113.324	8.47035	5.47674	68.2677	10.6984	21.4218	53.9736	20.2413	24.0551	31.802
Chr1plus	gene	gene	2423010	2425394	6.24657	8.14438	4.30677	5.00391	6.05851	6.23727	2.64267	9.73082	6.86167	4.02604	11.3068	9.62536	6.48597	18.9619	9.44324	14.04
Chr1plus	gene	gene	2425706	2426749	4.21517	7.01035	3.02499	5.07341	6.78346	5.39154	4.66354	9.62998	4.84723	6.35998	9.07586	13.3887	0.700397	15.5626	10.4372	61.4644
Chr1plus	gene	gene	2427355	2428232	4.67223	5.25776	3.48643	4.58692	7.14593	6.23727	4.14537	8.82328	4.84723	7.17686	9.27867	11.5794	0.277657	14.8642	18.4355	19.7564
Chr1plus	gene	gene	2428427	2432255	3.4026	6.34024	3.43516	5.14291	6.3692	5.18011	7.66894	9.07538	4.97313	13.3618	11.7631	22.2179	15.2986	42.6446	14.9256	26.1697
Chr1plus	gene	gene	2433913	2435178	30.8266	2.83507	2.61482	38.9193	3.4694	4.1758	22.7995	5.29397	3.90297	9.6275	8.1632	7.67134	15.6401	138.254	184.738	187.645
Chr1plus	gene	gene	2436322	2436884	48.6014	3.45363	1.9483	42.4637	3.83188	3.48864	91.9236	4.63853	5.47674	88.0479	5.37453	15.8493	171.797	61.5806	104.587	79.4567
Chr1plus	gene	gene	2437371	2438020	10.8172	2.42269	2.87118	7.29737	4.9193	4.49295	25.4422	4.94104	8.43544	49.0711	5.83086	33.6526	177.47	201.056	260.782	382.373
Chr1plus	gene	gene	2439745	2440989	40.0187	4.17528	2.61482	36.9733	3.52118	4.44009	25.9604	5.44523	4.15477	22.931	5.83086	6.07917	64.6443	47.5951	29.2555	46.7851
Chr1plus	gene	gene	2444813	2445789	64.3956	3.24744	3.02499	63.5913	5.59247	3.5415	191.205	5.79816	6.48396	195.876	7.30125	36.6198	239.887	106.938	105.102	70.5254
Chr1plus	gene	gene	2446102	2447948	5.43401	5.00003	3.38389	4.23942	4.97108	5.92012	7.40985	7.10904	5.72855	5.6598	9.88711	11.507	61.6677	53.3274	58.7088	35.6237
Chr1plus	gene	gene	2452226	2453327	3.7581	4.94848	4.56312	3.89193	5.74782	6.02584	2.59086	7.36114	5.6656	2.15889	8.72094	6.0068	2.48813	17.7601	5.79199	6.50936
Chr1plus	gene	gene	2455502	2457442	3.60574	5.15467	3.38389	3.19694	5.38534	5.76155	3.36811	7.00821	4.28067	3.79265	9.7857	10.7109	0.658969	7.02302	11.1728	4.46555
Chr1plus	gene	gene	2458431	2458726	3.30103	3.76291	3.38389	4.37842	4.03901	6.0787	2.59086	7.10904	5.85445	1.86715	11.8138	9.33587	7.84168	15.3951	14.6296	10.9458
Chr1plus	gene	gene	2460043	2463442	4.1136	6.08251	3.48643	4.44792	5.74782	6.18441	2.79813	9.6804	5.03608	2.74238	11.5096	8.17793	15.6175	47.2599	141.79	40.4323
Chr1plus	gene	gene	2464565	2465993	17.724	4.22683	3.74279	19.1121	4.03901	5.28582	17.2551	4.94104	5.6656	16.2209	10.3941	10.0596	14.3664	8.39261	12.0212	16.1593
Chr1plus	gene	gene	2467789	2469500	53.7815	4.07219	3.17881	47.0506	3.67653	4.1758	81.3011	5.94941	3.58821	33.3753	6.59141	11.507	53.7603	49.2033	24.1882	52.9336
Chr1plus	gene	gene	2473757	2474776	34.1276	1.39176	2.25593	38.7803	2.69267	4.1758	23.2659	3.52931	4.84723	28.0073	5.93227	12.5926	345.782	269.352	452.004	492.863
Chr1plus	gene	gene	2476181	2479503	4.57066	5.10312	3.07626	3.89193	5.33356	5.39154	4.45627	7.36114	4.91018	0.700182	0.152109	2.46062	28.6789	29.279	19.9718	17.4012
Chr1plus	gene	gene	2481735	2482368	7.41463	3.76291	2.25593	8.20085	4.71217	3.17149	28.4994	5.34439	4.15477	15.8124	6.23648	15.5598	19.6189	63.376	21.0643	39.1914
Chr1plus	gene	gene	2483360	2484509	6.70364	5.10312	3.58897	5.2124	7.30128	5.81441	14.4052	8.21826	5.22494	21.2972	10.2927	26.0536	10.8613	7.79543	14.6319	10.0758
Chr1plus	gene	gene	2485258	2486297	74.2479	4.12374	3.8966	63.2438	4.19435	5.81441	44.1482	6.80653	5.22494	55.6061	8.46742	14.8361	242.157	126.559	113.236	83.0766
Chr1plus	gene	gene	2486575	2487319	78.1075	3.81446	3.94787	55.738	6.00673	5.39154	45.4436	6.90737	5.35084	46.9122	8.0618	13.7505	218.876	217.548	120.56	121.839
Chr1plus	gene	gene	2487997	2489257	6.44971	5.77323	3.17881	5.2124	7.97445	5.49726	24.2504	7.96616	5.03608	35.8843	9.38008	31.4091	15.8955	23.0949	29.2163	32.815
Chr1plus	gene	gene	2490313	2491458	46.0113	3.55672	2.81991	51.4291	4.40148	3.5415	38.5001	5.24355	4.15477	47.1456	6.89563	12.2307	50.4555	33.0902	41.4612	57.571
Chr1plus	gene	gene	2491714	2492145	7.05913	3.45363	2.46101	8.54834	4.76396	4.38723	4.40446	5.99983	5.9174	10.6778	8.92375	13.8229	190.821	236.307	165.817	116.033
Chr1plus	gene	gene	2493697	2496833	27.9826	4.89694	2.87118	25.1585	5.69603	5.07439	16.0633	6.95779	6.29511	21.764	10.9012	7.96082	68.2528	24.9948	27.7395	25.4902
Chr1plus	gene	gene	2497202	2497837	41.593	4.79384	3.38389	35.7918	5.02287	4.75724	68.3986	8.67203	4.34362	36.1177	10.9519	9.55298	218.387	153.703	77.7025	109.886
Chr1plus	gene	gene	2498718	2500303	5.02773	4.79384	3.17881	4.72591	4.81574	5.33868	11.9179	6.35276	4.84723	10.386	9.27867	14.6913	55.3455	53.778	45.9432	35.4775
Chr1plus	gene	gene	2500631	2501370	10.5633	3.60827	2.51228	12.7878	4.29792	5.18011	11.5034	5.79816	4.40657	4.66788	8.61953	12.6649	35.4219	346.312	247.24	157.512
Chr1plus	gene	gene	2502280	2502642	5.73872	5.56704	2.76864	4.51742	6.21385	6.60728	2.74631	8.97454	5.60264	1.51706	7.40266	8.39505	0.672665	0.696984	0.533817	0.217558
Chr1plus	gene	gene	2503357	2503969	4.57066	5.00003	3.12753	3.40544	5.59247	4.86296	2.43541	8.01658	5.60264	2.0422	9.7857	8.39505	1.59153	14.4294	1146.72	462.113
Chr1plus	gene	gene	2504832	2506055	3.4026	3.50518	2.97372	5.2819	5.17821	3.96437	2.59086	7.20988	4.53248	6.65173	7.25055	8.17793	6.02291	5.32949	7.45264	10.3033
Chr1plus	gene	gene	2508462	2509670	79.885	3.866	3.5377	83.607	3.57297	5.07439	61.7142	5.19313	6.10625	93.5326	8.46742	17.5862	571.47	274.448	294.742	248.916
Chr1plus	gene	gene	2511738	2512769	3.91046	4.12374	2.3072	4.30892	4.45326	4.38723	2.48722	5.74774	4.59543	2.21724	7.14914	8.82927	8.03023	7.54559	8.71556	43.2356
Chr1plus	gene	gene	2515141	2519377	72.7751	4.79384	3.38389	67.4833	5.38534	6.39585	46.3245	7.10904	5.09904	47.0872	10.242	9.40824	54.7972	51.5219	35.2178	62.6553
Chr1plus	gene	gene	2520793	2523080	63.0244	4.53611	4.05041	53.0275	5.12643	5.60297	40.4174	7.36114	5.98035	45.6869	9.07586	7.30948	92.7118	72.5189	86.0167	60.6769
Chr1plus	gene	gene	2524446	2525570	56.8286	3.9691	3.17881	51.6375	6.47277	4.22866	200.688	6.95779	6.92462	294.835	7.75758	42.7713	175.209	34.6812	25.1295	19.4788
Chr1plus	gene	gene	2526468	2528236	11.4774	5.82478	3.8966	10.9808	5.59247	5.12725	9.68981	7.51239	4.21772	12.1948	8.01109	8.53979	2.96117	6.77865	70.9719	60.8934
Chr1plus	gene	gene	2528315	2529277	73.3845	4.53611	3.33262	136.634	7.19771	4.96867	278.31	6.10067	7.93183	349.857	11.4589	36.2579	48.2833	17.0479	30.1313	33.8929
Chr1plus	gene	gene	2530563	2531156	5.73872	5.87632	3.33262	5.76839	6.16207	5.97298	3.36811	8.21826	5.28789	4.25944	9.07586	13.6058	42.7057	0.425478	1.14055	0.929667
Chr1plus	gene	gene	2531641	2535401	4.67223	7.11344	3.79406	4.79541	6.52455	6.66014	2.79813	9.32747	5.6656	2.15889	11.104	8.2503	13.1952	12.9062	5.50774	6.76548
Chr1plus	gene	gene	2535780	2537671	4.21517	6.23715	3.99914	5.2124	5.95494	5.92012	3.57538	9.78124	5.22494	4.49283	10.3434	10.6386	3.66996	22.8158	6.84675	6.37212
Chr1plus	gene	gene	2539856	2543092	3.96124	6.59798	3.48643	7.92285	6.57633	6.60728	3.67902	8.77286	5.60264	8.11044	10.1406	13.0992	15.7458	16.6594	14.6703	18.2531
Chr1plus	gene	gene	2543586	2544590	4.31674	6.54643	3.38389	5.6989	6.73168	5.81441	3.16085	9.6804	4.72133	8.11044	9.98852	9.04639	16.6136	38.0724	64.9593	39.5349
Chr1plus	gene	gene	2546197	2547900	6.29736	7.01035	3.43516	7.01937	5.43712	6.34299	11.9179	7.76449	5.35084	5.01797	10.7491	17.5862	87.1856	70.4478	136.279	69.322
Chr1plus	gene	gene	2548523	2550697	3.96124	6.34024	2.61482	4.58692	6.52455	4.86296	9.068	8.01658	4.65838	7.5853	11.0533	16.9348	4.78833	6.71197	14.9331	66.9825
Chr1plus	gene	gene	2551749	2553998	56.5239	5.61859	3.12753	55.182	4.97108	5.02153	37.1529	9.32747	5.22494	49.1878	9.43078	7.52659	64.8281	33.9178	27.8965	51.4768
Chr1plus	gene	gene	2554999	2555871	13.2549	4.02064	3.33262	13.7607	4.3497	5.18011	10.1043	5.59648	4.72133	12.7783	7.90969	6.0068	46.4949	18.084	16.6206	11.8315
Chr1plus	gene	gene	2555933	2556581	66.427	4.07219	4.10168	59.6299	4.45326	6.97729	43.0082	7.76449	6.1692	49.3628	10.6477	8.7569	78.256	28.6832	35.3879	25.1582
Chr1plus	gene	gene	2556970	2558168	90.9562	5.36086	3.94787	79.993	4.76396	5.12725	55.8071	6.95779	5.03608	60.5074	9.32938	11.1451	102.849	71.2206	34.4921	67.3831
Chr1plus	gene	gene	2560663	2563743	61.6532	7.21654	3.02499	55.46	8.23336	5.60297	60.2115	9.27705	5.7915	28.124	11.5096	10.5662	78.9019	21.2305	26.989	20.1748
Chr1plus	gene	gene	2564530	2565389	60.282	4.32992	3.58897	53.0275	4.97108	4.12294	37.3602	7.76449	4.84723	41.1357	7.96039	10.132	78.7351	38.184	38.6934	36.49
Chr1plus	gene	gene	2565691	2566515	10.4617	5.72168	3.69152	9.66032	5.54069	5.07439	4.92263	8.36951	4.59543	3.55926	8.56883	6.36866	6.50134	4.38886	42.3694	21.505
Chr1plus	gene	gene	2567214	2567963	5.23087	6.03096	3.58897	4.65641	4.86752	5.60297	2.33177	8.11742	4.65838	1.8088	12.0166	7.81608	0.650213	16.7869	1.075	2.20811
Chr1plus	gene	gene	2574697	2575272	17.3685	3.91755	2.56355	10.0078	3.98722	4.07008	8.80892	5.59648	4.15477	3.32586	6.13508	9.40824	180.299	69.8419	115.049	83.5499
Chr1plus	gene	gene	2576863	2577732	3.4026	3.50518	2.20466	4.16992	3.78009	4.96867	3.05721	5.69732	3.90297	3.851	10.0899	18.2375	39.9303	134.284	502.414	370.761
Chr1plus	gene	gene	2578871	2582128	3.35182	4.58766	3.17881	3.40544	4.60861	4.70438	2.38359	6.35276	5.03608	2.91742	9.38008	11.6517	6.31752	18.8114	66.006	39.511
Chr1plus	gene	gene	2583508	2584403	12.7471	2.37115	2.3072	13.0658	3.21049	4.12294	8.39438	3.83183	4.15477	5.83485	6.03367	7.81608	37.2739	67.4232	75.1376	47.7816
Chr1plus	gene	gene	2584653	2584923	3.50417	2.01032	1.74322	3.96143	2.48554	3.5415	1.76178	2.72261	3.14755	1.57541	5.88156	7.23711	9.24416	11.6809	17.6542	9.62574
Chr1plus	gene	gene	2585403	2586401	74.1463	3.14435	2.10211	57.7534	3.15871	4.65153	43.1119	4.13434	5.09904	47.6707	6.18578	8.7569	825.123	406.188	417.69	328.597
Chr1plus	gene	gene	2587554	2591019	3.4026	2.93816	2.15338	4.72591	4.9193	4.59867	9.01618	5.49564	5.22494	14.6455	9.17727	19.7573	83.6279	121.603	48.1199	46.049
Chr1plus	gene	gene	2597903	2599747	4.21517	3.76291	3.38389	4.65641	5.64425	5.39154	3.9381	6.95779	4.34362	7.35191	8.36602	12.086	3.56542	10.5585	7.71989	7.13246
Chr1plus	gene	gene	2600632	2602965	68.8646	4.69075	3.94787	59.0044	5.95494	4.59867	41.4019	8.11742	5.22494	46.1536	10.5463	11.6517	35.148	33.3455	20.3485	43.4795
Chr1plus	gene	gene	2603845	2604908	7.00835	2.37115	2.35847	6.60238	3.52118	3.5415	11.5034	4.73936	4.02887	10.0359	8.21391	19.5402	292.87	133.552	375.364	147.14
Chr1plus	gene	gene	2607552	2608129	6.39893	3.29899	3.23008	6.18539	3.26227	5.07439	3.88629	3.98308	4.53248	2.27559	6.33789	6.58577	182.523	54.6595	65.8652	25.797
Chr1plus	gene	gene	2608428	2608729	43.0658	3.35054	2.92245	35.2359	2.84802	4.75724	27.6704	5.29397	3.39936	22.3475	6.59141	6.73051	86.157	33.3896	46.117	27.9963
Chr1plus	gene	gene	2609009	2609441	22.7517	3.24744	2.97372	22.5176	3.98722	4.70438	13.3688	5.19313	4.21772	11.378	7.65617	7.38185	121.189	144.941	99.0812	69.4585
Chr1plus	gene	gene	2610998	2615263	38.0889	5.20622	3.28135	35.8613	6.52455	4.44009	52.8017	8.41993	5.85445	27.132	9.53219	30.613	110.762	160.722	149.511	286.273
Chr1plus	gene	gene	2618516	2619584	5.58637	5.46395	4.05041	4.37842	5.33356	5.97298	2.43541	7.91574	5.41379	1.69211	8.72094	7.23711	0.570002	19.9232	7.44862	10.6188
Chr1plus	gene	gene	2621461	2623075	72.9782	4.48456	3.17881	64.2168	6.26564	6.18441	132.134	7.31072	5.7915	107.478	11.4082	22.5798	3.50774	2.34487	3.33244	15.1266
Chr1plus	gene	gene	2623374	2624902	4.72302	5.10312	3.58897	5.76839	5.28178	4.96867	10.0525	6.25193	5.41379	10.1526	10.0899	17.0072	29.6413	23.4475	22.4268	19.0705
Chr1plus	gene	gene	2627087	2629440	6.19579	4.48456	2.81991	3.96143	4.29792	4.54581	3.21266	6.55444	4.40657	1.75045	7.96039	12.3031	55.2362	17.4425	24.2271	15.0952
Chr1plus	gene	gene	2631647	2633531	81.4086	3.55672	3.33262	64.5643	4.29792	4.38723	42.6455	5.89899	5.16199	40.9606	8.72094	13.2439	52.0873	52.899	25.6425	70.3537
Chr1plus	gene	gene	2636032	2637702	3.80889	2.21651	2.25593	3.19694	3.31406	4.75724	2.33177	4.89062	3.84001	1.8088	6.94633	5.5002	11.1181	18.281	19.5942	44.5184
Chr1plus	gene	gene	2638556	2641315	41.3391	3.71136	2.40974	56.989	6.62811	2.96006	173.225	6.10067	4.34362	149.722	7.90969	17.6585	14.4523	8.52002	6.327	7.82137
Chr1plus	gene	gene	2642480	2645559	7.41463	4.6392	2.20466	7.64486	5.59247	4.91582	6.11442	6.35276	4.65838	4.37614	9.53219	10.7833	26.9682	24.6518	22.1547	48.8293
Chr1plus	gene	gene	2646512	2647467	35.1433	4.38147	2.51228	36.1393	5.33356	4.22866	106.122	5.6469	3.84001	69.318	7.40266	17.2967	474.261	141.169	197.086	123.866
Chr1plus	gene	gene	2647762	2651716	17.013	6.23715	3.07626	14.1082	7.04237	4.75724	24.6131	8.62161	4.53248	16.4543	10.597	22.9416	59.9524	50.8998	32.4269	40.7325
Chr1plus	gene	gene	2655592	2657398	4.87537	5.36086	2.40974	5.14291	5.43712	5.23297	3.41993	7.56281	4.46953	2.80073	10.0899	14.5466	13.6179	16.7181	32.314	32.6624
Chr1plus	gene	gene	2658239	2659741	3.96124	4.7423	2.61482	4.16992	5.17821	4.96867	6.73623	7.46198	4.72133	9.5108	9.93781	18.3099	30.6407	19.9618	39.6905	41.2657
Chr1plus	gene	gene	2660923	2662386	4.16438	4.94848	2.61482	5.14291	5.85138	5.28582	9.43072	6.55444	5.53969	14.7622	7.90969	25.4023	24.9663	23.0521	28.0683	29.446
Chr1plus	gene	gene	2663627	2665763	32.9088	4.27838	2.51228	33.2899	5.17821	5.18011	22.0741	6.15109	5.7915	17.3878	9.88711	13.2439	1039.71	288.867	146.319	119.867
Chr1plus	gene	gene	2668559	2669353	4.06281	2.93816	1.64067	7.57536	3.93544	3.64722	8.29074	5.09229	3.71411	5.48476	6.59141	10.0596	53.1325	35.9079	177.26	286.656
Chr1plus	gene	gene	2669664	2670631	3.60574	4.12374	2.20466	4.79541	5.59247	4.75724	3.52357	7.10904	5.98035	5.60145	9.48148	13.461	13.1573	10.7412	31.1745	13.4382
Chr1plus	gene	gene	2671585	2674950	17.6732	3.60827	2.40974	19.8766	4.09079	4.33438	11.1925	5.34439	3.90297	12.3115	7.35195	7.23711	109.849	164.019	132.082	173.614
Chr1plus	gene	gene	2679303	2680860	2.53926	3.866	2.46101	3.54443	4.66039	5.12725	4.09355	6.80653	4.84723	2.39229	10.8505	14.1124	134.225	16.0427	5.81256	7.8402
Chr1plus	gene	gene	2682604	2706196	62.5165	6.39179	4.40931	50.6646	8.02623	6.55442	60.7815	10.7392	5.85445	85.7139	12.473	29.0208	104.325	124.115	75.3175	198.96
Chr1plus	gene	gene	2707847	2710932	4.21517	5.36086	3.64025	4.79541	6.73168	6.713	2.53904	8.97454	4.91018	2.33394	10.4448	8.2503	0.907716	16.1799	58.5468	115.339
Chr1plus	gene	gene	2715347	2717851	42.5072	6.03096	3.12753	40.6568	6.57633	7.03015	27.4631	9.37789	5.35084	19.08	11.2054	9.91484	21.5644	16.1219	8.72058	30.194
Chr1plus	gene	gene	2718385	2719717	5.38322	4.7423	2.87118	4.23942	5.38534	5.97298	2.22814	7.91574	5.60264	1.86715	9.7857	8.68453	80.9855	25.0982	34.5766	26.1929
Chr1plus	gene	gene	2719779	2720289	4.36752	5.20622	2.97372	3.96143	5.07465	5.97298	2.27995	7.91574	3.52526	4.66788	8.56883	5.64495	14.2044	7.58574	8.65168	9.88311
Chr1plus	gene	gene	2721572	2722102	20.7203	2.98971	2.71737	22.2396	4.97108	4.54581	62.0251	5.24355	4.21772	78.187	7.04773	30.2511	132.894	72.9155	185.342	204.32
Chr1plus	gene	gene	2725777	2727548	3.65653	4.89694	2.6661	5.4904	5.7996	6.50156	12.0216	7.05863	5.16199	11.0862	10.9519	25.7641	57.8513	52.4514	70.5426	47.7606
Chr1plus	gene	gene	2732005	2732535	3.60574	3.50518	2.56355	2.98845	4.71217	4.54581	2.43541	5.79816	4.72133	1.63376	7.40266	7.30948	9.6483	10.2351	17.015	17.3858
Chr1plus	gene	gene	2736792	2742952	73.1814	6.70107	3.48643	71.3752	6.11029	5.76155	130.32	8.92412	6.10625	119.264	10.8505	21.4218	72.3004	72.5455	60.8796	54.3877
Chr1plus	gene	gene	2744954	2748861	5.1293	6.1856	3.69152	6.25488	7.50841	6.44871	3.83447	9.27705	6.23215	6.59338	10.4448	9.69773	13.0571	7.07135	8.42476	10.7239
Chr1plus	gene	gene	2749116	2750759	4.06281	4.69075	1.89703	6.60238	7.35306	4.70438	6.99532	8.26868	5.35084	8.51888	8.51813	19.7573	10.0411	2.20111	4.39097	6.08766
Chr1plus	gene	gene	2751308	2753850	4.82459	5.20622	3.33262	4.72591	5.64425	5.4444	3.05721	7.61323	5.09904	2.33394	9.38008	8.32268	13.8899	18.1638	18.9162	19.7355
Chr1plus	gene	gene	2754546	2756602	57.6411	6.13406	3.99914	38.1548	5.74782	6.60728	58.7606	9.78124	5.03608	42.7694	12.1688	19.2507	33.1029	14.358	25.6591	19.2677
Chr1plus	gene	gene	2757107	2758930	14.7785	4.32992	2.40974	18.1392	5.7996	4.75724	50.3663	7.51239	5.22494	33.7838	9.93781	22.2179	77.072	44.8194	94.5009	98.9311
Chr1plus	gene	gene	2759781	2761663	79.3264	3.81446	3.33262	72.7652	4.45326	5.55012	48.3454	6.25193	6.73576	65.8171	10.0392	24.5338	425.034	227.775	191.188	175.339
Chr1plus	gene	gene	2763120	2764073	47.6365	2.98971	3.02499	41.9077	4.03901	4.91582	112.288	5.29397	4.97313	131.459	9.17727	20.7705	41.0739	18.4444	11.4904	20.4948
Chr1plus	gene	gene	2764381	2765138	32.6041	2.06187	1.48686	46.7726	5.95494	3.91151	176.8	3.32764	4.40657	275.463	8.1125	37.4882	2505.33	628.604	1319.89	630.36
Chr1plus	gene	gene	2767507	2768289	6.70364	1.90723	1.23051	8.33985	2.74445	2.59005	3.88629	4.08392	3.2105	4.95962	4.8675	5.28309	18.294	31.4041	18.2039	30.8176
Chr1plus	gene	gene	2768693	2769437	64.7511	3.45363	2.71737	50.0391	3.83188	4.96867	33.9921	5.24355	5.03608	33.9588	8.36602	10.5662	17.3464	32.0472	22.3371	37.2609
Chr1plus	gene	gene	2770448	2772225	5.28165	4.6392	2.40974	5.97689	4.66039	5.02153	5.95897	6.95779	4.78428	7.87704	10.4448	10.3491	31.0376	57.5041	277.611	226.917
Chr1plus	gene	gene	2773564	2776143	67.9505	4.6392	3.07626	65.2593	5.28178	5.39154	123.532	8.067	4.72133	68.9096	8.87305	12.8097	36.7287	62.9548	50.165	65.3501
Chr1plus	gene	gene	2778393	2780441	4.67223	3.1959	2.46101	6.53288	4.55683	4.59867	3.73083	6.10067	5.22494	7.06017	8.61953	12.1583	10.4036	57.102	60.0736	83.7168
Chr1plus	gene	gene	2781071	2783411	76.1269	3.35054	2.40974	59.8384	4.09079	4.86296	125.501	5.89899	4.97313	100.709	9.53219	17.0072	23.0497	20.6124	21.1548	35.4739
Chr1plus	gene	gene	2787436	2788619	5.18008	5.72168	3.48643	5.97689	5.85138	5.60297	7.46167	7.66365	4.15477	7.17686	9.27867	10.2043	34.7864	22.1454	36.5902	41.6082
Chr1plus	gene	gene	2789284	2791735	5.94186	5.77323	3.17881	6.04639	6.57633	6.18441	12.9025	8.92412	4.53248	12.72	10.242	16.4282	49.5504	34.4338	31.4186	28.6619
Chr1plus	gene	gene	2792853	2793732	4.16438	3.04126	1.99957	5.4904	3.83188	3.43579	3.67902	5.14271	5.22494	7.00182	5.83086	8.32268	15.4441	3.01392	4.72662	3.04631
Chr1plus	gene	gene	2794528	2796432	38.1904	5.72168	2.6661	44.8962	6.67989	5.4444	46.7909	8.31909	5.16199	61.9077	10.0392	11.7965	18.3844	4.81471	3.14627	4.63271
Chr1plus	gene	gene	2796576	2797039	6.85599	5.77323	3.33262	5.2124	6.99059	5.65583	3.21266	9.27705	5.7915	2.80073	11.0026	7.02	0.788892	11.4438	0.486931	1.5309
Chr1plus	gene	gene	2797507	2797947	5.94186	5.46395	3.64025	5.2819	5.69603	5.33868	2.90176	7.71407	5.03608	3.20917	9.32938	7.81608	0	0.191143	23.2769	7.33863
Chr1plus	gene	gene	2801406	2806700	12.8486	4.38147	2.56355	8.27035	5.69603	4.75724	13.2134	7.81491	4.53248	10.9112	10.4448	15.994	106.62	83.1496	70.4733	58.6728
Chr1plus	gene	gene	2807555	2808981	77.8028	4.22683	3.79406	74.4331	5.38534	5.86726	100.784	6.95779	5.35084	94.5829	10.3434	21.2047	29.2001	19.4038	24.1665	16.7895
Chr1plus	gene	gene	2809458	2809835	58.0982	3.40208	2.87118	68.6647	4.71217	5.60297	86.9492	7.00821	5.6656	107.711	5.27313	13.0268	85.4204	42.1629	39.8956	47.8386
Chr1plus	gene	gene	2810140	2811436	66.3254	3.1959	2.71737	53.097	4.40148	3.85865	68.9168	5.24355	4.91018	54.6142	7.25055	17.3691	953.586	292.737	216.751	245.991
Chr1plus	gene	gene	2812051	2816273	54.5432	5.15467	2.97372	52.958	5.90316	5.28582	129.647	8.8737	5.47674	54.3224	10.3434	18.1651	38.2098	37.659	15.6305	42.6797
Chr1plus	gene	gene	2818444	2822127	72.3688	4.94848	3.64025	70.7497	4.9193	6.18441	45.5991	7.66365	5.35084	65.0002	10.3941	15.415	33.7687	45.2826	41.2578	44.2214
Chr1plus	gene	gene	2823791	2825953	84.2018	4.32992	2.71737	69.0817	4.29792	4.8101	70.1086	6.05025	5.47674	55.081	7.60547	9.98721	75.7151	69.4179	42.3517	90.6678
Chr1plus	gene	gene	2827556	2829273	69.7788	3.24744	3.12753	54.904	3.36584	4.33438	44.5109	5.74774	4.02887	44.6366	8.51813	12.0136	234.889	74.3063	43.1427	73.0225
Chr1plus	gene	gene	2829925	2830500	6.75442	2.42269	1.9483	5.76839	2.84802	3.01292	4.45627	4.73936	3.52526	7.76035	5.67875	5.86206	13.234	19.6727	12.6587	13.6967
Chr1plus	gene	gene	2831428	2832453	100.047	3.29899	3.23008	79.6455	3.52118	4.70438	58.8643	4.78978	5.35084	65.2919	7.14914	16.4282	565.703	276.103	277.074	253.556
Chr1plus	gene	gene	2834613	2835453	98.7263	4.02064	3.07626	93.6843	3.98722	5.12725	133.377	6.4536	5.16199	134.902	8.26461	26.6326	672.899	317.138	265.171	273.208
Chr1plus	gene	gene	2835888	2838009	50.3281	3.29899	2.92245	47.0506	5.59247	3.91151	107.261	6.40318	5.35084	91.1403	9.88711	23.3759	55.8247	30.1557	34.9554	39.8793
Chr1plus	gene	gene	2838895	2840641	62.1102	3.91755	2.71737	45.3827	4.81574	4.07008	82.7002	5.99983	4.78428	54.5558	7.14914	14.2571	57.8777	37.3549	33.6273	35.0929
Chr1plus	gene	gene	2841200	2842846	74.9589	4.12374	3.5377	72.2092	4.40148	5.76155	56.118	8.52077	5.7915	73.9275	9.735	10.7833	107.809	39.982	18.6863	46.0287
Chr1plus	gene	gene	2846557	2846763	4.06281	1.49485	1.84576	3.47494	1.91594	3.27721	1.91723	3.07554	1.95148	1.51706	2.68727	4.26989	14.7758	8.57358	10.4751	15.6747
Chr1plus	gene	gene	2847096	2847584	3.85967	1.59795	1.84576	4.65641	2.0195	3.70008	3.10903	2.82345	2.32919	2.27559	5.22242	8.03319	0.249493	1.4649	0.32999	2.25939
Chr1plus	gene	gene	2848449	2850012	87.1981	2.73197	3.17881	63.9388	3.83188	5.18011	42.8528	5.39481	5.9174	44.6366	7.35195	11.9412	334.099	309.372	297.116	265.291
Chr1plus	gene	gene	2851178	2852508	57.8951	4.32992	2.35847	59.6994	4.86752	4.44009	94.2554	5.49564	4.53248	99.0174	6.5407	21.7837	76.6216	49.4499	110.811	148.393
Chr1plus	gene	gene	2853024	2853646	63.6846	3.35054	2.76864	72.3482	4.71217	3.59436	167.577	6.05025	5.6656	220.966	7.19984	20.6258	115.195	47.1219	61.7214	44.696
Chr1plus	gene	gene	2854085	2856232	84.9635	5.5155	3.28135	69.7072	5.12643	5.81441	106.484	7.05863	5.7915	57.7066	9.43078	14.9808	26.0007	15.5905	9.22557	28.4285
Chr1plus	gene	gene	2858158	2859250	14.0675	2.52579	1.74322	15.8457	5.54069	3.96437	68.4505	5.39481	9.1279	133.851	7.25055	29.8169	54.3537	41.2427	42.2938	39.1617
Chr1plus	gene	gene	2859907	2860583	4.7738	2.42269	1.5894	10.2163	1.81237	1.9029	9.94889	2.31926	3.27346	8.16879	3.2957	7.38185	72.2229	146.62	98.0979	87.4938
Chr1plus	gene	gene	2862627	2865081	50.4804	5.87632	2.35847	48.5101	4.55683	5.39154	45.5473	7.46198	4.84723	39.6186	9.38008	19.5402	61.6948	58.5704	56.3032	59.1794
Chr1plus	gene	gene	2866494	2868294	39.3077	4.7423	2.87118	37.8768	4.81574	5.33868	29.484	7.96616	4.78428	28.0073	9.22797	11.2175	162.1	63.264	31.9923	64.0112
Chr1plus	gene	gene	2868894	2870429	115.231	4.27838	4.2555	86.9429	4.40148	5.33868	58.0352	6.65528	6.23215	98.6673	7.80828	9.69773	93.2377	61.1457	31.5356	59.1568
Chr1plus	gene	gene	2871363	2872184	42.6087	2.98971	2.35847	68.3867	3.88366	3.5415	39.3292	4.13434	4.28067	65.4086	5.72945	9.2635	142.959	89.8394	111.881	96.6944
Chr1plus	gene	gene	2873255	2874179	59.0123	3.24744	3.84533	50.0391	3.21049	6.13156	35.4429	4.23518	5.85445	33.0252	7.80828	7.59897	65.0268	79.1422	54.8285	87.9613
Chr1plus	gene	gene	2875855	2876974	26.1543	3.45363	1.84576	25.9925	4.86752	3.5415	90.6282	5.24355	3.39936	59.9822	6.79422	19.4678	40.2577	30.289	32.6963	85.6534
Chr1plus	gene	gene	2877835	2880056	5.84029	5.4124	3.12753	6.81087	5.33356	5.02153	3.78265	8.16784	4.97313	10.211	9.88711	10.4214	1.04156	21.5274	37.5724	62.0191
Chr1plus	gene	gene	2881044	2884817	51.9024	5.56704	3.17881	42.6722	5.02287	5.49726	31.453	8.67203	5.72855	39.2685	8.92375	11.9412	86.8853	26.5482	35.6812	42.9578
Chr1plus	gene	gene	2885592	2887177	5.89108	4.27838	2.76864	4.10042	4.03901	4.96867	2.95358	6.65528	4.09182	2.39229	9.12656	6.07917	1.61312	3.47554	5.66924	14.2109
Chr1plus	gene	gene	2888851	2889887	26.002	2.01032	2.10211	14.5947	2.58911	3.5415	11.9698	3.68057	4.02887	6.47668	4.8168	10.8557	39.7223	49.0735	136.538	81.6448
Chr1plus	gene	gene	2890657	2890954	22.1931	2.06187	2.56355	20.0851	2.43376	3.96437	12.4879	4.08392	4.97313	23.3977	4.71539	5.57257	23.1617	14.7251	12.2538	12.7282
Chr1plus	gene	gene	2891704	2892380	108.528	1.90723	4.05041	95.4912	3.00336	5.65583	71.5595	3.47889	6.54691	82.5631	5.78016	16.3559	1787.47	455.66	366.092	319.801
Chr1plus	gene	gene	2892648	2893016	6.24657	1.28867	1.89703	4.65641	1.96772	4.1758	2.48722	1.96633	3.27346	1.8088	2.68727	3.69093	15.3845	18.9688	8.05174	21.4011
Chr1plus	gene	gene	2893756	2894404	68.5599	1.70104	2.76864	57.9619	2.22663	4.38723	45.1327	2.62178	4.40657	60.7408	3.59992	9.2635	142.608	109.476	203.282	174.163
Chr1plus	gene	gene	2896597	2898445	49.3124	2.62888	2.40974	41.2822	3.93544	4.12294	26.6858	5.34439	5.28789	20.0135	6.5407	7.81608	49.6101	59.277	25.9329	54.7201
Chr1plus	gene	gene	2898911	2899224	3.45339	2.37115	2.40974	4.72591	2.8998	3.75294	3.10903	3.32764	3.58821	4.31779	6.74352	5.93443	3.88985	9.13576	30.9722	22.6455
Chr1plus	gene	gene	2902230	2905284	11.579	2.93816	1.79449	11.3283	4.66039	3.64722	32.3857	4.99146	3.84001	26.5486	8.56883	21.8561	37.8931	31.2425	48.7956	57.9968
Chr1plus	gene	gene	2908413	2910304	4.46909	4.02064	3.38389	3.89193	4.50504	5.07439	4.04174	7.15946	5.41379	3.61761	9.735	9.40824	28.1363	53.148	67.7522	63.9294
Chr1plus	gene	gene	2910714	2912595	15.8957	4.53611	2.87118	12.4403	4.66039	4.70438	11.1407	7.41156	4.53248	5.54311	10.4448	11.7241	78.2232	37.6473	65.9378	35.9238
Chr1plus	gene	gene	2913180	2914587	11.4267	4.07219	2.56355	4.86491	3.31406	4.54581	3.21266	6.20151	4.46953	2.56733	8.1125	10.2767	18.2585	41.6629	13.6885	26.8118
Chr1plus	gene	gene	2917400	2919367	24.58	3.71136	2.05084	16.5407	4.86752	4.01723	16.3224	6.50402	4.78428	10.9695	7.96039	15.994	124.012	78.7368	60.2223	61.0189
Chr1plus	gene	gene	2920800	2921866	47.4841	4.7423	3.17881	45.9387	4.97108	4.01723	54.5635	6.4536	6.0433	57.2399	8.36602	10.7833	35.9775	24.9705	13.052	14.5544
Chr1plus	gene	gene	2922116	2922781	8.68426	4.27838	2.15338	7.78386	6.00673	5.33868	3.98992	6.50402	4.40657	8.51888	7.80828	6.65814	13.1822	47.8058	48.2863	39.2004
Chr1plus	gene	gene	2922963	2923229	5.48479	3.1959	1.89703	5.00391	3.10693	4.33438	2.79813	4.8402	4.02887	5.19301	8.26461	10.4938	2.51744	3.9522	3.39021	4.73721
Chr1plus	gene	gene	2923670	2925102	76.7871	5.67014	2.92245	58.4484	6.57633	5.12725	66.6887	6.4536	4.65838	40.3771	8.97445	13.6781	148.152	76.5852	47.096	51.5874
Chr1plus	gene	gene	2926119	2927138	4.57066	3.35054	1.64067	6.32438	4.50504	3.70008	4.24901	6.50402	5.53969	9.3941	6.13508	11.6517	0.53767	0.990415	2.49691	4.86912
Chr1plus	gene	gene	2927970	2929385	7.61777	6.44334	3.28135	5.3514	7.40484	6.34299	3.00539	9.78124	5.7915	2.62568	13.1321	10.7833	0.21511	0.118873	3.52797	8.01475
Chr1plus	gene	gene	2930638	2931091	5.23087	4.7423	2.46101	3.40544	4.55683	4.96867	3.10903	7.00821	4.97313	3.26751	8.31531	6.07917	8.735	7.61195	18.6985	16.8639
Chr1plus	gene	gene	2933512	2935764	43.1166	4.84539	2.40974	41.0042	4.81574	4.59867	25.3904	6.75611	4.65838	21.764	6.74352	8.7569	74.5544	56.2055	50.9849	86.9394
Chr1plus	gene	gene	2937060	2937948	54.1877	3.91755	2.40974	51.707	3.98722	4.54581	120.682	5.39481	3.65116	124.574	7.80828	18.4546	153.904	85.4287	93.937	94.188
Chr1plus	gene	gene	2938794	2943463	51.4453	7.01035	3.69152	45.5217	7.30128	6.66014	54.8225	9.73082	4.84723	38.1599	11.104	25.2575	62.9232	58.8575	46.2859	39.3527
Chr1plus	gene	gene	2943962	2945240	91.0578	6.39179	3.02499	89.6534	6.26564	5.28582	70.575	9.42831	5.47674	93.1242	11.4082	12.7373	11.8132	8.35763	7.1067	11.647
Chr1plus	gene	gene	2946378	2948299	10.2078	4.84539	2.20466	7.92285	5.07465	4.1758	10.8816	6.80653	3.84001	10.6194	9.22797	15.1256	99.2526	67.4223	113.437	178.954
Chr1plus	gene	gene	2949709	2950677	4.41831	4.32992	2.61482	4.93441	5.85138	4.28152	9.74162	5.84858	12.7791	17.5045	7.90969	24.3891	6.28886	16.725	132.954	75.0135
Chr1plus	gene	gene	2953875	2954435	4.97694	6.85571	3.23008	5.4904	7.50841	5.92012	2.84994	9.42831	5.41379	2.62568	11.4082	12.7373	0.43483	0.150184	0.0575125	0.984451
Chr1plus	gene	gene	2955645	2956333	4.82459	6.23715	3.28135	4.86491	7.71554	5.60297	2.43541	10.4871	4.78428	3.38421	10.9519	8.32268	0	1.28355	0.514937	1.48812
Chr1plus	gene	gene	2958340	2959005	7.10992	4.94848	2.61482	7.22787	9.73504	4.28152	19.1723	9.83166	10.3869	42.2443	8.36602	33.7249	1.00697	2957.89	255.864	330.183
Chr1plus	gene	gene	2959627	2960522	68.1029	4.38147	3.07626	66.1628	7.35306	4.38723	189.34	8.8737	5.6656	129.942	8.61953	30.613	49.7212	28.5668	29.616	35.1982
Chr1plus	gene	gene	2961487	2963837	62.2118	6.23715	3.38389	46.7031	6.9388	6.66014	33.1112	9.12579	7.23937	43.8197	10.2927	17.1519	69.2693	18.8963	12.5128	25.0679
Chr1plus	gene	gene	2964593	2969785	83.7447	5.92787	3.28135	71.0277	5.43712	6.44871	52.3871	8.57119	6.0433	56.7731	10.6477	12.9544	199.853	94.2917	111.713	73.5987
Chr1plus	gene	gene	2970940	2974552	7.31306	5.56704	3.02499	5.2819	5.74782	6.02584	10.8298	8.52077	5.16199	6.18494	10.8505	14.9084	336.117	118.575	131.048	229.945
Chr1plus	gene	gene	2979601	2980323	9.64918	2.01032	2.10211	13.5523	3.00336	3.22435	15.7006	3.88224	4.91018	17.9713	5.72945	12.4478	10.8768	13.6288	58.2134	76.4654
Chr1plus	gene	gene	2981185	2981890	52.1563	2.88662	2.25593	39.8228	5.43712	3.91151	113.324	5.04188	7.05052	151.356	6.5407	33.6526	76.0737	40.3216	37.552	20.3313
Chr1plus	gene	gene	2982549	2983203	101.621	3.55672	3.94787	84.9969	4.86752	5.97298	93.2191	5.34439	5.16199	83.6717	7.04773	14.619	1198.72	269.926	191.174	212.545
Chr1plus	gene	gene	2984205	2985914	7.66856	5.05158	2.87118	5.76839	5.95494	4.49295	8.54983	7.61323	5.09904	3.79265	10.0392	10.6386	1.24673	18.2821	34.77	62.074
Chr1plus	gene	gene	2990743	2992186	7.26227	7.26808	4.05041	8.27035	7.40484	6.97729	6.73623	9.07538	5.98035	9.27741	11.1547	11.1451	9.02807	25.1492	36.7155	17.7924
Chr1plus	gene	gene	2993265	2995563	111.778	3.0928	4.51185	89.3754	4.14257	5.39154	187.474	4.28559	5.53969	122.357	6.08438	25.0404	673.877	253.9	174.504	263.206
Chr1plus	gene	gene	2995577	2995879	83.7955	2.26805	3.38389	67.9697	3.26227	5.18011	59.1234	3.42848	4.28067	58.6986	4.9182	14.1847	4391.35	1968.2	1456.03	1979.33
Chr1plus	gene	gene	2996326	2997823	5.1293	4.07219	2.81991	4.72591	4.3497	5.49726	2.79813	6.15109	4.09182	1.9255	7.85898	10.6386	5.73383	8.11814	5.83039	4.10352
Chr1plus	gene	gene	2999411	3001089	3.85967	4.89694	2.76864	4.65641	5.28178	5.33868	8.34256	6.75611	4.78428	9.91924	11.0026	17.4414	1.01581	5.58847	8.71393	24.4059
Chr1plus	gene	gene	3002357	3005193	17.1654	5.67014	2.61482	13.8302	6.47277	5.92012	33.0075	7.36114	4.78428	6.76842	10.4448	12.7373	84.8961	46.2625	66.5263	54.6794
Chr1plus	gene	gene	3005343	3005849	2.7424	3.60827	1.84576	3.75293	4.24613	4.22866	2.64267	5.24355	3.65116	2.27559	7.04773	6.29629	16.6026	19.1143	14.3849	25.837
Chr1plus	gene	gene	3006989	3007990	5.89108	3.9691	2.71737	5.97689	5.02287	4.91582	13.887	5.84858	13.9122	25.3232	9.98852	33.7973	307.787	109.813	4.3436	2.67503
Chr1plus	gene	gene	3008130	3008811	2.53926	3.04126	1.74322	4.44792	4.86752	3.11864	7.5653	4.63853	3.71411	5.01797	7.14914	14.1847	9.83316	3.58147	13.3368	8.32663
Chr1plus	gene	gene	3010639	3012332	65.005	3.24744	2.92245	55.3905	4.55683	4.44009	58.7606	6.40318	4.97313	36.4094	9.22797	20.9152	924.542	183.133	169.272	192.727
Chr1plus	gene	gene	3012705	3013721	39.2061	3.1959	1.89703	43.0197	4.55683	3.70008	141.616	5.39481	8.81315	125.916	8.21391	24.1719	72.9795	63.9876	60.1345	27.5956
Chr1plus	gene	gene	3014232	3015782	7.1607	4.43302	2.97372	7.36686	6.78346	6.713	6.58078	7.86533	6.98757	9.45245	12.6758	13.6058	22.5831	23.0604	26.1188	44.5099
Chr1plus	gene	gene	3017139	3018461	3.35182	3.60827	1.9483	2.77995	4.55683	3.85865	2.84994	5.79816	3.2105	2.74238	7.60547	7.02	28.8724	71.1247	168.246	111.938
Chr1plus	gene	gene	3019802	3020322	2.59004	2.52579	1.84576	3.19694	2.3302	3.38293	1.70997	4.0335	3.2105	1.57541	5.52664	6.07917	3.04381	8.32941	8.29949	9.99596
Chr1plus	gene	gene	3022066	3023215	80.1389	3.35054	3.02499	70.9582	5.02287	5.76155	50.5217	5.34439	5.9174	53.2138	8.61953	14.5466	110.944	56.5077	63.7693	96.92
Chr1plus	gene	gene	3024307	3026127	4.97694	5.30931	2.71737	5.4209	6.83524	4.59867	8.80892	7.41156	6.10625	21.0055	11.0533	24.5338	3.34485	21.9961	76.2173	78.0637
Chr1plus	gene	gene	3030973	3036087	48.4998	5.5155	3.02499	42.8807	5.59247	6.0787	149.752	9.22663	4.84723	92.7157	10.5463	17.948	54.7814	67.3941	74.6227	81.5897
Chr1plus	gene	gene	3037155	3040413	4.57066	6.1856	3.38389	4.16992	6.3692	6.39585	4.92263	9.73082	6.1692	5.19301	11.8645	17.7309	14.6865	18.9606	19.2965	20.112
Chr1plus	gene	gene	3041050	3041866	4.46909	4.22683	2.3072	4.37842	5.54069	5.49726	2.69449	6.4536	3.77706	2.39229	8.31531	5.64495	4.55079	3.86502	169.245	48.933
Chr1plus	gene	gene	3042702	3044231	5.07851	6.49488	3.07626	4.51742	6.00673	6.02584	3.10903	9.27705	5.22494	2.56733	10.9012	8.39505	0.99536	2.25521	0.863627	1.08167
Chr1plus	gene	gene	3046439	3047308	11.2235	4.12374	2.20466	10.1468	6.21385	4.1758	24.1986	6.60486	4.65838	8.81062	9.48148	22.7969	43.1527	108.443	69.6027	147.18
Chr1plus	gene	gene	3052248	3055133	4.97694	6.90726	3.69152	4.86491	7.04237	6.50156	9.84526	10.0333	5.47674	8.81062	10.2927	15.4874	7.34313	5.17443	7.03307	11.0286
Chr1plus	gene	gene	3056314	3057575	43.6244	6.80416	3.5377	35.3748	7.71554	4.96867	32.1266	9.98291	10.261	37.4014	11.3068	19.4678	66.2831	17.8743	22.4759	17.3626
Chr1plus	gene	gene	3058270	3059065	6.44971	5.15467	2.76864	6.74138	6.73168	6.44871	5.02626	6.65528	5.16199	9.16071	8.67023	7.59897	12.4815	10.6319	4.49682	11.2933
Chr1plus	gene	gene	3059280	3059651	7.77013	3.81446	1.9483	9.86882	5.69603	4.01723	6.26988	5.94941	4.72133	13.0117	6.33789	6.65814	9.84521	11.3346	4.94824	26.1105
Chr1plus	gene	gene	3060171	3063296	8.22719	7.62891	3.38389	6.74138	7.14593	6.18441	4.24901	9.78124	5.41379	6.24329	11.5096	8.82927	21.4674	27.4781	11.914	17.591
Chr1plus	gene	gene	3063867	3065168	70.439	5.61859	2.97372	62.2709	6.3692	4.75724	94.929	9.62998	5.41379	51.8134	10.7491	12.9544	61.0634	34.3263	36.1184	41.6481
Chr1plus	gene	gene	3065700	3066889	41.9485	5.77323	3.23008	54.487	6.05851	4.96867	80.0575	7.46198	5.03608	81.7462	9.83641	13.6058	64.7162	20.9019	34.374	26.2962
Chr1plus	gene	gene	3067721	3069361	74.4002	6.59798	4.10168	67.6223	12.4277	5.92012	308.105	9.02496	11.0794	475.19	12.2195	55.3639	174.908	52.4104	63.9819	76.451
Chr1plus	gene	gene	3070433	3072214	5.23087	7.57736	3.02499	5.5599	7.56019	6.60728	10.0525	10.5375	5.7915	7.93539	14.0448	16.2835	0.136724	0.0472222	6.47395	3.53761
Chr1plus	gene	gene	3074866	3076397	44.5894	6.03096	2.97372	40.6568	6.21385	5.33868	29.1212	7.61323	6.23215	22.0557	10.2927	9.69773	40.5576	23.6213	16.9134	15.9467
Chr1plus	gene	gene	3076957	3077553	5.18008	3.65982	3.43516	7.08887	6.52455	4.44009	5.69989	6.50402	5.16199	7.23521	8.51813	7.23711	57.6077	31.3269	47.2297	38.3209
Chr1plus	gene	gene	3078675	3081353	6.145	6.08251	3.12753	6.11589	7.66375	5.23297	5.64807	9.42831	5.7915	6.47668	14.0448	9.40824	41.2358	36.9324	35.0933	40.2603
Chr1plus	gene	gene	3081800	3083041	13.6104	4.84539	2.76864	10.9808	5.7996	5.12725	10.2598	5.94941	4.72133	10.7945	6.94633	8.97402	5.59217	2.67692	5.3462	5.83848
Chr1plus	gene	gene	3083261	3083996	63.1259	5.25776	3.17881	83.1205	6.26564	4.86296	132.03	7.15946	5.41379	122.648	9.22797	20.9876	188.758	77.7522	108.759	51.4325
Chr1plus	gene	gene	3084526	3087656	27.9318	8.40211	3.84533	29.398	7.30128	6.39585	31.8675	10.84	5.85445	23.5728	12.6758	19.6849	46.1726	20.1659	17.6161	23.1236
Chr1plus	gene	gene	3087805	3088879	4.72302	6.54643	3.28135	4.23942	6.26564	4.54581	6.89168	8.01658	4.97313	9.56915	10.9519	13.6781	7.93544	29.9136	49.1801	85.1357
Chr1plus	gene	gene	3089882	3090238	2.18376	2.37115	1.74322	3.54443	2.74445	3.11864	2.48722	2.72261	3.2105	7.17686	4.25906	5.5002	12.312	42.7601	162.211	117.249
Chr1plus	gene	gene	3091347	3093112	84.1002	5.00003	3.23008	72.2092	5.59247	5.49726	138.766	5.74774	6.23215	82.038	10.3941	16.4282	222.431	113.646	127.587	72.5537
Chr1plus	gene	gene	3094133	3095005	5.68794	7.52582	2.87118	5.07341	8.33692	4.91582	3.67902	8.26868	5.09904	3.03412	11.2561	8.2503	13.1945	20.013	16.0296	16.4376
Chr1plus	gene	gene	3097700	3099284	73.1814	7.57736	4.15296	67.4138	6.16207	5.49726	58.4497	7.81491	5.03608	54.6142	10.3434	12.6649	101.307	61.2187	50.5064	61.1553
Chr1plus	gene	gene	3100477	3102653	81.9164	5.10312	4.46058	74.3636	6.16207	8.19303	49.7963	6.35276	6.0433	60.0989	10.1406	14.1847	15.0792	20.0594	14.3422	33.2252
Chr1plus	gene	gene	3104775	3105464	9.69996	4.12374	2.51228	13.2048	4.55683	4.28152	7.46167	4.18476	4.84723	3.44256	8.87305	9.11876	12.3696	59.9949	35.9933	20.0033
Chr1plus	gene	gene	3106863	3109096	4.67223	10.0516	5.07583	5.00391	14.5508	15.646	3.16085	12.1005	13.1568	6.00989	14.4504	9.91484	1.77203	7.57038	4.02407	10.7924
Chr1plus	gene	gene	3117293	3117579	5.33244	12.6289	4.76821	5.5599	15.5346	15.7518	3.57538	11.3442	10.5758	1.69211	15.718	7.02	9.79128	9.99823	2.8153	6.6089
Chr1plus	gene	gene	3117762	3121012	4.16438	10.4124	3.79406	5.6989	12.5831	11.7345	7.40985	11.798	10.0722	10.7361	16.6813	17.1519	2.65982	5.09792	3.47835	11.0743
Chr1plus	gene	gene	3124228	3125918	4.46909	7.88664	7.22922	3.75293	7.66375	7.92874	5.02626	11.5459	8.12069	2.80073	13.5884	9.91484	2370.46	924.085	7.54672	26.4695
Chr1plus	gene	gene	3129362	3132785	11.4267	7.47427	4.15296	7.71436	7.19771	6.0787	8.54983	10.3358	5.98035	7.41026	12.7265	15.994	29.949	12.285	8.2705	8.83503
Chr1plus	gene	gene	3133108	3133682	5.02773	7.16499	3.38389	4.44792	6.21385	6.713	2.74631	8.67203	6.35806	2.74238	8.92375	8.17793	2.12112	13.1868	10.212	11.2509
Chr1plus	gene	gene	3134208	3135144	27.4748	5.15467	2.3072	33.0119	6.21385	4.8101	65.4969	6.85695	4.65838	77.1367	8.67023	20.2639	68.0955	24.485	19.2691	24.5692
Chr1plus	gene	gene	3135349	3136470	41.136	4.27838	2.61482	50.1781	5.85138	3.96437	110.422	7.31072	4.40657	61.5576	8.01109	10.928	80.9691	28.2843	18.1865	34.2845
Chr1plus	gene	gene	3142586	3145635	4.87537	6.70107	3.84533	6.25488	5.85138	5.76155	3.10903	10.3358	5.41379	4.90127	11.611	9.55298	382.588	108.79	2.63022	5.63097
Chr1plus	gene	gene	3147810	3150006	57.1333	4.22683	2.35847	48.9271	6.21385	4.38723	33.163	8.31909	5.16199	33.9005	10.4448	9.33587	26.5571	18.5938	13.6836	15.8875
Chr1plus	gene	gene	3151649	3152945	39.2569	3.55672	2.3072	35.1664	5.22999	3.80579	87.7264	5.89899	4.15477	67.9176	7.70688	18.5994	46.6905	22.6805	54.9706	27.5889
Chr1plus	gene	gene	3156937	3160406	67.1887	5.10312	3.5377	61.9929	8.33692	5.86726	42.2828	7.91574	7.30232	38.5683	10.9012	31.7709	73.9499	36.2813	78.0618	37.4142
Chr1plus	gene	gene	3161748	3162177	4.57066	5.30931	3.23008	3.26644	5.54069	4.59867	3.21266	8.11742	4.78428	2.39229	11.6617	7.30948	0.283805	1.86242	2.92791	3.48803
Chr1plus	gene	gene	3162330	3163953	4.72302	6.2887	2.71737	5.5599	6.88702	5.4444	4.92263	8.16784	5.35084	6.00989	10.9012	13.5334	0.187542	1.55458	14.2679	8.39482
Chr1plus	gene	gene	3164234	3164560	6.60207	7.21654	3.79406	4.37842	7.40484	6.60728	2.74631	11.4955	5.47674	2.27559	13.7913	8.82927	3.36126	2.06387	1689.88	289.9
Chr1plus	gene	gene	3164867	3165166	4.21517	5.20622	2.51228	4.37842	6.16207	5.4444	2.33177	8.41993	4.72133	3.7343	9.02516	6.58577	0.203599	27.4248	7.75553	1.84379
Chr1plus	gene	gene	3166786	3167528	6.145	3.50518	2.6661	3.68343	3.88366	4.54581	2.64267	3.88224	4.28067	4.31779	7.55477	8.10556	12.5526	38.1976	43.7963	34.814
Chr1plus	gene	gene	3168052	3172905	64.0401	6.44334	2.97372	61.7844	8.95831	4.65153	252.401	7.51239	5.9174	335.504	11.2054	40.3831	53.7386	44.1397	24.8073	46.0884
Chr1plus	gene	gene	3174601	3175392	5.1293	4.69075	2.3072	3.89193	5.90316	4.1758	3.10903	7.96616	5.03608	2.56733	8.0618	7.09237	51.6409	165.76	12.4186	27.3804
Chr1plus	gene	gene	3177852	3178555	4.92616	4.27838	1.9483	6.60238	5.38534	3.59436	8.4462	6.65528	5.72855	17.9713	7.50406	12.8821	1.12573	27.2168	3.29858	5.15331
Chr1plus	gene	gene	3179117	3180160	62.5165	4.48456	2.92245	60.1859	5.07465	4.49295	186.542	6.75611	5.53969	334.57	7.75758	46.4622	444.869	202.314	186.572	531.735
Chr1plus	gene	gene	3180800	3181687	5.53558	3.60827	2.81991	5.83789	4.60861	4.38723	4.19719	5.59648	4.72133	5.7765	6.74352	10.132	4.11789	7.34833	3.59469	6.5704
Chr1plus	gene	gene	3182854	3184555	3.80889	4.79384	2.6661	5.14291	6.42098	4.22866	8.03166	6.75611	4.72133	11.1446	9.02516	21.2047	5.65458	6.47705	1.59047	2.73169
Chr1plus	gene	gene	3185766	3188777	3.96124	4.89694	2.15338	3.75293	5.4889	4.44009	6.9435	6.65528	3.77706	7.35191	8.36602	14.04	31.3176	33.2249	17.7561	45.4332
Chr1plus	gene	gene	3193077	3193832	3.7581	2.73197	2.35847	3.89193	4.03901	4.49295	2.84994	4.63853	4.46953	1.63376	5.22242	6.73051	21.7703	13.9243	21.4144	18.7763
Chr1plus	gene	gene	3197247	3201066	64.5479	5.67014	4.20423	51.0816	5.33356	5.4444	38.5001	8.77286	5.53969	35.7676	10.4448	12.1583	30.0316	16.4065	9.38632	16.4977
Chr1plus	gene	gene	3202019	3203497	22.1423	5.5155	2.76864	21.8226	5.43712	4.44009	73.4767	7.36114	4.21772	69.2013	9.32938	22.5798	533.099	117.448	86.7932	54.4045
Chr1plus	gene	gene	3203917	3205056	7.31306	5.25776	3.33262	6.60238	5.69603	4.65153	7.97984	6.55444	5.22494	11.1446	11.0533	12.086	47.5679	30.4217	59.6069	39.5509
Chr1plus	gene	gene	3205566	3208284	65.8175	4.58766	3.23008	61.3674	4.86752	5.12725	43.0601	6.35276	4.21772	52.5136	10.0899	12.7373	92.6133	55.79	73.2774	57.8356
Chr1plus	gene	gene	3210159	3211491	53.5783	4.22683	3.23008	47.6066	4.76396	4.33438	71.7149	5.54606	5.41379	52.6303	7.45336	18.5994	196.568	68.3493	110.814	77.5144
Chr1plus	gene	gene	3212294	3213407	93.6478	3.81446	3.79406	91.8773	4.71217	5.86726	63.2687	6.40318	4.84723	98.6089	8.51813	9.19113	77.0114	63.5871	112.478	86.6104
Chr1plus	gene	gene	3214376	3214894	4.16438	2.52579	1.17923	5.6989	2.74445	2.43148	7.51349	3.57973	3.77706	11.3196	4.10695	14.3295	66.1647	40.6713	112.414	56.1023
Chr1plus	gene	gene	3215565	3217340	15.2355	4.17528	2.35847	15.2202	3.98722	3.75294	29.3803	6.30234	4.02887	30.4579	6.84492	13.2439	74.2518	41.4117	27.072	43.9703
Chr1plus	gene	gene	3217461	3218385	44.1323	3.40208	2.25593	82.773	3.83188	3.27721	101.924	4.78978	6.23215	169.211	6.99703	19.0336	32.0193	27.7612	21.7502	27.5305
Chr1plus	gene	gene	3218825	3219216	9.59839	4.22683	3.38389	7.92285	4.60861	5.55012	5.23353	5.49564	6.10625	4.66788	10.5463	12.1583	98.2427	39.04	63.9197	33.6375
Chr1plus	gene	gene	3222183	3226630	7.21149	4.27838	2.40974	6.39388	4.14257	4.01723	10.5189	6.20151	4.40657	10.0359	6.4393	15.3427	94.5792	85.2091	61.966	113.591
Chr1plus	gene	gene	3228197	3229281	84.4049	2.73197	3.23008	94.6573	4.19435	3.91151	141.409	4.53769	4.53248	123.991	5.78016	17.8033	39.6482	14.974	23.1153	15.7657
Chr1plus	gene	gene	3229879	3231248	3.65653	3.0928	1.79449	4.37842	3.15871	3.91151	2.53904	4.63853	3.71411	4.25944	6.69281	7.52659	3.42401	49.3313	46.9342	31.4104
Chr1plus	gene	gene	3234102	3235727	63.0244	3.45363	3.12753	52.819	3.98722	4.22866	75.2903	5.24355	3.77706	43.0028	8.82234	21.9284	24.0133	14.4139	18.3332	24.5719
Chr1plus	gene	gene	3235892	3236029	74.451	2.98971	3.17881	65.8153	4.3497	6.44871	50.4181	5.44523	5.53969	55.4311	7.09844	8.97402	188.405	140.274	199.589	178.782
Chr1plus	gene	gene	3236959	3238752	63.4814	3.9691	3.02499	60.3944	4.55683	5.76155	56.118	5.94941	5.09904	53.6806	9.12656	12.5926	15.9575	10.3428	6.91561	26.4863
Chr1plus	gene	gene	3239369	3240950	47.8904	4.17528	2.46101	52.7495	7.97445	3.5415	244.111	6.10067	4.78428	293.726	5.93227	35.9684	15.4405	15.1874	9.04484	14.8446
Chr1plus	gene	gene	3241479	3242640	6.65285	4.43302	2.87118	6.04639	5.38534	4.70438	7.2544	6.35276	4.15477	9.5108	8.46742	11.6517	7.44567	5.72276	3.05148	4.95193
Chr1plus	gene	gene	3243342	3245548	9.39525	6.80416	3.64025	8.96534	6.42098	6.55442	5.85534	10.6888	5.47674	4.14274	13.6898	10.2043	104.809	48.7041	30.8492	31.9879
Chr1plus	gene	gene	3245900	3246998	6.29736	4.84539	2.6661	9.59082	7.87088	4.75724	4.87081	7.81491	7.05052	13.4201	8.72094	8.03319	82.388	55.7621	64.238	46.2638
Chr1plus	gene	gene	3247777	3248189	6.60207	5.61859	4.20423	4.30892	5.22999	6.97729	2.95358	8.36951	5.09904	1.98385	9.735	7.02	0.591031	3.98059	3.83044	4.01426
Chr1plus	gene	gene	3248865	3249244	4.7738	5.61859	2.05084	4.65641	6.52455	4.54581	3.10903	8.16784	4.09182	4.14274	9.53219	10.7109	0.803116	60.6916	96.8759	2.2858
Chr1plus	gene	gene	3250891	3251197	5.23087	4.53611	1.84576	4.72591	4.03901	4.07008	7.20258	5.74774	4.28067	5.07632	9.53219	15.994	0	2.88588	0.736761	1.02949
Chr1plus	gene	gene	3251584	3253056	38.2412	5.46395	2.97372	33.7069	6.11029	4.96867	23.0068	6.75611	4.34362	25.9651	7.45336	10.3491	10.4217	7.79893	10.4804	11.8776
Chr1plus	gene	gene	3253433	3254925	76.2793	3.60827	2.61482	71.5142	5.90316	4.86296	133.896	5.39481	4.97313	122.415	7.35195	22.5074	113.266	66.2619	87.1877	65.4013
Chr1plus	gene	gene	3255817	3256998	28.6936	3.55672	2.25593	32.0389	4.40148	3.80579	128.299	5.74774	3.90297	75.7363	6.5407	14.3295	103.505	70.1094	49.1968	83.8909
Chr1plus	gene	gene	3257675	3258312	69.1694	3.45363	2.61482	57.4059	3.72831	5.23297	39.2256	4.08392	4.34362	56.2479	8.36602	9.55298	36.9844	42.4475	51.5716	50.1962
Chr1plus	gene	gene	3259395	3262259	89.5342	3.60827	3.02499	72.4177	3.93544	5.33868	62.4915	6.75611	4.40657	48.896	8.72094	12.9544	339.92	338.379	290.875	406.677
Chr1plus	gene	gene	3265661	3266095	48.3475	3.55672	2.61482	39.7533	3.4694	4.28152	28.8103	4.48727	4.46953	38.7434	6.13508	8.46742	116.422	64.046	52.021	49.3586
Chr1plus	gene	gene	3266746	3267875	56.2699	3.24744	2.40974	51.846	4.40148	4.8101	37.2565	4.28559	4.53248	30.5163	8.26461	9.2635	19.5731	16.3512	11.6961	22.8107
Chr1plus	gene	gene	3269475	3272773	35.9559	4.53611	2.61482	33.9849	4.86752	4.75724	18.0842	7.20988	5.7915	16.746	8.67023	9.55298	28.906	23.1168	20.1465	43.557
Chr1plus	gene	gene	3273950	3276415	56.4223	3.45363	3.38389	50.7341	4.24613	4.49295	40.6246	5.84858	5.28789	43.2362	8.41672	12.1583	177.121	84.154	110.719	264.352
Chr1plus	gene	gene	3278197	3280144	22.2439	5.25776	2.56355	17.8612	5.74782	5.70869	34.0957	7.31072	5.60264	25.9067	9.7857	23.0864	198.262	35.7664	26.897	28.8004
Chr1plus	gene	gene	3281586	3283694	20.2633	4.32992	2.87118	16.3322	4.24613	4.07008	25.8049	6.65528	3.71411	6.71007	9.22797	13.6058	66.9407	33.9124	43.6047	49.839
Chr1plus	gene	gene	3284369	3286540	5.73872	4.84539	3.64025	8.89584	5.95494	5.33868	8.08348	8.11742	6.48396	12.895	10.1913	14.4742	7.40273	5.77214	24.6708	18.6098
Chr1plus	gene	gene	3287797	3292195	39.714	4.53611	2.46101	45.1742	6.47277	4.91582	58.7088	7.00821	5.6656	66.2839	9.53219	28.08	7.86214	4.76162	4.74537	11.783
Chr1plus	gene	gene	3292509	3293523	43.8276	2.83507	2.3072	54.6955	4.55683	3.64722	149.492	4.89062	5.22494	158.941	5.78016	22.0008	116.649	125.615	107.452	83.9598
Chr1plus	gene	gene	3294301	3294425	5.94186	2.73197	2.05084	5.6294	3.21049	4.38723	3.6272	5.74774	5.16199	3.67595	7.19984	7.52659	7.36406	10.852	14.2854	16.5134
Chr1plus	gene	gene	3296584	3297030	45.9606	1.95877	2.51228	45.9387	8.23336	4.28152	275.512	3.52931	9.75741	490.186	4.66469	49.14	2786.79	1349.04	2948.89	1881.32
Chr1plus	gene	gene	3299583	3299892	8.63347	3.9691	2.92245	7.71436	5.02287	6.55442	3.83447	5.34439	4.84723	2.74238	8.67023	7.30948	9.85052	11.0232	2.60574	9.68521
Chr1plus	gene	gene	3300595	3302522	58.3521	4.58766	3.12753	51.846	5.28178	5.07439	33.733	7.15946	4.72133	27.5988	10.4955	13.7505	25.3361	33.6062	43.99	49.6568
Chr1plus	gene	gene	3302809	3303420	3.85967	3.04126	1.64067	7.64486	3.36584	3.01292	8.23893	3.63015	4.15477	7.99374	4.8168	8.2503	227.962	33.3796	151.547	217.578
Chr1plus	gene	gene	3304188	3307790	25.9004	3.81446	3.33262	26.2705	4.24613	4.96867	20.2087	6.05025	4.78428	15.8708	7.55477	11.7241	18.7597	24.6564	19.9662	28.6863
Chr1plus	gene	gene	3308739	3311045	31.6899	3.9691	2.6661	31.6914	3.67653	4.59867	21.5041	5.09229	4.40657	16.3959	7.90969	8.39505	93.0038	81.3674	56.1737	48.2236
Chr1plus	gene	gene	3311673	3312287	56.9301	2.62888	2.61482	43.2977	3.57297	4.8101	32.2821	4.63853	4.91018	24.6231	5.67875	8.90164	55.9189	52.1876	44.9009	42.8412
Chr1plus	gene	gene	3314273	3315946	35.9559	2.68043	2.81991	34.9579	3.36584	5.18011	21.2968	4.63853	4.65838	13.9453	8.82234	10.5662	83.1453	59.5456	41.6592	34.5529
Chr1plus	gene	gene	3317812	3319020	13.2041	3.29899	2.05084	8.06185	3.78009	4.59867	5.49262	4.8402	4.46953	6.18494	6.38859	8.2503	288.204	100.359	143.412	126.675
Chr1plus	gene	gene	3321902	3324299	35.9559	5.4124	3.17881	38.5718	5.85138	6.18441	23.0068	7.81491	7.30232	19.43	12.8786	13.3163	71.2381	46.139	44.1922	45.5714
Chr1plus	gene	gene	3326435	3330493	5.18008	5.20622	3.12753	7.36686	5.64425	5.39154	3.88629	7.71407	5.6656	10.0943	12.5237	12.7373	77.1079	134.579	18.3337	70.372
Chr1plus	gene	gene	3331227	3332360	5.07851	3.9691	2.92245	5.2124	4.3497	5.18011	4.92263	7.66365	5.6656	6.65173	6.84492	7.67134	0.698491	3.82285	1.0802	2.84995
Chr1plus	gene	gene	3332985	3334238	88.7216	4.32992	3.5377	87.8464	4.29792	4.8101	148.819	6.25193	4.72133	109.053	7.96039	22.9416	440.757	145.653	141.089	172.471
Chr1plus	gene	gene	3335108	3338254	100.758	4.02064	3.99914	81.522	4.9193	6.55442	56.5843	6.85695	5.03608	57.5899	8.87305	10.928	113.219	80.721	117.29	132.503
Chr1plus	gene	gene	3339522	3340421	13.8643	3.14435	2.05084	14.8727	5.38534	3.91151	66.7923	6.05025	9.56856	59.0487	8.46742	23.8825	5.62038	2.71299	2.32865	2.71573
Chr1plus	gene	gene	3341757	3342359	3.70732	3.50518	2.15338	3.47494	3.57297	5.07439	1.86542	4.73936	4.09182	1.8088	6.99703	6.36866	6.67413	609.675	119.144	154.111
Chr1plus	gene	gene	3343485	3344380	4.97694	4.69075	3.02499	4.30892	5.07465	5.39154	2.48722	7.76449	5.09904	2.45064	10.3941	7.16474	14.5559	288.862	57.9726	88.3476
Chr1plus	gene	gene	3346155	3348136	4.57066	5.4124	3.23008	5.00391	6.67989	6.0787	2.64267	8.01658	7.99478	4.72623	13.6898	13.5334	17.4547	12.3968	105.043	274.553
Chr1plus	gene	gene	3348784	3350573	8.8874	4.38147	3.02499	6.39388	5.07465	5.65583	4.24901	6.60486	5.16199	2.45064	10.3941	7.09237	137.031	82.4574	610.906	638.897
Chr1plus	gene	gene	3352960	3354925	7.05913	4.02064	2.56355	6.60238	4.29792	4.01723	4.92263	4.99146	3.71411	5.54311	8.87305	8.39505	59.0484	94.5675	228.727	342.038
Chr1plus	gene	gene	3356475	3358079	81.6117	3.65982	2.87118	79.298	4.29792	4.65153	56.5843	6.75611	5.53969	66.8674	11.0533	12.4478	77.3856	45.1449	48.9932	50.8674
Chr1plus	gene	gene	3358821	3360628	4.16438	4.89694	2.46101	6.53288	5.12643	4.49295	4.76718	7.00821	4.84723	11.1446	7.65617	9.7701	9.06237	2.49004	1.71105	3.66104
Chr1plus	gene	gene	3361928	3365454	37.7334	6.03096	3.17881	29.9539	5.90316	4.59867	27.5667	7.86533	4.59543	23.3977	9.43078	16.0664	16.4535	16.1837	8.47648	21.5987
Chr1plus	gene	gene	3366980	3368990	57.9458	4.58766	2.76864	43.5757	4.50504	4.59867	32.6448	6.20151	5.28789	36.8179	8.01109	8.32268	270.066	185.507	70.6951	129.183
Chr1plus	gene	gene	3369799	3370167	4.67223	1.80413	1.89703	3.05794	2.84802	3.80579	2.95358	2.67219	3.39936	4.49283	4.30977	12.1583	1.15797	3.19956	1.75038	3.21016
Chr1plus	gene	gene	3370369	3370635	4.16438	2.16496	2.40974	4.03093	2.38198	3.5415	2.22814	2.92429	3.77706	1.28367	4.05625	5.57257	2.28858	7.11396	8.23336	14.2116
Chr1plus	gene	gene	3371485	3372239	111.981	1.95877	4.30677	90.9043	3.57297	5.49726	65.4451	5.54606	4.78428	78.7121	6.08438	8.46742	331.67	54.8787	65.9517	60.8949
Chr1plus	gene	gene	3378091	3379572	29.2015	2.26805	1.79449	20.4326	2.95158	3.96437	15.027	3.63015	3.84001	13.7702	4.96891	9.69773	100.912	81.8597	149.857	112.417
Chr1plus	gene	gene	3380643	3381218	5.07851	4.17528	2.92245	4.93441	5.22999	5.86726	3.00539	6.80653	5.7915	7.41026	7.90969	8.53979	57.1707	46.2931	38.4243	27.1195
Chr1plus	gene	gene	3381955	3385015	26.9669	4.84539	2.56355	22.6566	5.17821	4.59867	16.3224	7.41156	4.15477	7.8187	11.1547	7.30948	22.1223	6.81617	8.52538	10.7324
Chr1plus	gene	gene	3385856	3388244	4.57066	5.82478	2.51228	4.93441	5.7996	5.49726	7.92802	10.235	5.47674	7.17686	9.7857	14.4018	1.3766	1.91943	2.77832	12.2685
Chr1plus	gene	gene	3388722	3389609	4.46909	5.05158	3.17881	4.03093	5.64425	5.65583	3.00539	8.11742	5.09904	2.15889	11.3575	12.0136	0.343158	5.73644	0.76251	1.86457
Chr1plus	gene	gene	3390491	3391042	2.94554	3.81446	2.10211	2.77995	4.9193	3.91151	3.16085	7.15946	3.65116	2.74238	7.75758	7.30948	5.08222	19.2322	8.06636	8.00424
Chr1plus	gene	gene	3390937	3393165	3.85967	4.27838	2.46101	3.33594	4.50504	5.28582	6.73623	7.2603	4.34362	4.25944	8.61953	12.1583	8.16965	25.3479	11.0874	8.4129
Chr1plus	gene	gene	3398505	3399149	13.6104	2.26805	1.79449	18.9037	3.72831	3.33007	31.9712	4.8402	3.39936	17.2711	7.70688	11.0004	4.82094	69.1497	55.7121	123.148
Chr1plus	gene	gene	3401069	3402443	4.46909	4.32992	2.20466	6.81087	5.43712	3.70008	9.94889	8.26868	5.9174	6.18494	9.32938	11.3623	454.445	49.6108	155.105	114.179
Chr1plus	gene	gene	3403055	3405689	52.9181	5.97942	3.38389	53.097	6.83524	4.75724	36.842	9.37789	5.85445	46.7371	11.5096	13.5334	23.0192	6.52962	6.82289	6.45835
Chr1plus	gene	gene	3406556	3408098	10.2586	4.12374	2.3072	15.0812	4.81574	4.44009	14.8715	5.79816	4.09182	13.8869	8.97445	6.5134	20.2526	78.6759	37.6375	36.3136
Chr1plus	gene	gene	3410196	3411310	101.469	4.48456	4.35804	82.2865	4.3497	6.50156	67.3105	7.46198	4.46953	68.0927	11.0026	17.8033	183.885	100.825	133.02	80.8769
Chr1plus	gene	gene	3412966	3413080	5.23087	3.50518	2.71737	4.58692	3.83188	4.75724	2.22814	5.69732	4.46953	1.51706	7.19984	5.28309	3.20401	9.2218	6.21538	7.59927
Chr1plus	gene	gene	3417833	3419741	47.0778	4.69075	3.43516	40.5873	5.64425	5.81441	30.2612	8.52077	5.09904	24.0396	11.2561	14.6913	30.4062	18.7336	18.6017	13.2498
Chr1plus	gene	gene	3420008	3421527	20.4664	5.92787	2.87118	37.4598	5.7996	5.18011	89.54	8.97454	8.12069	108.703	9.32938	19.9021	28.7348	20.4859	15.7324	21.9833
Chr1plus	gene	gene	3422245	3423524	82.8306	6.23715	4.46058	73.1127	7.19771	8.40446	51.1953	10.0838	6.54691	48.0208	13.6391	21.06	84.2938	54.8082	54.3918	46.9211
Chr1plus	gene	gene	3423998	3425809	6.34814	4.17528	2.46101	5.3514	4.81574	4.8101	4.81899	6.20151	5.03608	3.851	7.90969	8.97402	170.359	71.7962	78.3033	89.5845
Chr1plus	gene	gene	3426523	3429257	98.0661	5.10312	3.94787	81.1745	4.97108	5.92012	58.657	6.25193	5.60264	57.6483	12.5237	21.2047	38.0977	35.8375	38.6979	25.2918
Chr1plus	gene	gene	3430904	3432260	24.58	4.07219	2.15338	23.0041	4.03901	4.28152	42.9564	4.38643	4.46953	17.913	7.40266	9.7701	76.6789	66.9225	128.614	78.756
Chr1plus	gene	gene	3432658	3433295	3.70732	4.12374	1.48686	7.50586	3.36584	2.32576	3.47175	3.83183	5.47674	11.378	3.2957	10.4214	72.6309	23.6333	20.3758	31.7744
Chr1plus	gene	gene	3434105	3437947	9.9031	5.05158	2.87118	12.3013	5.17821	4.54581	18.9651	8.41993	5.98035	11.7864	9.58289	16.3559	14.6882	21.6386	9.48102	24.3115
Chr1plus	gene	gene	3438649	3440001	2.53926	3.55672	1.84576	3.19694	3.52118	3.64722	8.29074	6.05025	4.40657	8.69392	7.45336	13.7505	15.9395	84.1961	11.6012	21.6696
Chr1plus	gene	gene	3441968	3443084	4.97694	3.40208	2.61482	6.39388	4.29792	4.1758	9.068	5.54606	3.77706	7.46861	6.64211	10.0596	24.2741	11.2288	8.91752	7.2687
Chr1plus	gene	gene	3444438	3446444	5.02773	6.54643	3.23008	3.89193	6.05851	5.49726	3.9381	7.51239	5.28789	4.43448	11.0026	12.6649	7.58676	2.43169	4.36705	8.55873
Chr1plus	gene	gene	3447308	3448013	3.80889	4.17528	2.92245	5.5599	4.55683	5.65583	2.33177	6.20151	6.1692	3.90935	9.27867	18.0204	282.103	9.72252	8.86263	9.83054
Chr1plus	gene	gene	3449607	3450585	6.5005	3.65982	1.69194	9.79932	4.55683	3.85865	12.4879	5.94941	5.9174	14.8789	6.84492	12.2307	82.8489	30.9581	6.15819	38.3312
Chr1plus	gene	gene	3451124	3453614	4.41831	4.89694	3.5377	4.30892	5.95494	6.18441	2.59086	7.15946	5.09904	2.97577	10.1406	10.4214	7.77455	9.82888	25.093	16.8899
Chr1plus	gene	gene	3454066	3454810	3.25025	4.38147	3.5377	3.54443	5.4889	4.75724	8.54983	8.21826	4.65838	5.83485	7.70688	18.9612	103.015	72.9682	56.925	48.5874
Chr1plus	gene	gene	3455047	3457041	5.89108	6.23715	4.05041	6.81087	7.19771	7.92874	3.6272	10.4871	6.1692	4.43448	12.7772	14.6913	3.9078	2.57285	10.8703	10.6246
Chr1plus	gene	gene	3457764	3459451	39.9171	4.53611	2.87118	32.2474	6.16207	4.96867	45.4436	8.67203	4.97313	17.9713	10.7491	17.6585	204.857	150.184	87.1326	118.157
Chr1plus	gene	gene	3461211	3462599	28.2873	5.61859	3.69152	27.035	5.90316	6.23727	17.2033	10.0838	6.10625	19.255	9.22797	11.2175	310.346	77.6193	82.6754	80.9122
Chr1plus	gene	gene	3463136	3464454	3.65653	5.00003	3.12753	3.96143	5.17821	5.49726	3.10903	7.46198	5.47674	2.39229	9.53219	12.2307	58.382	18.218	31.2295	25.3358
Chr1plus	gene	gene	3464982	3467474	4.26595	6.54643	3.23008	4.65641	6.52455	6.02584	3.83447	10.2854	5.16199	5.25136	10.3941	13.461	3.78644	5.85547	9.87405	10.0815
Chr1plus	gene	gene	3470345	3471965	4.26595	6.49488	3.28135	5.14291	7.30128	5.55012	3.10903	8.97454	5.22494	4.55118	9.83641	7.30948	5.18575	35.3543	22.0677	13.0288
Chr1plus	gene	gene	3473712	3477354	22.8025	6.59798	4.10168	21.5446	8.85474	5.33868	57.3098	8.41993	5.7915	81.3961	13.0814	37.5606	32.9286	13.6823	43.5882	22.7489
Chr1plus	gene	gene	3479430	3481926	4.06281	4.94848	2.87118	7.99235	10.2011	5.92012	17.4624	8.92412	15.486	40.9606	10.7998	56.7389	38.4866	16.9654	11.8325	9.87606
Chr1plus	gene	gene	3484999	3485701	33.0103	3.71136	3.07626	33.4289	6.11029	5.18011	95.1881	5.39481	5.03608	89.8567	8.0618	28.9484	576.763	149.995	455.073	152.239
Chr1plus	gene	gene	3487704	3489230	8.27798	2.73197	2.56355	10.0773	3.15871	4.59867	29.3803	4.89062	11.0164	39.9104	6.64211	13.3887	71.5674	34.2253	29.8432	14.7603
Chr1plus	gene	gene	3489788	3490546	6.5005	2.47424	1.69194	17.7222	4.19435	2.69577	29.0694	4.63853	10.8276	27.7155	4.10695	17.0796	11.6452	25.7967	25.7911	40.8326
Chr1plus	gene	gene	3491558	3493104	57.0317	4.58766	3.48643	51.846	4.9193	5.55012	65.6005	6.70569	5.7915	68.8512	9.93781	15.1256	272.447	97.0772	50.2271	62.8113
Chr1plus	gene	gene	3494063	3497966	36.7684	6.64952	3.02499	40.7263	6.21385	6.29013	90.3691	8.67203	10.4499	63.7165	10.6477	18.4546	7.53349	7.0355	5.90007	6.94135
Chr1plus	gene	gene	3499767	3501315	4.87537	11.598	10.2029	4.72591	9.16544	7.55873	2.53904	13.361	8.6243	2.0422	13.5884	12.9544	36.6122	69.8955	89.9007	211.848
Chr1plus	gene	gene	3503403	3504552	5.48479	13.8661	13.0228	6.11589	10.5636	9.19733	9.32709	13.2601	10.0092	8.92732	12.7772	15.5598	14.729	16.9084	9.78262	9.32186
Chr1plus	gene	gene	3508413	3510107	5.38322	8.76294	7.99829	4.10042	6.99059	7.61159	2.59086	10.5879	7.11347	1.75045	10.242	10.2043	1.14996	8.86207	5.70372	8.08946
Chr1plus	gene	gene	3511894	3512340	4.67223	6.64952	2.6661	5.00391	7.61197	5.28582	3.05721	8.62161	4.34362	1.98385	9.88711	9.69773	0.818962	0.942856	0.288852	1.0595
Chr1plus	gene	gene	3514271	3515695	4.57066	6.64952	4.20423	5.5599	6.47277	6.44871	3.52357	8.57119	6.35806	3.55926	11.3575	12.3031	31.9771	252.781	273.669	358.882
Chr1plus	gene	gene	3517158	3518777	4.72302	4.79384	2.81991	4.44792	6.00673	5.23297	4.50809	8.21826	5.7915	5.42641	9.93781	9.40824	10.3403	25.662	16.5511	36.9215
Chr1plus	gene	gene	3519170	3519889	23.869	3.24744	1.74322	33.4289	6.11029	2.80149	23.9395	5.04188	3.84001	36.5845	5.67875	12.5202	18.8809	21.1134	24.368	17.5257
Chr1plus	gene	gene	3520694	3521692	5.43401	5.56704	3.12753	5.6294	7.14593	5.33868	8.91255	7.2603	5.60264	9.86089	9.27867	18.9612	17.0795	17.8234	4.96981	12.4684
Chr1plus	gene	gene	3522822	3524110	26.6622	3.9691	2.6661	30.3709	5.33356	5.02153	18.9133	5.99983	4.09182	9.91924	8.01109	11.3623	27.9804	49.0055	31.3568	37.4825
Chr1plus	gene	gene	3524803	3527891	3.80889	5.25776	3.33262	6.04639	7.04237	5.07439	5.49262	8.31909	5.98035	5.95154	9.98852	14.6913	6.48584	4.6981	1.38715	5.58535
Chr1plus	gene	gene	3531089	3533668	17.2162	4.89694	2.71737	12.9963	5.22999	5.07439	42.9564	7.20988	3.90297	22.5809	8.51813	13.8229	107.118	41.8231	32.5691	35.057
Chr1plus	gene	gene	3535243	3540099	38.4951	6.13406	3.07626	35.4443	6.05851	5.86726	22.2296	8.67203	5.60264	14.7622	11.8138	16.4282	37.3205	31.2355	25.3756	35.9884
Chr1plus	gene	gene	3544675	3546463	2.99632	3.45363	1.43559	4.23942	5.17821	4.28152	7.82439	5.94941	4.21772	11.9031	6.89563	20.481	541.519	165.548	340.875	218.429
Chr1plus	gene	gene	3548204	3550141	86.8426	4.22683	3.17881	71.3752	4.60861	5.23297	95.0845	6.15109	4.97313	97.9671	7.96039	24.2443	23.8225	21.1885	16.7769	25.859
Chr1plus	gene	gene	3550988	3555506	4.82459	5.92787	3.33262	4.23942	6.31742	5.33868	2.74631	8.72244	5.09904	3.55926	9.58289	10.7833	7.8689	20.9233	9.18163	16.9087
Chr1plus	gene	gene	3557733	3559225	3.65653	5.56704	2.40974	4.03093	7.61197	4.70438	11.3998	8.41993	5.7915	18.9633	9.53219	26.126	5.75305	17.6717	11.743	16.0468
Chr1plus	gene	gene	3560859	3562154	3.50417	3.76291	2.46101	2.91895	3.93544	3.75294	10.7261	5.54606	4.46953	6.30164	8.87305	16.2111	12.0342	5.29295	16.8372	9.79129
Chr1plus	gene	gene	3564282	3567007	52.3087	3.81446	3.48643	37.3903	4.81574	5.07439	28.2922	5.89899	5.03608	20.7721	8.92375	12.9544	95.7488	57.9152	163.682	212.396
Chr1plus	gene	gene	3576205	3578356	68.6107	2.78352	3.38389	64.4253	4.71217	4.65153	62.2842	5.09229	4.78428	74.1026	6.64211	18.6717	378.474	198.429	220.613	285.733
Chr1plus	gene	gene	3579215	3580915	4.62145	4.6392	3.58897	5.4904	5.59247	5.39154	7.87621	7.81491	4.72133	10.8528	11.1547	17.5138	29.0773	22.8314	20.0441	24.1827
Chr1plus	gene	gene	3581976	3585102	5.38322	6.2887	2.92245	4.44792	7.2495	5.76155	3.00539	9.12579	5.22494	2.62568	14.5518	12.086	0.194742	1.68152	54.7704	29.4768
Chr1plus	gene	gene	3585932	3587602	3.70732	4.58766	2.76864	4.86491	6.78346	4.07008	6.37351	9.07538	5.16199	7.35191	9.98852	15.8493	0	0.176263	1.02214	2.12217
Chr1plus	gene	gene	3588053	3589960	10.157	6.03096	3.38389	10.3553	6.3692	6.29013	7.35804	8.97454	6.10625	6.65173	10.242	15.1979	32.4652	41.3458	33.5243	35.9296
Chr1plus	gene	gene	3590466	3596334	66.0207	7.47427	3.99914	50.5256	7.35306	6.87157	37.412	10.3358	5.41379	27.7155	12.2702	15.3427	19.8667	16.5181	11.3778	17.7295
Chr1plus	gene	gene	3598113	3599703	51.8008	3.45363	2.40974	50.0391	5.64425	3.91151	130.424	7.10904	5.03608	94.4078	9.02516	19.2507	1106.49	551.005	353.284	347.171
Chr1plus	gene	gene	3600375	3601032	48.5506	3.1959	2.6661	62.7573	4.50504	4.91582	91.9236	5.99983	5.16199	86.1224	6.5407	12.3031	227.197	110.153	109.563	96.4971
Chr1plus	gene	gene	3601631	3602736	37.4286	3.29899	2.40974	41.2822	5.33356	4.44009	59.7452	7.2603	4.78428	58.1734	7.04773	13.5334	14.5442	9.17139	11.3963	9.62178
Chr1plus	gene	gene	3603053	3605277	7.36385	5.5155	2.51228	7.15837	5.59247	5.23297	13.317	7.81491	5.16199	9.68585	9.98852	18.8165	50.8579	29.6477	18.8115	24.8237
Chr1plus	gene	gene	3606085	3606644	10.7157	4.38147	2.3072	13.1353	5.69603	5.55012	8.60165	6.70569	5.16199	8.92732	10.9012	11.6517	39.6403	38.1396	28.8077	30.2908
Chr1plus	gene	gene	3606763	3610218	7.61777	5.5155	3.84533	6.67188	6.9388	5.92012	12.0216	8.62161	6.86167	17.3878	10.5463	25.1128	20.0336	18.6097	13.237	14.224
Chr1plus	gene	gene	3610706	3612325	17.013	5.36086	2.71737	37.9463	5.74782	4.96867	35.3911	7.56281	4.59543	54.4975	10.9519	16.0664	23.9143	17.714	8.31533	11.7234
Chr1plus	gene	gene	3612889	3614185	50.9883	3.76291	2.40974	52.8885	5.4889	4.28152	113.687	7.00821	4.72133	107.245	8.67023	17.1519	10.24	9.21496	4.44834	11.303
Chr1plus	gene	gene	3614559	3615825	4.97694	4.84539	2.35847	5.2819	6.52455	4.38723	13.4206	7.76449	4.97313	14.4704	7.96039	18.5994	18.9457	8.40363	3.99407	9.39349
Chr1plus	gene	gene	3616552	3619291	46.316	5.15467	2.56355	36.0698	6.88702	4.86296	67.6732	9.52914	5.09904	58.0567	11.0026	18.8889	15.4691	10.532	9.39517	10.0925
Chr1plus	gene	gene	3621409	3622476	15.4387	4.32992	2.92245	14.7337	5.12643	4.54581	10.778	7.20988	4.78428	7.5853	8.67023	8.17793	48.3815	23.6071	19.8011	18.0098
Chr1plus	gene	gene	3622786	3625524	33.0611	6.23715	3.07626	28.008	6.3692	4.86296	19.7423	9.17621	5.53969	18.0297	10.3941	10.8557	78.5966	24.2202	19.5736	17.6036
Chr1plus	gene	gene	3625739	3627365	6.5005	5.92787	3.33262	5.2124	7.35306	6.29013	6.26988	9.37789	5.7915	7.00182	11.2054	12.8821	36.2037	13.6033	15.0537	12.4479
Chr1plus	gene	gene	3628071	3629123	98.7771	3.55672	3.33262	76.9351	8.18158	6.02584	150.166	6.40318	6.35806	219.974	8.72094	35.4618	1168.22	263.221	179.588	178.249
Chr1plus	gene	gene	3629667	3632935	9.49682	4.17528	2.56355	7.64486	5.02287	4.86296	12.5398	6.35276	4.40657	13.5952	8.51813	19.3955	10.2454	8.87866	2.88759	4.24145
Chr1plus	gene	gene	3634521	3635708	8.32876	2.83507	1.9483	15.0117	4.81574	4.70438	9.01618	3.78141	6.0433	25.4983	5.72945	8.90164	24.8223	48.0739	40.9438	33.0417
Chr1plus	gene	gene	3636718	3639983	5.02773	4.84539	2.87118	5.00391	6.3692	5.65583	4.35264	7.56281	4.72133	8.69392	10.7998	12.086	13.8719	13.0984	51.472	59.5796
Chr1plus	gene	gene	3641176	3642619	85.1667	3.04126	3.12753	63.6608	3.78009	5.33868	62.1806	4.89062	4.97313	59.9822	6.03367	12.1583	140.568	74.3695	65.6862	64.8387
Chr1plus	gene	gene	3644935	3650524	3.35182	4.6392	2.6661	4.51742	4.9193	4.59867	6.6326	7.2603	4.78428	9.04401	10.1406	16.1388	30.7812	39.8619	30.1728	67.6521
Chr1plus	gene	gene	3656196	3656368	4.51988	3.40208	3.84533	4.72591	3.15871	5.49726	2.48722	4.73936	4.78428	1.63376	4.00555	6.65814	3.18538	13.2022	14.4182	14.6523
Chr1plus	gene	gene	3657641	3659673	4.41831	4.12374	2.3072	3.68343	4.09079	5.07439	5.64807	6.55444	4.28067	8.86897	9.12656	13.1715	7.3399	14.8794	20.9536	22.1695
Chr1plus	gene	gene	3660500	3661974	5.53558	5.56704	2.92245	4.37842	4.19435	5.12725	2.74631	6.35276	4.78428	3.15082	8.72094	7.81608	37.7895	66.8143	180.94	494.603
Chr1plus	gene	gene	3662529	3664294	78.5646	4.02064	3.28135	64.0083	2.79623	4.54581	41.4019	5.14271	5.09904	52.8637	5.93227	10.4938	239.573	426.137	300.191	1317.08
Chr1plus	gene	gene	3664910	3666281	30.6234	2.47424	1.84576	52.124	3.21049	2.85434	84.6174	3.63015	3.77706	116.639	5.12102	9.48061	92.0025	94.8073	62.5346	59.8569
Chr1plus	gene	gene	3667328	3669650	82.2719	3.866	2.61482	56.711	5.33356	4.33438	109.49	5.49564	4.46953	118.156	7.65617	23.8825	34.7115	41.6349	33.7466	51.3508
Chr1plus	gene	gene	3670979	3672728	5.73872	3.81446	2.97372	4.23942	3.67653	4.86296	3.00539	4.78978	4.02887	2.27559	6.4393	7.02	49.7382	30.4626	16.5915	12.7433
Chr1plus	gene	gene	3673550	3675136	51.9024	4.12374	3.64025	42.3942	4.81574	5.07439	65.0305	5.79816	5.60264	45.1617	7.60547	14.5466	1039.31	278.372	282.349	240.34
Chr1plus	gene	gene	3675931	3677622	52.2579	4.79384	2.71737	74.7806	4.66039	4.75724	75.3421	5.74774	4.15477	60.9158	7.60547	18.3823	76.5363	49.9593	53.2529	40.6122
Chr1plus	gene	gene	3678248	3679257	4.62145	3.81446	2.35847	5.2124	4.19435	4.70438	5.02626	5.19313	4.09182	4.31779	8.1125	12.4478	1.14633	3.3341	12.7679	9.60059
Chr1plus	gene	gene	3679769	3681487	4.72302	5.20622	4.10168	4.65641	5.12643	5.97298	5.59625	8.52077	5.72855	4.66788	10.7998	13.5334	25.4419	14.0008	49.1728	43.137
Chr1plus	gene	gene	3682049	3682321	1.72669	1.64949	0.820337	3.19694	5.59247	2.64291	10.3116	3.27722	5.9174	19.6634	4.36047	24.1719	30.4381	129.71	17256.5	10304.6
Chr1plus	gene	gene	3683882	3687859	40.3742	4.53611	2.46101	40.3788	4.40148	4.1758	22.5923	5.49564	4.46953	22.4642	7.96039	11.9412	32.7418	82.0303	55.0361	65.6861
Chr1plus	gene	gene	3689798	3691255	25.9512	3.9691	3.17881	26.4095	6.26564	4.70438	25.8568	8.21826	4.97313	22.8143	11.8138	10.5662	59.9988	37.6067	35.169	28.3241
Chr1plus	gene	gene	3691491	3695182	34.3815	5.87632	2.61482	40.3788	6.62811	5.92012	30.883	9.02496	5.22494	28.0073	10.7491	15.3427	21.1772	7.09781	6.60544	8.44958
Chr1plus	gene	gene	3695900	3698410	5.28165	4.79384	3.12753	4.79541	6.00673	5.07439	4.14537	7.66365	4.97313	2.50898	10.3941	11.2175	7.85812	16.8541	15.5261	36.2717
Chr1plus	gene	gene	3699589	3701039	41.6438	3.76291	2.51228	33.7764	4.55683	4.59867	61.2997	6.35276	4.78428	31.2164	7.80828	14.9084	919.65	367.819	399.255	529.132
Chr1plus	gene	gene	3703331	3706106	3.7581	4.79384	3.02499	3.96143	4.97108	5.39154	2.22814	8.067	5.03608	2.91742	9.27867	11.4346	133.182	51.8406	106.892	47.5658
Chr1plus	gene	gene	3707345	3707952	4.46909	4.58766	2.92245	4.03093	4.19435	5.07439	2.48722	6.05025	5.16199	5.83485	9.6843	10.3491	49.9446	18.7049	11.1424	7.91453
Chr1plus	gene	gene	3708441	3709979	4.46909	5.00003	2.61482	4.86491	5.85138	6.02584	4.04174	6.60486	4.91018	5.25136	9.83641	8.17793	3.95814	7.54628	8.98361	13.365
Chr1plus	gene	gene	3711929	3713387	4.97694	6.1856	2.71737	3.82243	6.00673	5.02153	1.91723	8.8737	4.91018	1.57541	9.53219	6.87525	0	4.96079	10.5589	6.75206
Chr1plus	gene	gene	3714391	3716760	6.09422	5.92787	2.76864	5.5599	5.95494	5.23297	3.98992	7.91574	4.84723	1.98385	10.4955	9.33587	60.3366	23.0936	27.2175	32.3801
Chr1plus	gene	gene	3717879	3718829	65.5636	3.29899	3.23008	70.1242	4.71217	4.65153	128.403	5.54606	4.91018	147.622	9.27867	15.9216	40.1142	20.1404	18.9513	62.01
Chr1plus	gene	gene	3719176	3720235	10.411	3.60827	2.15338	8.33985	4.45326	3.38293	18.7578	6.10067	4.59543	21.5889	6.5407	12.5926	12.7041	15.7643	19.0687	50.1986
Chr1plus	gene	gene	3721694	3722896	4.16438	3.50518	2.61482	4.10042	3.88366	3.96437	3.67902	5.49564	3.52526	4.08439	6.59141	10.3491	28.7161	108.452	62.9135	78.756
Chr1plus	gene	gene	3723688	3724748	65.716	4.43302	3.17881	59.6994	4.86752	5.39154	48.3454	7.10904	5.53969	61.791	8.46742	12.5202	19.1817	4.72086	5.01335	7.13262
Chr1plus	gene	gene	3726767	3728012	4.26595	4.84539	3.33262	4.44792	5.54069	5.60297	2.95358	7.66365	5.16199	4.84292	10.597	6.15154	1.90697	0.878182	1.16411	2.65683
Chr1plus	gene	gene	3730314	3731269	25.6465	2.73197	1.74322	17.2357	3.41762	3.11864	12.0734	3.83183	2.7069	6.06824	6.38859	9.62536	45.2587	52.0028	122.825	64.7366
Chr1plus	gene	gene	3736370	3738475	3.30103	3.91755	2.40974	3.96143	4.9193	4.96867	5.69989	7.71407	4.65838	6.47668	9.38008	14.619	4.10661	7.63118	4.78897	5.53724
Chr1plus	gene	gene	3739359	3739708	3.60574	4.69075	3.02499	3.96143	5.17821	5.81441	2.59086	7.15946	4.21772	2.27559	8.41672	6.73051	5.7562	10.2417	0	0
Chr1plus	gene	gene	3748066	3749565	3.85967	5.61859	2.97372	3.89193	5.07465	4.96867	2.33177	8.16784	5.09904	1.51706	8.87305	7.52659	53.2413	50.9722	28.8122	24.0629
Chr1plus	gene	gene	3752979	3754064	6.44971	5.82478	3.02499	5.4209	6.52455	6.92443	3.67902	8.31909	5.41379	3.7343	11.0533	8.90164	6.11567	12.9836	6.05551	9.50879
Chr1plus	gene	gene	3755093	3755794	64.5479	4.58766	2.92245	90.5568	6.16207	5.28582	174.365	7.36114	5.6656	222.774	10.1406	21.8561	165.347	113.017	110.129	62.0162
Chr1plus	gene	gene	3756119	3757229	39.9679	4.12374	2.46101	57.6144	7.2495	4.54581	177.111	5.29397	6.0433	197.218	8.72094	36.9816	36.6354	21.3288	16.3936	20.0792
Chr1plus	gene	gene	3757552	3758636	6.44971	3.76291	2.51228	8.06185	5.12643	4.70438	4.19719	6.05025	5.16199	5.60145	7.80828	7.02	28.8657	21.9179	24.2444	17.5821
Chr1plus	gene	gene	3759020	3759413	72.1657	3.04126	3.43516	62.2014	4.29792	5.60297	45.0291	5.09229	4.97313	44.4032	7.40266	6.0068	50.3429	32.2073	26.7162	64.9286
Chr1plus	gene	gene	3760360	3766030	6.29736	8.35056	3.33262	5.4904	8.28514	7.40015	10.0525	11.4451	5.85445	10.9112	12.9293	18.2375	31.705	51.5	15.7229	18.7653
Chr1plus	gene	gene	3766895	3770221	49.5155	5.72168	3.58897	70.7497	6.99059	6.23727	61.507	8.77286	5.53969	55.0226	9.58289	20.9152	28.864	24.1486	21.3713	44.4453
Chr1plus	gene	gene	3772307	3774374	37.9873	7.93819	3.17881	35.9308	6.42098	6.60728	123.688	9.02496	4.91018	74.2776	10.6477	29.455	46.8278	24.0061	28.8102	24.2707
Chr1plus	gene	gene	3776117	3781342	9.03975	8.14438	3.38389	10.2163	7.56019	6.713	13.0061	11.3442	5.60264	5.01797	12.9293	14.5466	10.8237	5.31175	7.20573	12.2241
Chr1plus	gene	gene	3784533	3786179	18.3842	4.17528	1.9483	27.73	6.26564	4.75724	78.3993	7.36114	14.7935	143.07	7.50406	37.1987	20.8961	28.8177	34.7898	26.6986
Chr1plus	gene	gene	3786831	3787990	54.0354	8.19592	4.20423	48.7881	7.09415	8.19303	33.4739	10.235	5.72855	34.0172	11.9152	10.0596	74.9003	23.511	34.5968	26.705
Chr1plus	gene	gene	3790844	3791341	3.7581	4.89694	3.12753	3.12744	5.02287	5.39154	2.17632	7.00821	4.46953	2.27559	7.40266	7.81608	4.04208	0.338442	2.2681	2.53541
Chr1plus	gene	gene	3792617	3794286	7.56699	5.20622	2.81991	6.88037	4.66039	6.18441	9.22345	8.11742	5.7915	6.00989	8.56883	12.7373	13.4956	1.58732	28.2511	65.3076
Chr1plus	gene	gene	3795826	3796944	13.001	2.47424	2.3072	12.2318	3.41762	3.38293	7.51349	4.68894	5.03608	21.4139	4.8168	7.59897	99.9176	6.01809	60.5537	154.976
Chr1plus	gene	gene	3798315	3799620	22.9041	3.9691	1.84576	23.0041	4.24613	4.65153	70.7822	6.10067	4.65838	57.1815	7.14914	19.3231	82.0546	38.0557	62.1928	120.82
Chr1plus	gene	gene	3801349	3801915	2.28533	3.76291	1.38432	4.37842	4.66039	3.38293	3.78265	6.50402	9.63151	7.06017	6.4393	15.4874	0	0.148591	0	3.89606
Chr1plus	gene	gene	3803625	3808027	63.4814	5.92787	3.12753	57.7534	5.95494	5.86726	66.1705	7.91574	6.1692	35.9427	12.5237	22.3627	29.4147	27.7986	37.0212	32.0069
Chr1plus	gene	gene	3811948	3815437	5.89108	6.64952	3.23008	5.76839	6.9388	6.13156	6.6326	10.0333	5.9174	8.46053	13.2842	14.7637	4.22242	6.50838	46.0535	69.6141
Chr1plus	gene	gene	3817048	3818195	3.60574	5.10312	2.35847	5.14291	5.7996	4.38723	2.79813	7.36114	4.97313	6.71007	8.77164	8.90164	1.8576	1.79644	5.30699	5.83632
Chr1plus	gene	gene	3819568	3820497	4.62145	5.77323	2.35847	8.96534	9.99395	5.07439	15.4933	8.97454	19.4519	35.0674	10.4448	39.587	0.131057	44.1336	1.94143	5.67993
Chr1plus	gene	gene	3822179	3822995	3.60574	5.67014	2.35847	3.75293	4.9193	4.44009	5.38898	9.12579	4.84723	11.2029	8.46742	13.6058	8.05714	85.3911	38.5615	70.6488
Chr1plus	gene	gene	3824684	3825074	4.26595	5.05158	2.15338	5.3514	5.12643	4.01723	3.26448	6.55444	4.53248	5.36806	9.22797	8.03319	4.68278	1093.66	473.195	2664.98
Chr1plus	gene	gene	3826030	3826274	5.89108	3.40208	2.05084	5.3514	3.67653	2.37862	3.47175	5.09229	3.02165	5.30971	5.93227	7.67134	4.98985	31.1939	32.867	119.425
Chr1plus	gene	gene	3826568	3828159	44.9956	4.38147	3.12753	48.3711	4.3497	5.23297	100.37	5.84858	4.78428	83.4967	7.45336	23.4482	36.4645	30.8976	29.6158	34.5517
Chr1plus	gene	gene	3829632	3830668	4.7738	3.81446	2.87118	4.72591	3.62475	4.91582	2.53904	5.39481	5.60264	1.98385	7.50406	7.16474	33.0823	46.3945	35.8443	32.3842
Chr1plus	gene	gene	3830988	3831841	19.6031	3.55672	2.25593	34.3324	4.97108	4.33438	21.4005	6.40318	5.7915	39.5603	9.17727	12.5202	163.788	77.8419	125.845	61.306
Chr1plus	gene	gene	3832131	3833274	4.57066	3.35054	2.15338	6.46338	4.50504	3.38293	3.3163	5.6469	4.09182	7.41026	6.94633	6.5134	3.83472	4.81954	3.04318	5.65004
Chr1plus	gene	gene	3834505	3835400	27.3224	4.17528	2.92245	23.4906	4.60861	5.49726	36.1166	7.20988	4.91018	14.7622	8.46742	13.1715	267.379	74.9877	81.543	43.9098
Chr1plus	gene	gene	3836227	3838341	69.4741	4.89694	3.12753	80.0625	4.55683	5.33868	54.8225	6.20151	4.72133	68.0927	7.25055	15.994	70.3503	44.2594	113.73	59.719
Chr1plus	gene	gene	3839604	3840049	33.2135	4.12374	3.02499	45.9387	4.66039	4.1758	32.3339	6.20151	4.59543	65.8171	5.93227	9.55298	36.3889	27.4043	36.26	29.3787
Chr1plus	gene	gene	3840718	3846071	38.4951	6.39179	3.48643	43.8537	8.12979	5.60297	73.0622	10.2854	6.79871	60.3907	11.4589	20.4086	20.3338	10.8015	12.7552	14.9479
Chr1plus	gene	gene	3847180	3848967	46.8239	6.2887	3.58897	30.3014	5.07465	6.18441	32.6448	8.57119	5.6656	26.1985	9.48148	14.04	250.114	87.209	103.127	108.769
Chr1plus	gene	gene	3849520	3850878	21.1266	4.43302	2.20466	21.0581	6.00673	4.12294	85.1874	6.40318	8.37249	159	9.02516	31.8433	300.167	126.712	113.649	95.3424
Chr1plus	gene	gene	3851871	3854309	73.9939	4.12374	3.23008	56.0855	4.60861	4.86296	212.191	6.35276	5.28789	204.686	8.46742	33.7973	26.5428	33.2203	14.2276	14.795
Chr1plus	gene	gene	3855145	3857429	3.7581	5.00003	2.61482	7.50586	5.85138	4.75724	6.9435	7.96616	24.7398	15.6374	8.92375	26.3431	0.453107	1.04944	2.21388	2.10338
Chr1plus	gene	gene	3858170	3859639	46.9763	4.58766	3.23008	40.2398	5.43712	5.55012	31.9194	7.81491	4.53248	23.106	10.4955	13.8229	28.2625	35.6964	26.0462	48.358
Chr1plus	gene	gene	3860030	3860837	83.3892	4.53611	3.12753	90.3483	5.7996	7.55873	140.58	7.00821	6.79871	93.9994	10.0392	19.5402	119.64	108.177	143.435	118.671
Chr1plus	gene	gene	3861279	3864013	5.28165	5.46395	3.02499	6.25488	5.90316	5.55012	6.99532	7.56281	5.03608	9.16071	9.07586	13.6781	23.8473	24.148	26.3287	32.3781
Chr1plus	gene	gene	3865217	3866403	8.98897	3.04126	1.99957	7.71436	6.47277	4.65153	17.7215	5.69732	8.56134	32.7918	8.87305	27.5734	162.2	75.3805	116.744	47.081
Chr1plus	gene	gene	3869358	3871896	35.3972	4.6392	2.97372	23.1431	6.52455	5.86726	45.6509	7.61323	5.03608	22.1141	9.58289	19.3231	109.04	122.145	76.977	94.5507
Chr1plus	gene	gene	3872117	3872854	4.57066	4.6392	2.25593	4.93441	7.04237	3.64722	15.2861	7.15946	7.55413	32.7335	9.17727	39.587	6.1124	1.31232	1.0488	1.17546
Chr1plus	gene	gene	3873902	3876382	6.55128	7.31963	3.99914	6.18539	7.66375	6.87157	9.11982	10.5375	5.22494	10.7945	15.3123	17.5862	18.361	16.2101	13.8568	20.737
Chr1plus	gene	gene	3877172	3878497	60.4851	4.22683	2.97372	52.541	4.86752	5.60297	35.4947	6.15109	5.7915	44.4032	8.77164	7.96082	184.099	111.46	77.5155	93.0807
Chr1plus	gene	gene	3880073	3882598	6.09422	5.72168	2.87118	6.18539	5.38534	6.50156	3.67902	7.76449	5.98035	3.79265	10.5463	8.97402	127.563	100.907	73.4319	65.4689
Chr1plus	gene	gene	3884193	3886284	4.57066	5.36086	3.02499	4.44792	5.59247	5.23297	3.10903	8.16784	4.78428	2.10055	10.3434	11.4346	24.0186	48.3259	12.3991	22.5986
Chr1plus	gene	gene	3887302	3888972	4.46909	4.6392	2.87118	3.75293	6.73168	5.4444	7.5653	8.8737	4.53248	5.36806	11.2561	12.9544	1.38521	1.56119	3.12427	26.5507
Chr1plus	gene	gene	3889944	3892197	6.85599	5.87632	3.02499	6.81087	5.4889	5.97298	4.19719	7.91574	4.72133	2.33394	10.8505	9.04639	4.59341	5.37541	6.83308	18.6316
Chr1plus	gene	gene	3892527	3893557	75.9746	6.9588	4.71694	69.8462	7.09415	6.0787	51.4026	8.97454	6.67281	42.8278	12.3716	16.4282	65.1316	43.7661	51.8126	53.6765
Chr1plus	gene	gene	3894193	3897534	31.4868	6.34024	3.02499	37.8073	7.30128	5.76155	33.0593	9.52914	6.29511	26.1401	11.0026	8.7569	28.2607	15.1289	16.8409	18.0566
Chr1plus	gene	gene	3897860	3899557	89.8389	6.1856	4.40931	78.7421	7.2495	7.29444	55.548	9.52914	7.42823	69.4347	10.4448	13.9676	52.5896	30.0084	32.2829	29.0056
Chr1plus	gene	gene	3900060	3901442	19.7554	4.84539	3.28135	17.9307	6.31742	6.34299	61.9733	6.55444	4.72133	53.2722	10.3434	16.3559	61.1405	26.9591	28.0121	31.3429
Chr1plus	gene	gene	3901795	3903021	5.78951	6.23715	3.12753	8.20085	7.09415	6.34299	9.32709	9.42831	6.67281	16.9211	11.9152	17.0796	0	0.685993	6.17344	27.8794
Chr1plus	gene	gene	3904237	3905197	3.7581	5.46395	2.15338	3.61393	6.78346	4.1758	8.65346	7.41156	3.96592	9.80254	9.48148	13.8229	0.380476	0.350428	1.37551	328.396
Chr1plus	gene	gene	3905600	3907884	6.34814	8.09283	3.07626	4.86491	7.09415	5.70869	6.6326	9.6804	5.16199	5.71815	10.3434	8.03319	15.2457	7.14358	4.65337	9.65486
Chr1plus	gene	gene	3909254	3911417	60.993	5.20622	3.33262	49.4831	4.97108	4.91582	37.3602	7.96616	4.46953	36.7012	9.98852	12.3031	66.1673	50.3528	88.1783	50.902
Chr1plus	gene	gene	3912039	3913175	41.3899	4.6392	2.56355	62.6183	4.81574	3.96437	85.2392	7.46198	6.98757	89.4482	7.60547	18.5994	5.41241	5.07134	2.86347	9.15123
Chr1plus	gene	gene	3913594	3914221	37.9365	2.42269	2.10211	41.7687	3.15871	3.48864	64.6678	3.73099	3.77706	95.9249	5.01961	10.5662	467.786	335.271	214.2	199.214
Chr1plus	gene	gene	3914777	3916555	48.2967	4.7423	2.81991	68.8732	6.00673	4.75724	79.0212	8.26868	5.72855	111.154	8.41672	11.6517	30.7462	21.5697	15.542	23.1219
Chr1plus	gene	gene	3917033	3919909	19.5015	3.60827	2.20466	19.4596	4.9193	4.28152	63.0097	6.10067	4.28067	36.2344	8.1632	14.1847	49.3614	33.6587	8.09654	13.1716
Chr1plus	gene	gene	3922704	3923652	19.3999	4.27838	2.20466	24.672	4.76396	3.96437	14.7679	5.89899	4.59543	23.106	7.09844	6.94763	30.2455	53.0522	44.1657	58.984
Chr1plus	gene	gene	3924354	3926438	40.9836	4.79384	2.71737	54.8345	5.12643	3.85865	165.452	7.76449	5.28789	197.976	9.17727	23.3759	27.5754	20.8239	24.0625	22.4099
Chr1plus	gene	gene	3928061	3929691	4.36752	4.27838	2.35847	4.51742	5.17821	3.75294	3.41993	6.20151	3.90297	6.00989	7.75758	10.2043	9.2248	12.7702	5.61152	13.7219
Chr1plus	gene	gene	3930253	3931146	5.73872	5.36086	3.64025	5.00391	4.55683	5.86726	3.16085	6.65528	4.97313	1.86715	9.58289	9.40824	8.65765	41.2509	20.3052	23.6356
Chr1plus	gene	gene	3932138	3934932	5.68794	5.56704	2.76864	4.93441	6.21385	4.70438	4.19719	7.05863	4.78428	2.80073	9.12656	10.0596	176.07	83.2298	78.0622	81.0956
Chr1plus	gene	gene	3935349	3935720	11.4774	2.21651	2.15338	15.6372	2.95158	4.01723	9.11982	3.73099	4.72133	20.7137	6.23648	11.2899	151.78	89.5434	89.5024	103.168
Chr1plus	gene	gene	3935982	3936839	71.7594	3.50518	2.76864	83.2595	3.31406	4.33438	55.7034	5.14271	6.79871	86.7642	7.30125	11.1451	62.3679	97.7928	156.45	119.099
Chr1plus	gene	gene	3937716	3938444	17.7748	2.16496	1.89703	24.2551	3.4694	2.69577	38.552	3.93266	3.65116	14.062	6.38859	6.94763	31.2743	77.6911	108.964	101.041
Chr1plus	gene	gene	3940601	3941710	14.0675	2.73197	1.99957	35.0274	3.67653	2.85434	36.0129	3.93266	3.71411	45.3368	5.17172	7.16474	48.0313	15.2811	23.6397	22.0858
Chr1plus	gene	gene	3943088	3943819	47.281	3.29899	2.51228	52.0545	3.62475	4.65153	35.2875	4.33601	4.72133	66.3422	5.78016	8.2503	322.119	92.329	143.632	346.16
Chr1plus	gene	gene	3946307	3947477	4.01203	3.35054	2.61482	4.37842	3.21049	4.86296	2.48722	4.94104	5.22494	1.8088	7.09844	7.96082	78.4106	44.6032	33.198	40.5223
Chr1plus	gene	gene	3948758	3950697	2.43769	2.78352	2.15338	3.33594	3.67653	4.28152	2.17632	4.68894	3.90297	2.45064	7.70688	7.52659	3.76748	18.9112	13.504	17.9526
Chr1plus	gene	gene	3957074	3961451	5.43401	5.05158	3.38389	5.00391	6.00673	6.13156	2.33177	6.05025	5.09904	2.39229	9.32938	8.90164	37.9277	52.2352	51.5591	34.7088
Chr1plus	gene	gene	3961525	3962119	3.96124	5.00003	2.51228	4.79541	4.55683	6.18441	2.59086	6.65528	4.46953	6.88512	8.36602	10.0596	13.6305	8.28285	4.7714	5.96637
Chr1plus	gene	gene	3962599	3964947	5.68794	4.94848	3.74279	4.65641	5.43712	5.07439	2.74631	8.01658	5.47674	4.72623	10.2927	8.90164	35.9605	17.5692	14.046	21.4332
Chr1plus	gene	gene	3965837	3967987	87.8075	3.35054	3.33262	70.4022	4.19435	4.86296	47.5681	5.89899	4.91018	54.0307	9.83641	15.994	124.272	86.5672	42.5132	72.2724
Chr1plus	gene	gene	3968735	3971353	4.57066	4.79384	3.07626	5.4209	5.69603	5.18011	3.83447	8.11742	5.22494	9.16071	11.6617	11.7965	17.0909	15.6769	11.9085	17.6885
Chr1plus	gene	gene	3972621	3974165	47.2302	4.94848	3.5377	49.8306	6.78346	5.97298	45.0809	8.57119	5.03608	63.8332	10.9012	10.7109	108.071	38.538	40.4673	32.645
Chr1plus	gene	gene	3974837	3976573	16.6575	3.91755	2.71737	12.2318	4.50504	4.96867	7.46167	6.60486	3.77706	3.44256	8.72094	7.74371	49.9704	28.9709	31.1124	25.4052
Chr1plus	gene	gene	3979752	3981809	15.8957	3.91755	2.35847	15.7067	4.66039	4.91582	28.5512	7.05863	3.90297	15.9291	9.93781	14.7637	52.7081	34.6101	26.4138	32.8501
Chr1plus	gene	gene	3982065	3982893	35.2957	3.40208	2.25593	41.6992	4.66039	3.43579	26.1677	6.05025	4.46953	54.3808	6.28719	7.45422	10.6607	2.84406	5.67901	4.94603
Chr1plus	gene	gene	3983474	3985282	7.36385	4.22683	3.12753	11.9538	4.9193	4.8101	9.89708	5.84858	4.72133	18.5548	9.58289	10.6386	6.86877	29.0266	16.0322	43.037
Chr1plus	gene	gene	3986628	3988514	3.7581	3.9691	2.3072	4.30892	4.19435	4.33438	2.64267	5.79816	3.96592	1.86715	9.02516	9.48061	66.3957	25.6188	22.5585	21.0462
Chr1plus	gene	gene	3988821	3989792	35.2449	3.1959	2.15338	38.5023	3.4694	3.64722	69.6422	4.0335	4.21772	73.8108	7.60547	13.0992	125.451	62.2759	93.2045	90.2734
Chr1plus	gene	gene	3990941	3992983	3.80889	3.1959	1.99957	4.51742	3.88366	3.75294	7.30622	5.14271	4.91018	6.24329	8.46742	18.7441	41.2897	42.3603	158.417	149.876
Chr1plus	gene	gene	3995162	3997825	7.1607	4.02064	2.71737	5.76839	5.17821	4.91582	3.88629	6.20151	4.28067	1.98385	8.1125	10.8557	42.8854	16.0594	14.0414	27.7997
Chr1plus	gene	gene	3998550	3999329	16.7591	1.59795	0.820337	39.6838	3.41762	1.37431	78.4512	2.57136	3.90297	64.5918	5.22242	11.5794	29.1487	28.0702	39.3181	33.2615
Chr1plus	gene	gene	4000047	4002469	21.0758	4.27838	2.20466	17.8612	5.59247	4.07008	11.0371	5.89899	5.53969	13.8869	8.1125	12.8097	54.5423	35.9746	41.143	74.4963
Chr1plus	gene	gene	4005196	4008955	55.0003	5.72168	2.46101	50.9426	5.90316	4.96867	34.1993	8.26868	6.54691	47.554	11.0533	14.7637	41.9121	32.6097	34.6831	32.726
Chr1plus	gene	gene	4009664	4010249	55.8129	2.52579	2.15338	73.7381	4.86752	3.38293	119.179	3.73099	5.53969	129.008	5.37453	19.6126	27.9926	19.0489	16.5164	19.1169
Chr1plus	gene	gene	4011181	4011698	6.34814	5.36086	2.35847	5.00391	5.90316	4.28152	3.73083	7.66365	5.03608	4.55118	9.07586	7.23711	1.88398	57.0988	0.124592	0
Chr1plus	gene	gene	4013192	4014421	2.99632	3.60827	3.02499	5.4209	4.97108	4.65153	4.87081	5.89899	4.78428	7.5853	6.69281	10.4938	11.0459	24.3617	71.3847	54.0206
Chr1plus	gene	gene	4015400	4017285	4.1136	4.38147	3.07626	5.14291	5.33356	4.75724	5.23353	6.70569	5.28789	5.8932	7.96039	17.1519	30.3897	21.3492	37.0423	26.9901
Chr1plus	gene	gene	4020991	4024410	5.23087	6.44334	3.23008	6.74138	6.73168	6.87157	3.3163	9.6804	5.47674	7.87704	11.4082	11.8689	19.568	62.8003	26.1217	52.0817
Chr1plus	gene	gene	4026979	4028781	44.3354	4.43302	2.87118	37.1123	4.60861	5.28582	26.634	6.70569	4.91018	28.299	8.01109	7.16474	41.6201	53.626	77.6042	68.4854
Chr1plus	gene	gene	4030920	4033021	6.55128	4.22683	2.71737	7.01937	4.76396	4.86296	6.73623	6.50402	5.22494	9.7442	10.2927	10.8557	5.12855	10.5279	3.49509	5.13545
Chr1plus	gene	gene	4033203	4034412	52.4103	4.27838	3.38389	60.5334	7.09415	4.49295	210.274	6.60486	5.85445	175.045	8.36602	28.8037	93.3536	70.4335	74.2439	52.504
Chr1plus	gene	gene	4035520	4037115	51.293	4.07219	2.25593	57.6144	7.04237	3.85865	227.322	6.4536	7.68003	276.397	9.02516	34.2315	106.447	78.3289	69.9669	81.2249
Chr1plus	gene	gene	4038994	4039844	9.03975	5.00003	2.56355	7.08887	4.19435	4.49295	4.40446	5.14271	5.47674	3.38421	8.87305	8.17793	122.827	71.1905	82.7909	111.926
Chr1plus	gene	gene	4041646	4044531	62.3134	5.15467	2.71737	51.7765	5.07465	5.12725	126.9	7.76449	5.72855	46.387	9.63359	17.7309	45.2404	20.8435	15.4504	35.6245
Chr1plus	gene	gene	4046456	4047356	4.7738	5.82478	2.40974	4.51742	5.43712	5.4444	3.26448	7.51239	5.60264	4.20109	8.31531	13.5334	6.29054	115.408	35.6066	106.846
Chr1plus	gene	gene	4050730	4055274	5.53558	7.31963	3.23008	5.2819	8.90652	6.39585	14.7161	10.6888	5.28789	16.571	15.4138	20.6981	0.308132	0.555256	10.4899	9.67119
Chr1plus	gene	gene	4055501	4056960	17.7748	5.05158	2.6661	16.6797	6.47277	4.70438	16.7369	7.05863	4.91018	5.36806	9.02516	12.2307	11.3908	17.3221	24.4367	33.0354
Chr1plus	gene	gene	4057813	4058519	5.48479	3.35054	2.46101	4.51742	3.67653	3.70008	2.79813	5.24355	4.02887	2.33394	7.60547	7.23711	68.2055	56.1678	54.7427	68.4932
Chr1plus	gene	gene	4058960	4059587	51.0898	4.53611	2.6661	43.7147	4.55683	5.18011	40.0028	7.31072	4.84723	23.5144	8.46742	11.0004	54.8565	46.6791	52.8051	67.7026
Chr1plus	gene	gene	4061043	4065692	74.6542	6.39179	3.8966	61.0894	6.67989	6.713	44.3555	10.6384	5.16199	37.6931	12.5237	13.1715	27.1841	14.7799	12.3313	11.5364
Chr1plus	gene	gene	4066164	4067020	117.669	3.45363	3.94787	103.275	5.22999	6.87157	74.9794	5.99983	6.54691	95.0497	8.46742	12.5202	1448.94	322.361	297.501	235.624
Chr1plus	gene	gene	4068079	4070355	79.5803	5.56704	3.69152	68.3172	5.28178	5.55012	44.7182	7.81491	5.72855	41.4274	10.597	14.7637	25.1957	20.0095	12.7639	17.0938
Chr1plus	gene	gene	4070938	4072892	38.8506	3.45363	2.81991	27.2435	4.14257	3.80579	51.4026	5.49564	4.46953	24.3313	8.0618	12.9544	663.407	249.209	146.876	118.739
Chr1plus	gene	gene	4076013	4077548	50.6328	4.84539	3.02499	41.3517	6.00673	4.49295	99.4889	7.00821	4.21772	61.8494	9.07586	13.1715	32.8375	24.272	30.0249	24.9864
Chr1plus	gene	gene	4078260	4079372	64.6495	4.27838	2.76864	60.8809	9.78682	5.12725	289.502	7.2603	9.19085	453.834	10.4448	50.3703	61.4784	37.6269	43.3578	25.0716
Chr1plus	gene	gene	4080011	4081996	82.2719	4.02064	3.07626	80.132	4.97108	5.92012	58.3979	6.65528	4.97313	60.9158	9.32938	13.461	50.5717	34.9334	48.6755	47.7297
Chr1plus	gene	gene	4083508	4085738	5.33244	4.58766	2.46101	4.44792	6.11029	5.33868	3.57538	7.00821	4.65838	2.39229	10.3434	10.8557	4.06751	58.9851	28.7985	47.8893
Chr1plus	gene	gene	4086539	4087451	4.82459	4.48456	2.20466	4.58692	4.45326	3.38293	2.33177	6.80653	3.84001	3.7343	7.09844	6.15154	17.2883	16.9681	16.6685	19.4299
Chr1plus	gene	gene	4088680	4089386	73.9939	3.45363	2.71737	87.1514	3.93544	4.91582	149.078	5.39481	6.10625	96.9168	7.70688	19.0336	90.2796	31.1514	41.8782	42.8361
Chr1plus	gene	gene	4089879	4090319	54.2893	3.14435	2.81991	44.7572	2.8998	3.27721	76.3267	4.48727	3.90297	46.0953	5.62805	15.5598	291.791	97.1005	105.258	74.1023
Chr1plus	gene	gene	4090834	4092337	12.0361	5.4124	2.15338	11.0503	6.67989	4.75724	25.6495	7.71407	4.34362	33.1419	7.04773	18.0928	179.105	47.4232	26.0356	45.2205
Chr1plus	gene	gene	4093688	4093831	3.55496	2.42269	1.89703	2.84945	1.91594	2.96006	2.1245	3.27722	2.7069	1.51706	5.22242	5.42783	5.10849	0.294066	1.12612	1.65222
Chr1plus	gene	gene	4094004	4095912	4.62145	3.65982	2.46101	9.86882	3.15871	3.85865	16.426	5.59648	4.21772	14.237	6.79422	8.61216	1.72291	17.874	34.9753	62.2041
Chr1plus	gene	gene	4096956	4098291	15.6418	3.24744	2.3072	17.1662	4.14257	3.43579	7.51349	5.44523	5.16199	7.17686	7.55477	11.3623	23.4385	38.366	39.5169	46.7227
Chr1plus	gene	gene	4100225	4100830	4.46909	5.5155	2.76864	4.51742	6.11029	4.75724	3.41993	7.46198	4.84723	4.95962	10.8505	14.1847	0.301865	0.417039	10.9131	2.0828
Chr1plus	gene	gene	4103668	4111580	5.48479	7.31963	3.48643	6.67188	7.2495	5.86726	8.60165	11.0417	6.23215	11.2029	12.5744	16.8625	0.46165	3.68322	5.49131	7.78403
Chr1plus	gene	gene	4112894	4114321	66.173	4.22683	3.28135	58.8654	5.90316	4.86296	49.3817	6.20151	4.91018	48.1375	8.61953	19.6849	16.6802	41.904	75.4505	60.9297
Chr1plus	gene	gene	4115896	4116139	3.35182	2.21651	1.9483	3.12744	3.4694	4.33438	1.60633	4.63853	3.2105	1.28367	6.13508	5.13835	2.00415	7.96034	6.62695	14.5845
Chr1plus	gene	gene	4118001	4118357	3.09789	3.50518	1.79449	6.81087	4.66039	3.38293	4.71536	5.19313	4.65838	13.7119	7.75758	8.32268	125.001	1459.99	63.1474	49.3331
Chr1plus	gene	gene	4119064	4120506	89.7373	3.9691	3.74279	105.708	10.3564	5.81441	315.411	5.89899	13.9122	499.813	13.0307	72.154	27.0608	27.0622	34.3735	62.0982
Chr1plus	gene	gene	4121687	4123021	5.28165	5.00003	2.25593	4.03093	5.7996	5.18011	5.33717	7.36114	4.46953	2.15889	9.63359	13.3163	40.6602	25.8487	21.2943	54.7868
Chr1plus	gene	gene	4123924	4125143	4.46909	5.92787	2.76864	4.44792	7.35306	5.49726	8.7571	9.6804	4.84723	7.41026	9.83641	14.04	13.1341	15.42	27.3191	467.174
Chr1plus	gene	gene	4127429	4128721	24.6308	4.22683	3.02499	24.1856	4.9193	5.86726	51.5062	6.60486	5.22494	48.896	10.9012	18.4546	48.2957	30.0414	32.207	52.5447
Chr1plus	gene	gene	4129186	4129556	6.39893	4.84539	3.28135	5.07341	4.9193	6.29013	3.41993	6.90737	5.7915	2.45064	9.53219	6.07917	77.9873	30.5725	30.5531	53.6393
Chr1plus	gene	gene	4129744	4130884	4.7738	3.35054	2.40974	4.65641	4.45326	4.75724	2.64267	5.6469	4.72133	1.69211	8.0618	6.44103	53.1866	36.8503	23.9857	63.0048
Chr1plus	gene	gene	4132576	4132940	79.885	4.48456	3.94787	78.3251	4.9193	4.75724	61.9733	7.41156	4.91018	110.162	7.60547	12.4478	67.3986	43.3222	49.7262	79.1888
Chr1plus	gene	gene	4133368	4134933	11.4774	4.07219	2.87118	10.6333	3.83188	5.49726	7.82439	5.79816	4.84723	9.21906	10.6984	7.38185	61.6931	56.5074	49.1851	60.539
Chr1plus	gene	gene	4136307	4137599	76.3301	4.6392	3.12753	68.5257	5.02287	5.55012	94.2554	6.50402	4.72133	51.6384	10.0392	15.2703	228.192	102.785	126.958	122.035
Chr1plus	gene	gene	4138554	4139008	7.41463	4.12374	3.38389	7.36686	4.9193	5.97298	4.97445	5.59648	3.90297	9.7442	8.01109	6.36866	3.08404	3.79759	3.97267	4.16332
Chr1plus	gene	gene	4139581	4139960	15.7942	4.32992	3.28135	11.1893	4.55683	5.4444	8.70528	6.40318	4.84723	7.11851	9.17727	6.58577	26.6635	12.7597	27.3632	18.4942
Chr1plus	gene	gene	4140579	4141937	32.2993	6.13406	2.87118	20.8496	6.52455	4.65153	14.7161	7.15946	4.28067	7.8187	8.97445	8.46742	38.4623	26.1041	35.9068	54.8625
Chr1plus	gene	gene	4142756	4143307	29.4046	4.07219	1.84576	56.3635	3.26227	3.11864	54.9262	5.24355	6.48396	100.534	4.41117	10.2767	23.091	29.0773	54.4187	32.5887
Chr1plus	gene	gene	4143785	4145494	61.5008	4.94848	3.94787	43.5757	5.85138	4.65153	35.2357	7.20988	4.59543	36.2928	10.6984	11.7965	25.3265	12.6966	13.7007	28.295
Chr1plus	gene	gene	4146919	4149515	9.75075	5.46395	2.71737	8.40935	7.66375	5.49726	24.7686	9.17621	4.53248	19.43	11.0026	21.1324	11.1856	19.2115	20.7187	36.5566
Chr1plus	gene	gene	4151754	4152478	5.33244	4.69075	3.48643	4.58692	4.97108	4.86296	2.64267	7.36114	4.34362	2.0422	10.1913	8.2503	3.44741	6.85368	1.60145	3.91605
Chr1plus	gene	gene	4156425	4157345	29.1507	3.9691	2.6661	16.6797	4.50504	4.28152	10.9334	6.85695	4.40657	4.25944	9.22797	6.36866	114.474	64.8597	123.507	40.7477
Chr1plus	gene	gene	4158925	4160255	27.2208	4.27838	2.46101	36.0698	4.76396	4.44009	79.1248	6.4536	4.84723	32.6168	9.02516	17.7309	30.9416	18.7808	15.1591	20.4884
Chr1plus	gene	gene	4162150	4164811	69.7788	3.81446	2.76864	49.0661	4.09079	4.96867	135.761	6.70569	4.91018	129.359	9.53219	20.5534	65.017	154.663	62.2959	117.32
Chr1plus	gene	gene	4172292	4175321	6.34814	4.32992	3.74279	5.6989	4.97108	5.23297	9.58617	6.75611	5.28789	5.7765	10.0392	12.2307	35.1309	23.9897	16.6298	24.9086
Chr1plus	gene	gene	4175677	4177409	39.9171	5.36086	2.56355	29.12	7.09415	4.91582	46.48	8.72244	5.9174	29.0575	9.7857	22.5798	136.725	35.3746	35.0521	38.5141
Chr1plus	gene	gene	4178254	4179052	4.41831	3.60827	2.46101	4.65641	4.97108	4.28152	9.068	5.94941	4.15477	7.87704	8.01109	12.3031	10.5275	3.42524	1.53367	2.3686
Chr1plus	gene	gene	4187721	4189713	16.7591	4.7423	2.56355	6.18539	4.71217	4.28152	5.33717	5.59648	4.28067	10.2693	8.1632	9.84247	42.9373	107.493	137.85	102.399
Chr1plus	gene	gene	4192122	4196257	54.137	5.82478	3.28135	51.6375	4.66039	5.28582	74.6685	7.81491	4.65838	43.703	8.92375	14.9808	53.1323	51.4481	53.6497	74.4135
Chr1plus	gene	gene	4197245	4200342	28.592	6.34024	3.64025	23.6296	6.26564	5.60297	19.6387	8.62161	5.35084	11.553	12.3716	18.5994	35.1655	23.6123	27.3817	26.1672
Chr1plus	gene	gene	4200703	4202609	79.7835	5.67014	4.51185	68.4562	6.05851	7.3473	51.2472	8.97454	7.23937	62.8997	10.9012	12.3755	26.3179	13.6126	21.1052	10.9085
Chr1plus	gene	gene	4203213	4205989	43.9291	6.70107	3.02499	41.9077	5.90316	5.02153	28.8622	8.01658	4.97313	30.2245	9.83641	23.0864	55.6131	35.7194	32.033	30.186
Chr1plus	gene	gene	4206999	4209464	53.0197	5.15467	3.58897	46.2166	5.17821	5.65583	28.3958	7.61323	4.72133	28.0073	8.87305	7.45422	240.245	91.1483	63.4079	67.318
Chr1plus	gene	gene	4211608	4216947	77.3458	6.75262	3.48643	62.1319	5.7996	5.23297	129.491	9.07538	5.7915	58.4652	13.1828	19.1783	57.4213	54.3069	46.2202	64.3885
Chr1plus	gene	gene	4218810	4220806	54.9495	4.53611	3.07626	56.294	5.07465	4.75724	55.5998	6.85695	5.22494	43.528	9.43078	12.2307	44.5897	28.7365	28.6732	34.5248
Chr1plus	gene	gene	4222387	4226002	5.28165	6.34024	3.12753	4.51742	6.42098	5.65583	9.63799	10.3358	4.65838	6.47668	10.2927	18.2375	15.5769	12.9818	13.8272	18.3873
Chr1plus	gene	gene	4226212	4227548	5.38322	5.97942	2.76864	5.14291	7.19771	6.60728	10.0525	8.8737	4.84723	10.386	10.0392	14.9084	25.1069	21.1831	12.174	15.3268
Chr1plus	gene	gene	4228040	4228753	5.43401	5.97942	3.23008	6.11589	6.42098	5.65583	4.19719	8.01658	4.84723	10.6194	9.27867	9.7701	1.62223	5.07212	1.26479	5.41241
Chr1plus	gene	gene	4230655	4231998	5.02773	7.37118	4.10168	4.65641	7.8191	5.97298	3.05721	10.2854	5.9174	2.80073	12.3716	8.68453	0	0	9.35273	3.81172
Chr1plus	gene	gene	4232169	4232615	5.48479	7.01035	3.74279	5.07341	6.88702	5.60297	2.74631	8.67203	4.97313	5.19301	10.7998	8.68453	0.409481	0	30.6905	9.18232
Chr1plus	gene	gene	4233060	4236278	4.57066	5.30931	2.87118	4.37842	5.95494	5.49726	7.09895	7.66365	5.03608	11.1446	10.242	17.2967	83.4636	17.7849	30.6357	15.1736
Chr1plus	gene	gene	4240729	4242230	63.8369	5.4124	3.07626	62.1319	4.76396	4.70438	55.3407	6.95779	5.22494	38.51	7.55477	10.6386	146.938	64.0716	58.921	97.8548
Chr1plus	gene	gene	4244867	4245946	4.62145	5.67014	2.97372	4.58692	7.35306	5.18011	3.41993	7.61323	4.34362	6.47668	10.0392	11.1451	6.71387	2.18246	8.80543	105.908
Chr1plus	gene	gene	4246492	4248045	6.90678	5.72168	3.38389	7.15837	6.00673	6.81871	7.61712	8.36951	5.41379	10.3277	9.735	8.53979	8.34941	8.39403	6.53265	5.52763
Chr1plus	gene	gene	4248265	4249196	80.7992	3.9691	2.51228	82.8425	6.67989	4.49295	222.658	6.15109	6.98757	227.617	8.1632	31.3367	152.877	122.044	124.78	108.956
Chr1plus	gene	gene	4250502	4252440	56.0668	4.43302	3.17881	38.3633	4.60861	4.33438	31.6603	6.20151	4.09182	23.1643	7.50406	8.53979	82.4876	84.2113	113.107	146.906
Chr1plus	gene	gene	4258000	4259791	5.99265	5.5155	3.12753	4.86491	4.9193	7.03015	3.52357	6.75611	5.41379	2.39229	10.3941	7.45422	38.1708	14.8154	9.80056	14.1594
Chr1plus	gene	gene	4260150	4261249	10.3602	5.15467	2.61482	8.40935	5.74782	5.33868	4.66354	6.05025	4.84723	4.55118	8.87305	7.52659	6.5363	19.5143	11.8395	13.6874
Chr1plus	gene	gene	4261449	4262786	59.4186	4.38147	3.02499	51.0121	7.14593	3.5415	42.6455	5.6469	4.78428	74.336	9.63359	9.7701	81.4566	35.8239	59.1144	47.1829
Chr1plus	gene	gene	4264452	4267164	83.2368	7.01035	4.10168	77.8386	6.88702	6.44871	160.789	8.21826	6.23215	114.713	13.3856	24.2443	55.6012	38.0354	36.221	36.2127
Chr1plus	gene	gene	4267542	4270704	5.63715	5.77323	2.81991	5.4209	5.85138	5.23297	3.57538	7.71407	4.91018	3.79265	10.242	10.5662	38.3701	15.8524	7.15032	12.6279
Chr1plus	gene	gene	4272904	4274583	38.1904	2.78352	2.76864	37.4598	4.86752	3.80579	158.146	4.73936	5.60264	191.908	7.14914	28.8037	1340.07	94.2712	12.6603	10.9292
Chr1plus	gene	gene	4276730	4279114	64.4971	3.71136	2.92245	55.182	3.4694	4.1758	131.875	5.74774	4.40657	81.2794	7.35195	17.5862	77.0656	86.2724	50.0127	59.5626
Chr1plus	gene	gene	4283567	4287318	70.8453	3.65982	2.81991	68.4562	4.50504	4.54581	169.908	5.69732	5.28789	79.8207	8.61953	20.1915	78.1442	60.6163	33.203	46.8631
Chr1plus	gene	gene	4290434	4292810	18.435	3.81446	2.87118	15.9152	4.55683	5.49726	11.1407	6.60486	4.53248	3.55926	9.58289	8.61216	81.4245	339.915	119.217	129.603
Chr1plus	gene	gene	4293755	4295536	54.8987	4.43302	3.69152	48.3016	5.02287	6.29013	32.1784	8.92412	4.97313	24.9731	12.3209	10.5662	49.0838	33.9056	30.3082	38.9579
Chr1plus	gene	gene	4297248	4298539	16.556	3.60827	2.56355	24.672	7.97445	4.1758	83.7365	6.95779	10.8276	128.367	7.65617	35.5342	183.666	52.605	21.3549	27.3908
Chr1plus	gene	gene	4299113	4301408	32.9596	5.25776	2.61482	37.0428	5.38534	4.86296	93.789	7.76449	4.21772	96.2166	9.48148	22.1456	67.1628	49.6921	49.2437	59.4359
Chr1plus	gene	gene	4302152	4303555	4.57066	4.69075	2.25593	4.37842	5.7996	4.38723	12.0216	6.65528	5.28789	15.229	6.74352	18.7441	6.24816	12.2887	43.7308	82.5732
Chr1plus	gene	gene	4304885	4307119	17.724	4.84539	2.71737	17.5832	4.97108	4.49295	12.5916	7.66365	5.6656	7.00182	9.17727	8.61216	44.39	38.0232	40.2083	62.2575
Chr1plus	gene	gene	4309562	4311844	49.9218	4.84539	3.33262	42.6027	4.97108	5.12725	28.7585	6.10067	5.22494	19.3717	9.93781	13.2439	115.457	51.9653	62.7345	50.0767
Chr1plus	gene	gene	4315498	4317484	33.0103	4.84539	3.23008	30.8574	4.9193	5.70869	80.8866	7.36114	4.97313	34.7173	9.735	19.0336	21.2423	19.1412	20.0767	18.6778
Chr1plus	gene	gene	4318321	4321515	6.19579	6.1856	3.84533	4.65641	6.00673	5.33868	2.79813	9.27705	6.10625	2.68403	11.5096	9.55298	3.92627	5.34529	5.55606	8.11232
Chr1plus	gene	gene	4327183	4329525	75.3651	3.55672	3.12753	66.5798	3.88366	4.96867	62.7506	7.10904	4.78428	60.449	8.36602	10.6386	247.3	523.075	122.227	284.86
Chr1plus	gene	gene	4330543	4331658	4.41831	3.65982	2.40974	4.16992	5.33356	4.07008	10.7261	6.4536	3.84001	9.04401	8.1125	14.5466	3.87642	7.27885	4.01504	1.76583
Chr1plus	gene	gene	4331737	4332330	5.94186	4.22683	3.43516	5.5599	5.59247	5.18011	3.73083	5.89899	5.22494	3.15082	7.55477	5.42783	8.72593	11.9843	6.73468	24.3041
Chr1plus	gene	gene	4332984	4333775	5.1293	3.29899	2.87118	4.44792	3.78009	5.12725	3.10903	5.29397	5.22494	3.20917	7.70688	7.45422	398.735	75.65	69.6664	104.643
Chr1plus	gene	gene	4334740	4337177	73.0798	5.15467	4.15296	60.8809	4.55683	6.13156	42.1273	7.81491	5.7915	45.2201	10.9012	9.69773	383.742	110.693	70.9558	103.608
Chr1plus	gene	gene	4339035	4340791	6.34814	6.23715	3.74279	5.00391	6.78346	5.92012	4.35264	7.76449	7.17642	5.13467	9.83641	8.82927	90.3089	145.575	66.193	37.0458
Chr1plus	gene	gene	4343635	4344501	37.8857	5.5155	3.48643	54.209	6.42098	5.28582	119.594	7.81491	4.28067	120.606	10.2927	20.1915	33.4608	55.6477	46.3766	40.4693
Chr1plus	gene	gene	4348773	4350546	4.06281	6.70107	3.28135	6.18539	9.47613	5.60297	11.7107	9.47873	5.98035	14.8789	9.98852	20.8429	0.274681	2.84612	1.08991	2.35424
Chr1plus	gene	gene	4353174	4358348	5.02773	7.78355	3.79406	4.10042	8.12979	6.39585	2.43541	10.4367	5.53969	1.98385	11.9152	10.132	26.4966	22.1066	34.6284	29.895
Chr1plus	gene	gene	4359029	4360048	4.41831	6.03096	3.74279	3.89193	5.69603	5.49726	1.86542	8.11742	5.47674	1.45871	8.92375	7.81608	1.19482	19.0242	29.0147	34.7794
Chr1plus	gene	gene	4361424	4361787	3.85967	6.23715	3.79406	3.26644	6.9388	5.76155	2.38359	7.46198	4.34362	1.40036	9.98852	6.73051	0	0	0.443622	2.16959
Chr1plus	gene	gene	4362736	4363373	5.07851	6.54643	4.05041	4.86491	7.50841	7.45301	2.33177	10.4871	5.35084	1.69211	10.242	8.90164	0	0.726162	54.9592	26.5817
Chr1plus	gene	gene	4364412	4366228	8.63347	6.34024	3.48643	6.67188	6.3692	6.0787	3.73083	8.36951	6.29511	4.84292	10.9012	10.4214	1.54202	1.45883	38.5739	22.2043
Chr1plus	gene	gene	4366960	4368336	94.3588	4.79384	3.48643	91.2518	6.05851	6.55442	289.192	5.94941	6.92462	264.027	10.8505	31.988	454.227	95.9297	58.9603	124.831
Chr1plus	gene	gene	4368858	4370158	34.1276	4.7423	3.74279	26.757	4.60861	5.60297	20.416	6.15109	5.03608	13.7119	8.36602	6.5134	119.598	55.5725	31.8601	38.7722
Chr1plus	gene	gene	4370827	4371721	5.23087	4.89694	3.33262	4.93441	4.55683	6.34299	2.95358	5.74774	4.59543	2.21724	8.72094	6.94763	17.8407	36.2658	23.1645	26.1639
Chr1plus	gene	gene	4372340	4374344	45.859	5.97942	3.5377	38.1548	5.64425	6.87157	27.4113	9.83166	5.41379	24.8565	10.1406	7.38185	41.8296	34.3713	32.657	31.8325
Chr1plus	gene	gene	4374431	4376067	4.97694	4.79384	3.23008	5.90739	5.54069	5.23297	8.29074	7.96616	5.28789	9.33576	10.9012	13.0268	41.1175	32.9522	19.647	25.0806
Chr1plus	gene	gene	4376547	4379481	57.8443	6.03096	3.48643	46.2861	6.11029	5.81441	34.7175	8.8737	4.97313	28.9992	8.92375	8.68453	48.7798	27.6043	24.3364	31.5132
Chr1plus	gene	gene	4380424	4380857	4.62145	3.71136	2.92245	4.23942	4.14257	4.75724	2.43541	4.38643	4.28067	1.28367	5.93227	4.63175	7.87313	5.24428	7.88439	13.4595
Chr1plus	gene	gene	4381750	4382164	44.2339	3.55672	2.71737	40.6568	4.14257	4.54581	35.1838	5.39481	4.40657	30.983	5.62805	11.5794	278.501	287.25	306.822	216.864
Chr1plus	gene	gene	4382890	4385602	28.0842	5.20622	2.25593	27.6605	7.76732	4.38723	33.163	7.10904	4.78428	23.3394	9.02516	24.6062	34.905	14.2342	24.4996	20.386
Chr1plus	gene	gene	4387056	4388901	5.18008	6.23715	3.69152	4.72591	6.00673	5.86726	2.43541	8.82328	6.0433	1.86715	8.97445	5.86206	22.9977	16.4787	11.0848	8.15306
Chr1plus	gene	gene	4389193	4391401	5.28165	6.44334	3.5377	4.72591	6.31742	6.18441	2.64267	9.47873	5.85445	2.10055	10.7491	9.11876	15.0812	13.5029	4.81354	17.4776
Chr1plus	gene	gene	4391853	4392367	4.57066	4.58766	2.51228	4.72591	5.12643	5.28582	2.74631	5.49564	4.46953	2.15889	7.65617	4.19752	36.7152	32.0703	21.1789	21.9107
Chr1plus	gene	gene	4393302	4395886	42.3548	5.00003	2.97372	35.6528	5.02287	5.23297	25.494	6.25193	4.91018	20.4803	7.85898	9.62536	230.123	66.641	48.0113	62.633
Chr1plus	gene	gene	4396933	4401147	4.57066	6.1856	3.07626	3.82243	7.50841	5.76155	3.10903	8.57119	4.78428	2.33394	9.88711	11.2175	16.902	20.8062	22.0267	28.5196
Chr1plus	gene	gene	4401689	4404313	5.78951	6.03096	3.84533	5.00391	7.19771	7.03015	3.21266	9.52914	6.79871	2.27559	10.7998	10.4214	20.4854	33.3655	10.3838	12.3356
Chr1plus	gene	gene	4405285	4408084	24.4784	5.92787	2.92245	16.8882	5.69603	5.60297	9.79344	7.31072	5.09904	4.31779	8.61953	9.2635	40.8669	73.7364	17.6051	33.23
Chr1plus	gene	gene	4409211	4410049	55.0003	3.24744	3.17881	47.4676	4.55683	5.81441	30.883	5.34439	5.22494	28.1823	7.25055	10.132	55.9364	33.3701	12.8751	32.3295
Chr1plus	gene	gene	4410862	4411244	4.26595	2.68043	1.79449	4.03093	3.31406	4.1758	3.05721	3.78141	4.28067	2.74238	5.52664	10.3491	81.7526	63.0771	106.991	166.377
Chr1plus	gene	gene	4411856	4414366	74.1971	3.50518	2.56355	67.7613	6.11029	5.18011	144.103	4.89062	7.11347	77.5451	7.04773	23.1588	144.89	86.2975	108.362	80.0111
Chr1plus	gene	gene	4414890	4415715	5.02773	3.76291	1.79449	3.68343	4.24613	3.96437	6.32169	5.24355	5.16199	3.90935	8.56883	13.3887	34.5334	29.3595	24.5554	49.5447
Chr1plus	gene	gene	4415933	4417090	7.00835	3.91755	1.69194	5.00391	5.28178	4.54581	8.34256	6.25193	4.59543	4.14274	8.67023	11.5794	66.5061	52.1554	16.2844	12.797
Chr1plus	gene	gene	4422133	4423757	116.349	3.9691	3.58897	84.9274	4.81574	5.76155	61.0406	7.05863	4.72133	74.6861	7.60547	8.17793	272.181	194.073	55.9854	118.861
Chr1plus	gene	gene	4424738	4428202	45.0464	4.43302	2.51228	36.8343	5.07465	5.12725	25.7531	5.94941	6.29511	18.8466	9.02516	10.7833	62.0361	69.1469	63.103	92.9885
Chr1plus	gene	gene	4429798	4431184	66.0715	4.6392	2.76864	60.7419	4.81574	5.49726	61.9215	5.84858	5.60264	44.2865	7.45336	11.7241	66.7618	56.736	63.3218	89.8364
Chr1plus	gene	gene	4431421	4432283	15.3879	4.84539	2.61482	13.4828	4.50504	5.39154	8.65346	5.79816	5.9174	5.8932	8.0618	9.2635	224.578	69.4677	53.205	57.4682
Chr1plus	gene	gene	4432915	4433988	41.6438	4.48456	2.51228	37.6683	4.14257	5.07439	34.7693	5.34439	4.97313	28.8825	6.94633	8.61216	143.765	56.3167	76.1802	95.5642
Chr1plus	gene	gene	4434829	4435586	4.1136	3.91755	2.61482	4.93441	5.69603	6.34299	2.07269	5.14271	4.59543	1.98385	7.40266	5.21072	21.5519	23.3866	40.9714	35.2686
Chr1plus	gene	gene	4435650	4438950	74.7049	6.64952	4.05041	60.3944	7.97445	8.61589	45.91	8.62161	7.05052	43.4696	8.31531	8.2503	36.1014	11.3666	5.02624	12.8635
Chr1plus	gene	gene	4439396	4441256	4.51988	5.67014	3.02499	4.93441	11.2367	13.5846	2.33177	7.71407	11.4571	1.63376	7.80828	8.7569	54.9195	30.5664	27.7915	24.8547
Chr1plus	gene	gene	4520848	4522770	30.8774	10.3093	7.02413	5.00391	13.5669	15.6989	2.79813	10.7392	11.7089	17.913	9.735	7.30948	48.5869	51.7875	36.3627	35.0346
Chr1plus	gene	gene	4523169	4524636	87.5536	5.61859	3.48643	68.3867	6.99059	7.66444	47.9309	7.31072	7.49118	50.8799	11.3575	10.7833	167.275	111.478	103.229	80.6887
Chr1plus	gene	gene	4525258	4526998	5.84029	5.25776	2.97372	6.81087	5.74782	6.713	2.95358	6.75611	5.22494	3.67595	8.46742	8.7569	31.8376	107.787	596.718	138.049
Chr1plus	gene	gene	4527620	4528349	6.04343	5.15467	2.92245	4.72591	5.7996	5.86726	2.79813	7.00821	5.09904	1.69211	8.31531	6.22391	31.6489	51.5692	54.6061	31.2215
Chr1plus	gene	gene	4528464	4530486	39.4601	5.56704	3.02499	26.757	5.7996	5.86726	19.9496	7.2603	5.22494	22.1724	8.51813	10.3491	683.337	233.071	179.496	105.631
Chr1plus	gene	gene	4531141	4533181	10.8172	5.00003	3.43516	4.30892	6.11029	7.82302	3.78265	8.82328	7.74298	1.57541	7.19984	8.17793	119.246	191.025	137.401	80.4933
Chr1plus	gene	gene	4534810	4535260	3.85967	1.85568	1.69194	3.54443	3.10693	2.85434	3.9381	3.02513	3.14755	2.39229	4.66469	8.32268	722.533	507.794	592.537	353.177
Chr1plus	gene	gene	4537614	4538394	3.4026	2.57733	2.35847	3.19694	2.84802	3.80579	2.02087	3.32764	4.59543	1.45871	6.38859	6.07917	24.1944	25.716	28.1192	36.3489
Chr1plus	gene	gene	4539052	4543581	30.8774	5.4124	3.8966	28.147	4.86752	5.4444	17.6696	7.41156	5.03608	18.5548	8.82234	9.11876	50.7817	70.9739	79.4614	84.025
Chr1plus	gene	gene	4543880	4544892	64.3956	5.61859	3.8966	53.4445	5.28178	5.49726	39.0183	5.99983	5.72855	37.5764	7.55477	12.8821	79.2233	24.3915	17.7902	27.0043
Chr1plus	gene	gene	4545152	4546673	8.02405	5.4124	3.74279	8.27035	4.86752	6.66014	7.09895	6.55444	6.0433	5.95154	10.3434	11.2175	19.7718	26.099	17.8928	29.5659
Chr1plus	gene	gene	4547209	4550250	55.0511	5.36086	3.38389	44.5487	6.47277	5.86726	63.9942	8.21826	7.36527	35.3008	10.242	14.2571	51.2073	38.0689	28.4366	29.8605
Chr1plus	gene	gene	4552251	4553423	44.1831	6.08251	2.87118	43.1587	6.21385	5.60297	34.562	7.86533	4.84723	35.826	9.02516	11.8689	35.061	23.2144	7.72198	31.7175
Chr1plus	gene	gene	4553641	4554387	99.0818	6.39179	4.92202	69.2902	6.21385	7.7173	54.3044	9.98291	6.98757	51.1133	10.597	8.68453	161.085	82.919	68.8176	61.7591
Chr1plus	gene	gene	4554788	4556879	54.0354	6.64952	5.22965	41.2822	7.04237	7.18872	29.6394	10.0333	8.12069	29.1742	13.9941	11.2175	80.4695	15.8874	13.1693	24.2181
Chr1plus	gene	gene	4557430	4558396	13.3057	5.61859	3.43516	8.47884	4.9193	5.23297	6.26988	5.94941	4.46953	4.60953	7.09844	5.42783	6.3649	4.48374	62.947	54.8683
Chr1plus	gene	gene	4558915	4559453	91.0578	4.32992	3.64025	74.6416	4.86752	5.4444	55.3407	5.54606	5.28789	69.6097	7.75758	9.55298	149.022	124.591	68.9636	91.3453
Chr1plus	gene	gene	4560674	4562569	76.9395	4.89694	3.38389	70.6802	4.66039	4.96867	52.7499	6.75611	5.72855	58.4652	10.3941	9.84247	84.5521	58.3394	61.3377	57.1864
Chr1plus	gene	gene	4563791	4564732	15.2863	2.98971	2.56355	9.79932	3.31406	4.54581	9.01618	3.68057	3.46231	2.97577	6.4393	11.6517	25.9419	18.4114	21.6995	27.1169
Chr1plus	gene	gene	4565291	4566247	17.1654	3.14435	2.40974	17.8612	3.98722	5.18011	58.7088	4.58811	4.21772	34.7173	8.77164	18.2375	61.7677	40.8637	48.2094	37.4009
Chr1plus	gene	gene	4566786	4570431	64.7003	4.43302	3.48643	65.6763	4.9193	4.75724	91.7164	6.95779	5.9174	55.1393	8.67023	17.2243	50.3711	48.5927	69.477	79.8148
Chr1plus	gene	gene	4571609	4574638	5.28165	5.67014	3.74279	5.3514	5.69603	5.23297	3.88629	7.15946	5.47674	4.08439	9.58289	8.10556	6.06953	20.283	90.0286	52.0534
Chr1plus	gene	gene	4575531	4576330	59.1139	4.53611	3.64025	57.5449	4.45326	5.33868	34.1993	5.49564	5.6656	35.0674	8.0618	6.0068	185.752	131.417	88.0754	89.4014
Chr1plus	gene	gene	4576736	4579889	53.9338	3.71136	2.35847	51.9155	4.55683	4.86296	97.8308	5.49564	3.90297	53.5056	7.09844	13.3887	167.994	144.399	189.432	254.078
Chr1plus	gene	gene	4584628	4586532	4.67223	5.36086	6.87032	3.54443	5.64425	6.66014	2.79813	7.2603	8.05774	1.98385	6.79422	8.53979	19.3755	12.3018	10.3692	11.0027
Chr1plus	gene	gene	4587160	4593129	40.0187	6.75262	3.74279	39.2668	5.74782	5.92012	26.5304	8.72244	5.72855	25.615	10.9012	8.90164	83.3644	50.4631	35.5901	28.539
Chr1plus	gene	gene	4593741	4594600	81.8656	3.9691	3.94787	83.607	4.50504	5.81441	59.3306	4.43685	5.03608	84.1969	8.36602	8.2503	161.793	78.9137	123.354	41.4409
Chr1plus	gene	gene	4597600	4599801	5.48479	5.82478	4.20423	5.3514	7.09415	6.81871	3.52357	9.02496	5.35084	2.68403	10.3941	10.2043	19.8311	12.5142	16.5937	16.6744
Chr1plus	gene	gene	4601006	4601680	2.69161	3.866	2.25593	3.05794	5.02287	3.91151	8.34256	5.89899	5.35084	10.0943	6.49	19.7573	23.4834	29.5108	227.551	114.745
Chr1plus	gene	gene	4602334	4603370	4.21517	6.70107	4.2555	3.75293	6.62811	6.87157	4.04174	7.71407	6.1692	2.39229	9.32938	10.8557	23.328	16.3984	16.8496	8.05805
Chr1plus	gene	gene	4603466	4603838	5.02773	6.64952	4.92202	4.10042	6.42098	6.713	3.16085	8.57119	5.72855	2.33394	11.5096	7.88845	109.806	50.9817	58.7864	37.0492
Chr1plus	gene	gene	4604624	4605945	4.57066	5.56704	3.17881	4.10042	7.71554	5.49726	2.59086	7.15946	5.7915	2.80073	10.6984	7.16474	22.8113	16.3622	29.9152	20.0318
Chr1plus	gene	gene	4606193	4609345	4.62145	7.11344	3.69152	4.23942	7.61197	6.713	2.74631	9.17621	6.10625	3.03412	12.7772	8.7569	0.366957	2.48146	17.4012	12.9927
Chr1plus	gene	gene	4610721	4611592	69.5756	4.02064	3.02499	58.7959	4.55683	5.28582	45.2882	6.35276	5.09904	41.1357	6.74352	13.1715	45.2902	19.2635	33.76	18.6266
Chr1plus	gene	gene	4611951	4613766	4.57066	5.72168	2.71737	4.44792	5.95494	4.59867	2.43541	6.90737	4.02887	3.55926	9.12656	5.86206	1.14038	69.6918	7.87873	11.3686
Chr1plus	gene	gene	4617020	4619553	50.8359	7.0619	4.20423	47.3286	6.57633	6.76585	30.5203	9.37789	5.28789	22.5225	14.349	12.3755	33.7427	31.6921	14.3552	20.1787
Chr1plus	gene	gene	4620737	4627324	46.0621	7.31963	3.64025	41.0042	6.62811	6.29013	26.0122	8.41993	5.72855	20.422	10.5463	19.7573	18.4468	36.8293	31.5127	34.8884
Chr1plus	gene	gene	4629285	4629566	4.57066	4.17528	2.15338	4.72591	4.55683	4.65153	4.04174	6.10067	4.91018	4.95962	6.69281	12.7373	93.3724	37.8612	14.4416	58.2963
Chr1plus	gene	gene	4631233	4633108	3.70732	5.92787	3.58897	4.44792	5.22999	5.92012	3.05721	7.66365	5.03608	1.8088	9.22797	9.04639	57.2723	5.3153	17.0568	37.7189
Chr1plus	gene	gene	4635355	4636993	38.2412	5.4124	3.33262	30.9269	6.21385	5.18011	49.2263	8.92412	6.67281	23.9229	11.5603	14.8361	180.956	52.2433	80.8714	35.7239
Chr1plus	gene	gene	4638196	4639396	61.2977	5.15467	3.17881	62.5488	10.0975	6.97729	61.8697	7.46198	6.92462	55.6644	11.7124	15.415	216.77	55.2976	57.1942	72.5868
Chr1plus	gene	gene	4645319	4646917	104.77	3.04126	3.79406	86.2479	5.28178	5.28582	124.258	4.99146	5.35084	135.018	6.89563	23.0864	88.7238	71.1032	84.4879	70.8213
Chr1plus	gene	gene	4647980	4649006	72.1657	3.40208	2.92245	60.1859	5.17821	4.12294	78.3475	4.94104	4.02887	74.6277	6.69281	12.5926	39.2195	25.944	18.395	33.3907
Chr1plus	gene	gene	4649556	4651647	5.58637	5.4124	3.28135	4.93441	5.95494	5.60297	3.3163	7.61323	5.35084	2.91742	10.7491	7.38185	10.3062	24.4546	5.31392	17.0996
Chr1plus	gene	gene	4652176	4655625	25.0371	5.77323	3.12753	24.1856	5.85138	6.0787	29.5358	7.91574	4.97313	14.5871	11.0026	10.7109	33.6593	29.2982	15.3611	23.6108
Chr1plus	gene	gene	4656666	4657976	4.31674	3.9691	3.99914	4.10042	4.71217	5.18011	2.1245	7.56281	5.41379	1.22532	9.38008	5.13835	15.614	19.9985	39.976	24.709
Chr1plus	gene	gene	4659939	4662871	8.12562	6.13406	2.87118	4.37842	5.4889	5.39154	3.57538	7.66365	5.03608	2.62568	9.38008	8.17793	53.547	89.309	74.0036	82.1137
Chr1plus	gene	gene	4663567	4666133	3.4026	5.77323	2.71737	3.75293	5.07465	5.4444	4.76718	7.00821	5.09904	2.85908	9.48148	12.6649	1.63697	7.01403	5.97448	5.43251
Chr1plus	gene	gene	4667031	4668047	4.1136	3.14435	2.71737	4.86491	3.83188	4.86296	2.69449	4.89062	5.41379	4.60953	7.25055	8.82927	33.5538	40.6442	56.4256	54.6486
Chr1plus	gene	gene	4669166	4670749	6.65285	4.02064	3.12753	6.60238	4.60861	5.76155	12.6434	6.4536	4.46953	8.63557	10.2927	14.7637	9.11412	21.8625	10.9256	15.3731
Chr1plus	gene	gene	4671362	4672781	3.25025	4.48456	2.61482	3.19694	4.29792	3.59436	2.02087	5.89899	4.28067	3.851	7.55477	6.22391	23.2522	23.6187	22.3565	45.7329
Chr1plus	gene	gene	4673754	4674605	3.7581	5.00003	2.56355	3.26644	4.45326	4.49295	5.02626	5.94941	3.96592	2.80073	8.26461	13.9676	9.94335	42.5455	52.0005	95.5067
Chr1plus	gene	gene	4678284	4678471	3.45339	2.68043	2.15338	3.75293	2.38198	4.22866	2.48722	2.72261	3.90297	1.75045	5.93227	8.03319	21.4857	67.2372	38.4073	25.2693
Chr1plus	gene	gene	4681052	4682955	57.8443	4.69075	3.38389	51.5681	5.17821	4.59867	35.9611	6.35276	5.60264	40.7272	7.09844	15.9216	14.8752	15.3135	5.48348	17.7956
Chr1plus	gene	gene	4683288	4685339	47.0778	5.25776	3.43516	41.0737	5.69603	5.49726	35.3911	7.51239	6.23215	29.1742	9.02516	14.4018	55.9491	36.3721	36.3683	27.6088
Chr1plus	gene	gene	4685744	4687198	38.292	2.98971	1.99957	58.8654	4.60861	3.70008	103.582	5.49564	4.34362	72.2938	7.96039	14.8361	190.542	73.3441	77.217	52.9193
Chr1plus	gene	gene	4687901	4689291	30.6742	3.45363	1.9483	25.228	3.78009	3.5415	18.8614	5.89899	3.65116	5.83485	7.04773	7.96082	62.5404	13.6138	37.4899	33.7688
Chr1plus	gene	gene	4690440	4693165	6.44971	5.00003	3.12753	4.72591	6.26564	5.39154	7.51349	8.62161	5.28789	11.0279	10.1406	15.3427	21.5357	23.9037	15.9912	34.248
Chr1plus	gene	gene	4694055	4695584	63.2783	5.05158	3.58897	51.0121	4.29792	4.65153	35.132	5.69732	4.40657	38.8017	8.97445	8.46742	73.3381	97.249	133.841	242.037
Chr1plus	gene	gene	4699558	4700580	27.7795	3.24744	2.46101	25.923	3.67653	3.91151	18.7578	5.74774	4.65838	10.7361	7.19984	6.73051	25.7324	21.684	27.543	35.2167
Chr1plus	gene	gene	4703821	4706763	52.6642	4.43302	3.02499	39.8923	5.59247	3.96437	85.861	7.61323	4.84723	66.6923	8.92375	26.922	161.067	54.4295	52.1749	65.1571
Chr1plus	gene	gene	4708528	4709082	2.03141	1.70104	1.43559	4.30892	1.86416	2.00861	2.74631	1.6134	4.40657	6.94347	3.14359	7.67134	13.8455	8.88089	84.0056	57.7165
Chr1plus	gene	gene	4710913	4713720	77.9044	3.35054	3.23008	69.9157	3.88366	5.76155	130.372	4.99146	5.98035	77.1367	8.67023	20.7705	128.432	159.217	125.237	153.893
Chr1plus	gene	gene	4714502	4717498	56.6254	5.20622	3.02499	45.7302	5.59247	5.12725	34.6139	6.85695	5.09904	26.4902	9.02516	14.1124	19.9941	15.7482	12.5882	14.6419
Chr1plus	gene	gene	4717776	4719463	28.8967	4.48456	2.56355	29.9539	5.22999	5.92012	20.675	8.41993	5.35084	23.1643	11.0533	8.61216	67.4798	17.2742	21.7259	29.5043
Chr1plus	gene	gene	4723085	4724056	6.85599	4.07219	2.92245	4.72591	3.98722	4.8101	3.47175	6.05025	5.09904	2.0422	9.32938	7.96082	430.835	372.399	692.566	797.293
Chr1plus	gene	gene	4725830	4727146	38.9522	2.93816	2.56355	39.0583	2.95158	3.96437	42.1792	4.18476	4.09182	28.2407	5.62805	12.3031	21.1401	33.4558	28.952	42.9687
Chr1plus	gene	gene	4728852	4730373	57.9966	2.93816	3.28135	53.931	4.50504	5.23297	34.8729	4.38643	4.34362	31.7999	6.38859	20.0468	59.9957	181.891	152.734	136.283
Chr1plus	gene	gene	4730956	4731653	81.9164	3.1959	3.5377	97.6457	3.83188	4.07008	72.3367	4.53769	4.28067	111.562	7.75758	9.55298	28.2109	20.0905	33.5008	17.5139
Chr1plus	gene	gene	4732130	4733204	4.87537	4.32992	2.76864	5.6294	5.4889	5.28582	4.40446	7.36114	4.40657	6.76842	9.88711	8.53979	22.3326	18.2066	24.2602	39.378
Chr1plus	gene	gene	4733227	4735449	5.43401	5.87632	3.38389	4.86491	6.47277	6.29013	3.05721	9.02496	5.47674	2.45064	11.0026	8.17793	0.520544	6.20741	9.58092	15.1699
Chr1plus	gene	gene	4739111	4739972	4.26595	4.84539	2.20466	3.96143	4.86752	4.54581	3.00539	6.75611	4.15477	3.20917	9.32938	10.928	2.33323	8.00979	7.03242	16.7391
Chr1plus	gene	gene	4740964	4742721	4.97694	5.15467	3.07626	7.01937	5.59247	5.55012	7.87621	8.01658	5.22494	6.94347	9.07586	14.7637	21.3084	10.4351	73.7076	91.262
Chr1plus	gene	gene	4744135	4745301	21.4313	4.27838	2.71737	20.3631	4.76396	4.54581	71.2486	6.60486	9.63151	112.729	8.36602	29.5274	31.6389	48.2184	39.14	71.5289
Chr1plus	gene	gene	4745612	4747072	5.63715	4.58766	2.71737	9.31283	4.86752	5.28582	4.66354	7.66365	5.7915	13.0701	9.22797	9.55298	1.79293	13.3643	178.771	86.1462
Chr1plus	gene	gene	4750155	4751625	62.7704	4.02064	2.97372	47.8151	4.24613	5.60297	96.1726	7.10904	5.28789	73.2857	9.38008	24.7509	23.1081	52.4927	44.0819	44.2534
Chr1plus	gene	gene	4753133	4753774	6.24657	5.97942	3.28135	7.50586	8.6994	5.81441	5.4408	8.26868	5.98035	9.21906	12.0166	11.7241	0.664795	7.0195	3.61763	2.82588
Chr1plus	gene	gene	4755903	4756938	5.38322	4.94848	3.23008	4.03093	5.07465	5.02153	2.74631	8.16784	5.47674	2.10055	8.87305	10.4938	1.82335	98.4856	141.431	35.1549
Chr1plus	gene	gene	4757516	4758621	13.8643	5.05158	2.92245	14.3167	5.4889	5.65583	6.9435	8.47035	5.6656	4.66788	11.4082	6.07917	40.3821	22.6811	64.414	31.0035
Chr1plus	gene	gene	4758894	4762875	60.4851	5.20622	4.05041	54.0005	6.05851	4.96867	38.7074	8.21826	4.72133	32.0333	9.6843	17.0072	46.9455	26.2914	20.007	21.6228
Chr1plus	gene	gene	4763345	4764590	82.1704	4.94848	3.28135	72.0007	5.38534	5.4444	55.548	7.10904	5.22494	74.4527	8.77164	8.39505	76.2297	52.4882	36.2167	46.621
Chr1plus	gene	gene	4765980	4767095	109.086	3.24744	3.64025	98.4797	4.14257	6.60728	64.1496	4.89062	6.23215	88.2812	6.18578	9.98721	1151.13	261.963	254.363	209.074
Chr1plus	gene	gene	4768385	4769609	47.1794	3.71136	2.97372	40.3093	4.03901	4.54581	82.3375	4.78978	5.16199	49.2461	8.61953	15.7045	166.116	53.6636	60.2039	55.5282
Chr1plus	gene	gene	4771219	4772889	74.3494	5.00003	3.69152	68.9427	5.54069	6.87157	56.1698	6.35276	6.23215	51.0549	10.242	20.9152	80.2326	60.2569	74.2689	85.1226
Chr1plus	gene	gene	4773287	4773893	7.66856	5.46395	3.8966	4.93441	4.55683	6.18441	8.49801	5.84858	4.78428	4.60953	10.6477	21.4942	6.22826	20.6093	15.2531	22.4832
Chr1plus	gene	gene	4774349	4778029	38.7491	4.69075	3.33262	29.7455	5.38534	4.65153	21.4005	8.11742	4.53248	15.6957	9.48148	9.04639	34.5737	31.47	18.7291	33.1075
Chr1plus	gene	gene	4779272	4780216	11.2235	3.866	2.6661	11.1893	4.66039	4.8101	21.0378	7.05863	4.91018	9.6275	8.1125	11.9412	34.0494	17.2393	12.3164	18.0205
Chr1plus	gene	gene	4780984	4782451	72.6227	4.79384	4.66567	66.9968	5.43712	6.18441	100.318	7.41156	5.09904	74.8027	10.6984	23.2311	30.4588	23.7919	23.9741	18.0919
Chr1plus	gene	gene	4783570	4787990	74.4002	2.98971	2.81991	54.07	3.15871	5.07439	84.8247	4.68894	4.65838	58.0567	7.75758	20.6981	56.0695	70.3267	48.172	76.0299
Chr1plus	gene	gene	4789704	4790061	2.23455	1.18557	1.33305	2.57145	1.81237	3.5415	1.39906	2.06717	2.76985	1.8088	5.01961	6.36866	4.7746	7.18525	3.60863	8.383
Chr1plus	gene	gene	4792833	4796804	73.5877	4.07219	2.92245	66.5103	4.29792	5.81441	41.7128	6.35276	4.40657	48.0791	7.80828	9.84247	46.6344	42.5491	31.1283	35.2032
Chr1plus	gene	gene	4799460	4801082	4.46909	6.1856	2.35847	4.23942	5.69603	4.65153	6.68441	7.66365	4.53248	6.18494	8.21391	10.132	3.22771	9.48878	12.3705	11.2647
Chr1plus	gene	gene	4803605	4806126	78.6154	4.48456	3.48643	67.1358	5.33356	5.86726	45.7545	7.56281	5.7915	65.3503	11.611	12.1583	83.7923	37.8813	31.5938	32.6146
Chr1plus	gene	gene	4806989	4807694	106.547	2.57733	3.5377	80.3405	3.88366	5.07439	62.0251	4.13434	4.40657	76.8449	5.22242	9.98721	1724.83	378.045	408.092	278.495
Chr1plus	gene	gene	4808068	4809065	111.423	2.37115	3.69152	87.2209	4.09079	5.81441	122.029	4.73936	5.03608	99.1924	5.42523	18.527	980.125	212.239	179.319	166.754
Chr1plus	gene	gene	4809859	4810681	86.0808	3.04126	3.64025	77.6996	4.09079	5.4444	204.16	5.6469	5.35084	129.942	6.84492	16.7901	41.4728	31.3595	19.0421	46.0847
Chr1plus	gene	gene	4811100	4812276	26.3067	3.14435	2.40974	32.8729	5.07465	3.43579	114.827	6.20151	6.0433	129.417	6.99703	17.8033	46.6925	15.1971	32.4261	37.5029
Chr1plus	gene	gene	4812678	4814306	36.2098	5.92787	3.69152	47.0506	4.71217	7.13586	31.1421	6.50402	6.1692	22.7559	11.3068	13.0268	19.1079	61.3206	101.784	81.6586
Chr1plus	gene	gene	4817306	4818105	8.58269	3.60827	2.61482	7.99235	3.62475	3.70008	4.61173	4.08392	3.65116	4.08439	6.59141	6.22391	445.638	184.942	229.681	372.588
Chr1plus	gene	gene	4823682	4826293	5.63715	5.20622	2.87118	4.16992	4.97108	5.39154	2.95358	7.71407	5.09904	1.98385	9.38008	9.62536	170.808	106.344	118.17	126.414
Chr1plus	gene	gene	4826982	4829132	23.9706	4.89694	3.38389	23.6296	5.33356	5.86726	40.521	7.71407	13.8492	50.0046	11.5603	36.4027	13.2512	15.3536	28.5219	38.5355
Chr1plus	gene	gene	4830511	4830955	5.02773	4.69075	2.46101	5.83789	9.37256	4.75724	18.6024	6.10067	21.2775	44.5199	9.88711	55.2915	14.5335	10.797	25.3158	20.0438
Chr1plus	gene	gene	4831308	4835035	93.3431	5.61859	4.66567	81.3135	6.99059	5.97298	159.286	8.97454	6.42101	123.991	11.7631	24.4614	41.6186	34.898	25.1987	37.6558
Chr1plus	gene	gene	4835866	4836871	41.593	4.07219	3.12753	44.9657	6.31742	5.28582	86.2237	6.35276	3.71411	57.8233	10.242	23.5206	211.522	123.434	87.9683	97.6418
Chr1plus	gene	gene	4837650	4839368	7.10992	5.77323	3.38389	5.6294	6.05851	6.50156	4.40446	8.31909	6.42101	3.03412	9.83641	7.67134	5.70493	10.8188	19.1217	21.9582
Chr1plus	gene	gene	4839858	4841040	46.9763	4.58766	2.20466	51.4291	6.67989	3.38293	133.118	7.00821	5.22494	97.5003	7.50406	19.6849	85.1855	44.3639	57.166	44.9083
Chr1plus	gene	gene	4842281	4846044	79.174	5.20622	3.33262	78.1861	5.33356	5.76155	74.4612	7.61323	4.84723	44.9867	9.735	14.9084	93.2152	58.568	31.0002	48.0113
Chr1plus	gene	gene	4847742	4849388	4.31674	3.866	2.51228	4.51742	4.03901	4.1758	5.54444	5.59648	5.09904	6.82677	7.65617	10.0596	10.8364	34.7448	66.6641	101.579
Chr1plus	gene	gene	4850068	4850718	2.64083	3.35054	1.43559	3.12744	3.62475	2.80149	6.73623	3.88224	4.15477	6.47668	5.67875	9.91484	12.0816	15.3973	43.1078	42.5283
Chr1plus	gene	gene	4852761	4854062	31.6899	3.14435	2.40974	27.174	4.97108	3.59436	58.3461	4.94104	5.72855	55.6644	7.70688	15.3427	33.4094	38.9484	44.2629	36.6237
Chr1plus	gene	gene	4854706	4856380	6.70364	5.46395	4.20423	4.86491	5.7996	5.55012	3.3163	7.61323	4.34362	1.98385	9.6843	9.04639	35.3111	64.4085	80.3058	70.4288
Chr1plus	gene	gene	4857747	4859028	19.6538	7.52582	4.71694	20.1546	6.73168	6.02584	11.6589	10.5375	7.93183	13.8286	11.8645	8.82927	29.7015	14.4767	19.1834	11.4353
Chr1plus	gene	gene	4859162	4860739	7.31306	5.82478	4.40931	7.50586	6.26564	6.55442	7.35804	8.77286	5.98035	4.60953	10.9519	16.3559	51.2256	18.5325	23.5477	18.7776
Chr1plus	gene	gene	4861422	4868072	63.0244	8.35056	4.66567	50.4561	6.9388	6.02584	39.1219	10.1342	5.16199	28.7075	11.8645	9.84247	66.5061	46.1806	39.2102	45.6074
Chr1plus	gene	gene	4869138	4871133	71.0484	6.75262	3.28135	66.6493	6.26564	4.91582	59.5379	8.77286	5.16199	52.9221	10.4955	17.5862	159.987	105.392	107.518	131.576
Chr1plus	gene	gene	4872288	4874535	9.34447	6.39179	3.48643	8.33985	5.95494	5.65583	3.98992	7.46198	5.03608	5.8932	10.0392	10.7833	5.85192	3.55575	8.51399	26.0768
Chr1plus	gene	gene	4875441	4875956	4.06281	3.91755	1.53813	5.83789	5.02287	2.9072	8.18711	4.89062	3.27346	7.35191	5.67875	8.32268	0.236412	18.4536	0.750454	2.29387
Chr1plus	gene	gene	4876528	4877350	64.3448	4.48456	2.81991	69.7767	5.33356	5.76155	45.9618	6.75611	5.16199	60.5657	10.5463	11.1451	104.126	41.1817	35.2239	53.2705
Chr1plus	gene	gene	4878122	4880134	72.6735	6.08251	3.48643	153.523	9.42435	6.55442	145.347	8.41993	16.9968	282.582	10.1913	31.4814	99.3625	74.3214	59.9639	50.2207
Chr1plus	gene	gene	4880565	4881643	5.23087	6.23715	2.61482	5.97689	7.2495	5.92012	7.66894	9.37789	5.9174	7.76035	9.6843	12.0136	0.112943	25.9018	0.537779	4.8218
Chr1plus	gene	gene	4883287	4883592	4.82459	4.84539	2.92245	3.26644	4.3497	5.49726	1.96905	7.56281	4.46953	1.34201	9.12656	6.36866	0.199594	15.9933	0.422387	1.5493
Chr1plus	gene	gene	4884754	4886673	6.34814	7.42272	3.58897	4.51742	6.88702	5.55012	2.95358	9.22663	6.10625	1.8088	13.0307	10.4214	4.31431	25.7042	34.2881	14.282
Chr1plus	gene	gene	4887656	4888953	6.24657	7.62891	4.51185	4.44792	7.56019	7.7173	3.6272	9.17621	7.36527	3.09247	13.4363	9.48061	1.59583	26.6185	6.55562	3.82547
Chr1plus	gene	gene	4889196	4891760	51.2422	8.65985	4.71694	37.1123	7.40484	7.87588	27.5149	11.3946	5.6656	28.9408	11.3575	7.52659	21.8433	11.9725	8.32809	11.3957
Chr1plus	gene	gene	4892006	4893235	30.7758	5.25776	2.51228	39.6143	7.97445	4.91582	122.807	7.46198	5.47674	105.611	11.611	23.1588	82.324	25.0461	25.9438	24.0305
Chr1plus	gene	gene	4893362	4894449	66.5285	6.59798	3.99914	72.8347	6.88702	6.02584	110.733	9.12579	5.98035	92.424	12.3716	22.0732	81.5416	56.7907	64.6214	55.2089
Chr1plus	gene	gene	4896030	4902247	44.5894	8.45366	4.35804	42.8807	8.6994	7.77016	61.2479	11.5459	6.42101	45.1034	12.5237	18.3099	85.6693	25.3783	24.2135	23.2582
Chr1plus	gene	gene	4902675	4903913	4.36752	7.0619	2.92245	6.39388	8.59583	5.86726	5.38898	10.4871	5.7915	8.92732	11.104	8.82927	8.7528	6.75947	6.92008	3.75332
Chr1plus	gene	gene	4904010	4905780	4.41831	6.9588	3.5377	5.14291	6.9388	6.92443	2.53904	10.2854	5.41379	2.62568	11.0533	10.928	2.75147	2.63712	1.3647	4.71646
Chr1plus	gene	gene	4906436	4908934	4.62145	6.70107	3.69152	4.37842	8.02623	6.87157	2.95358	9.47873	6.48396	2.50898	12.118	12.086	3.80172	4.98287	1.25063	5.23359
Chr1plus	gene	gene	4911808	4915444	15.591	3.1959	2.92245	15.5677	4.40148	5.07439	10.4671	5.74774	4.21772	7.702	9.22797	14.7637	107.756	40.6289	25.8382	17.0681
Chr1plus	gene	gene	4918804	4920558	4.26595	5.56704	2.71737	3.47494	6.26564	5.55012	2.1245	7.91574	4.97313	1.8088	11.3068	10.7833	6.55964	7.43212	26.5882	8.17195
Chr1plus	gene	gene	4921896	4923484	3.35182	6.90726	3.33262	4.23942	6.11029	6.55442	2.27995	9.17621	5.47674	1.75045	13.3349	7.30948	2.99014	4.42228	3.75207	5.50499
Chr1plus	gene	gene	4924788	4925453	3.60574	5.82478	3.23008	8.27035	6.31742	6.18441	4.04174	6.90737	8.8761	11.4946	11.0026	14.5466	0.915432	3.16176	4.84315	2.84232
Chr1plus	gene	gene	4938047	4939902	44.5894	2.98971	2.76864	41.8382	3.98722	4.65153	101.769	4.33601	4.78428	96.9168	5.47594	22.5798	187.289	204.726	154.09	255.034
Chr1plus	gene	gene	4943076	4945430	3.96124	5.30931	3.74279	5.00391	7.14593	5.49726	8.80892	7.2603	5.7915	7.64365	10.5463	18.8889	92.9177	20.9006	21.9593	14.2189
Chr1plus	gene	gene	4947678	4953293	4.92616	12.1135	14.2534	5.2124	8.95831	12.686	5.64807	13.9156	13.7233	8.57723	12.1688	10.8557	23.5482	82.0957	21.5096	47.8427
Chr1plus	gene	gene	4953826	4955196	28.7444	4.38147	1.99957	37.1818	8.59583	3.27721	187.785	5.34439	13.2827	278.789	6.49	39.8041	10.4867	3.71403	4.49017	5.05878
Chr1plus	gene	gene	4955855	4959297	62.872	5.72168	3.38389	51.0121	5.90316	5.97298	36.5311	7.15946	4.28067	51.1716	11.2561	14.7637	48.372	25.8881	25.4231	33.612
Chr1plus	gene	gene	4961034	4963254	6.60207	9.48459	4.51185	7.29737	11.2367	8.88018	8.91255	12.5543	6.98757	11.1446	15.4138	18.5994	1.2614	13.6951	5.17923	6.35015
Chr1plus	gene	gene	4963581	4966694	5.53558	8.09283	4.05041	4.51742	8.07801	6.76585	3.98992	11.1425	5.22494	2.45064	13.9941	12.086	1.11466	2.08028	105.798	21.2512
Chr1plus	gene	gene	4967478	4969133	77.295	4.84539	4.05041	59.2129	5.54069	5.60297	40.2619	6.35276	4.91018	48.2542	10.9012	13.6058	614.794	599.264	912.401	799.79
Chr1plus	gene	gene	4972142	4980233	83.5416	8.35056	3.58897	75.5451	8.02623	6.44871	57.4134	9.02496	7.30232	46.3287	12.3209	22.1456	18.2907	20.8828	13.2594	14.2697
Chr1plus	gene	gene	4980768	4981072	93.4954	6.03096	4.51185	80.6185	8.02623	7.77016	144.933	8.72244	7.30232	181.639	13.4363	24.968	258.724	72.0683	85.179	59.8442
Chr1plus	gene	gene	4981501	4983121	48.6014	4.48456	3.43516	45.2437	5.90316	6.60728	90.1618	6.80653	5.35084	100.768	11.0026	16.2835	60.5756	31.5905	32.207	21.1961
Chr1plus	gene	gene	4985216	4986030	41.6946	6.75262	2.81991	47.3981	8.80296	5.55012	123.739	9.62998	5.6656	152.873	11.5096	16.7901	16.827	10.5387	6.13278	6.67588
Chr1plus	gene	gene	4986360	4988432	27.7287	7.31963	3.5377	24.0466	8.75118	5.70869	106.173	8.62161	5.28789	94.8746	11.4082	24.6785	13.3681	11.0811	6.65279	11.2889
Chr1plus	gene	gene	4988603	4991060	5.18008	6.39179	3.23008	4.72591	6.52455	5.12725	3.88629	6.95779	5.16199	4.78458	10.597	11.0004	47.9428	38.2176	61.6743	53.3695
Chr1plus	gene	gene	4992006	4992982	67.0364	5.46395	4.35804	60.5334	6.99059	6.13156	46.5318	6.10067	4.84723	53.3889	9.12656	8.90164	56.7596	21.6289	15.6415	35.9082
Chr1plus	gene	gene	4993425	4995026	6.80521	6.59798	4.51185	6.88037	6.99059	7.45301	4.09355	8.57119	5.53969	4.43448	9.93781	9.33587	43.5753	34.6182	55.2206	30.7941
Chr1plus	gene	gene	4996651	4998330	4.01203	6.1856	3.33262	3.47494	7.50841	5.86726	3.98992	8.47035	6.60986	2.62568	10.9012	9.84247	10.007	181.455	17.1681	40.0113
Chr1plus	gene	gene	5000448	5001709	4.16438	6.39179	2.97372	4.30892	8.28514	8.29874	2.27995	8.62161	7.68003	1.69211	10.9519	7.74371	3.95864	5.60241	11.6211	18.2369
Chr1plus	gene	gene	5005279	5008010	28.8967	6.08251	3.12753	20.0156	6.21385	5.39154	70.575	6.80653	5.09904	60.9158	11.3068	18.1651	363.407	201.958	86.5496	109.641
Chr1plus	gene	gene	5009519	5011118	4.87537	6.44334	3.38389	4.72591	7.50841	6.50156	3.36811	7.00821	5.22494	5.83485	9.58289	8.32268	8.22343	6.18016	6.20372	16.7461
Chr1plus	gene	gene	5014977	5017589	15.845	7.42272	3.02499	5.97689	8.59583	8.3516	4.81899	8.36951	6.35806	5.54311	11.0533	10.2767	21.9313	62.4814	17.4968	72.3036
Chr1plus	gene	gene	5018148	5018669	3.04711	7.26808	3.23008	3.47494	16.8292	12.7917	6.52896	9.73082	11.2053	6.06824	9.6843	16.1388	29.0944	16.7883	13.4762	15.1163
Chr1plus	gene	gene	5063900	5066801	101.977	10.9279	5.43473	20.0156	18.6933	14.4832	13.3688	12.3526	22.0329	51.0549	16.3264	12.4478	47.7609	55.1408	48.1273	63.0374
Chr1plus	gene	gene	5067915	5072407	8.83661	8.55675	4.10168	5.07341	13.2044	16.2275	2.64267	13.8147	13.8492	3.09247	13.0307	10.7109	13.7283	44.4947	30.2281	77.1781
Chr1plus	gene	gene	5073961	5076322	75.9746	6.34024	3.64025	54.07	7.30128	5.97298	79.1248	9.93249	5.09904	53.2138	9.83641	12.8821	25.1137	29.281	21.2803	28.12
Chr1plus	gene	gene	5077041	5078216	5.73872	4.94848	2.46101	3.82243	5.74782	5.60297	2.69449	7.86533	5.03608	2.45064	10.4448	8.39505	11.2427	27.1992	29.4111	82.1744
Chr1plus	gene	gene	5079951	5080486	92.0735	2.47424	3.28135	85.3444	4.45326	5.28582	208.564	4.63853	4.97313	198.677	5.37453	22.9416	1874.08	402.829	426.637	320.176
Chr1plus	gene	gene	5081365	5082164	79.174	2.21651	3.07626	63.0353	4.76396	4.65153	260.122	3.78141	4.59543	297.811	5.32383	26.4878	567.391	158.627	112.664	124.196
Chr1plus	gene	gene	5082686	5083426	82.8813	3.65982	3.23008	76.1706	6.73168	4.70438	293.648	5.89899	6.10625	267.703	7.09844	27.7905	529.623	157.636	152.026	153.894
Chr1plus	gene	gene	5085845	5086261	82.6274	3.81446	3.64025	67.4833	5.7996	6.13156	147.213	5.74774	6.1692	85.7723	8.41672	19.5402	49.1692	35.4809	68.9818	47.14
Chr1plus	gene	gene	5090878	5091621	8.12562	3.04126	2.51228	9.66032	4.81574	5.02153	12.9543	5.29397	7.36527	9.80254	7.30125	23.7377	60.7943	92.8753	357.398	820.738
Chr1plus	gene	gene	5094254	5097976	4.57066	7.62891	3.64025	4.79541	9.8386	10.4659	2.59086	13.0585	12.905	2.74238	14.1462	9.2635	0.343471	10.462	33.4876	7.76557
Chr1plus	gene	gene	5098786	5100357	4.21517	7.26808	4.15296	4.72591	8.49227	6.81871	5.85534	10.5879	7.11347	3.44256	11.8138	16.2111	12.2837	12.3932	49.5713	26.6698
Chr1plus	gene	gene	5100711	5101170	4.36752	6.85571	3.43516	3.33594	6.57633	8.03445	2.64267	9.22663	6.67281	1.57541	9.6843	5.5002	17.6395	37.9287	106.023	225.287
Chr1plus	gene	gene	5101926	5102430	4.82459	6.59798	3.94787	5.07341	7.61197	7.50587	3.21266	9.32747	7.74298	3.26751	10.4448	8.7569	96.9912	52.3974	82.4345	36.7216
Chr1plus	gene	gene	5103630	5104493	3.85967	6.9588	3.43516	3.68343	7.56019	5.97298	1.8136	10.235	6.0433	1.28367	10.7998	7.09237	0	0	3.35878	4.28915
Chr1plus	gene	gene	5105439	5107745	5.28165	8.04128	3.74279	4.03093	9.37256	6.60728	6.42533	10.4367	5.9174	3.61761	13.1321	18.4546	0.765572	3.95713	28.9947	35.2114
Chr1plus	gene	gene	5108832	5112047	49.9726	5.92787	3.23008	45.6607	5.90316	5.49726	52.8535	8.82328	5.72855	30.983	10.4448	17.2967	31.792	21.2807	29.3419	61.3881
Chr1plus	gene	gene	5114522	5115027	6.90678	3.91755	2.97372	5.14291	4.9193	5.33868	2.84994	4.89062	6.23215	2.97577	5.93227	8.2503	69.7967	43.0506	48.8526	43.3548
Chr1plus	gene	gene	5115697	5116390	103.652	3.29899	3.8966	80.0625	4.3497	6.55442	96.8463	5.34439	4.97313	64.3584	8.26461	17.2243	182.014	49.4544	65.4829	52.845
Chr1plus	gene	gene	5116791	5118187	17.7748	4.89694	2.61482	17.6527	4.86752	4.8101	11.9179	6.35276	5.22494	15.6374	8.41672	7.16474	9.2012	9.69953	7.89025	6.82628
Chr1plus	gene	gene	5118690	5119564	116.044	2.93816	4.2555	90.4178	4.19435	5.28582	159.027	5.69732	6.10625	100.359	7.09844	22.2179	1312.67	307.399	304.824	215.092
Chr1plus	gene	gene	5120411	5120967	6.55128	2.52579	2.3072	5.83789	3.05515	4.33438	5.28535	3.88224	3.46231	7.23521	5.47594	10.2043	410.476	77.5984	69.106	89.6629
Chr1plus	gene	gene	5124600	5126128	4.16438	3.55672	2.20466	3.75293	4.03901	4.86296	6.16624	5.29397	4.09182	4.43448	7.65617	9.48061	15.4581	31.1533	28.1811	16.9057
Chr1plus	gene	gene	5127065	5128773	34.28	4.07219	2.76864	31.6914	4.71217	4.8101	116.381	6.50402	4.59543	102.693	7.85898	26.4878	39.3129	36.1671	44.558	59.9892
Chr1plus	gene	gene	5129596	5130242	39.5108	2.21651	1.69194	42.1857	3.10693	3.11864	70.8859	3.12596	3.46231	66.809	3.65063	12.8097	310.129	142.688	163.677	140.322
Chr1plus	gene	gene	5130965	5131477	85.7761	4.53611	3.79406	66.2323	4.76396	5.70869	49.2263	5.24355	5.35084	64.7668	7.30125	8.17793	405.921	137.981	105.553	100.752
Chr1plus	gene	gene	5132635	5133009	5.53558	3.04126	2.97372	4.58692	3.93544	5.33868	2.74631	5.34439	4.65838	2.62568	11.4082	9.98721	18.3931	57.3428	59.936	76.4397
Chr1plus	gene	gene	5133503	5134741	5.23087	4.27838	2.71737	4.72591	4.60861	5.33868	2.79813	5.59648	4.59543	2.74238	7.65617	5.78969	103.657	55.8421	54.346	71.7583
Chr1plus	gene	gene	5135143	5136219	42.9134	3.866	2.40974	51.6375	4.71217	3.27721	92.2863	5.24355	4.84723	92.1322	6.49	15.7769	12.1639	8.3243	6.58507	10.1007
Chr1plus	gene	gene	5137152	5138892	37.3271	4.6392	4.15296	28.286	5.7996	5.4444	30.2094	7.46198	5.60264	26.0234	8.0618	22.2179	137.426	90.1688	97.4909	84.7759
Chr1plus	gene	gene	5139281	5141555	4.82459	7.21654	3.99914	3.54443	7.35306	6.55442	8.03166	9.83166	6.0433	8.22714	11.7631	15.6322	1.09759	1.38692	34.7139	18.4249
Chr1plus	gene	gene	5142734	5144678	5.28165	7.68046	4.05041	4.03093	8.28514	7.45301	2.79813	11.5459	5.98035	1.98385	11.4589	11.0004	8.6116	3.50428	2.00465	2.02562
Chr1plus	gene	gene	5146606	5147796	3.55496	5.82478	2.61482	3.40544	6.73168	5.23297	2.1245	8.21826	4.78428	1.34201	10.0899	8.46742	0	0.106012	20.3256	3.77235
Chr1plus	gene	gene	5148451	5150038	5.43401	8.29902	4.56312	4.30892	9.01009	7.82302	2.95358	10.9409	6.98757	3.90935	13.2335	11.2899	0.53703	4.58405	8.76712	8.93263
Chr1plus	gene	gene	5151324	5151776	6.44971	3.91755	2.25593	5.4904	4.81574	4.54581	2.84994	4.89062	4.21772	1.86715	6.64211	7.02	130.776	44.7494	54.5809	30.3176
Chr1plus	gene	gene	5152146	5153484	48.5506	3.76291	2.71737	54.626	5.33356	4.28152	136.124	6.4536	5.09904	129.008	6.5407	17.5862	64.698	29.2914	39.5246	52.3863
Chr1plus	gene	gene	5155140	5155982	115.841	3.65982	3.79406	97.7847	3.72831	6.81871	72.1295	4.43685	6.23215	93.7077	6.79422	10.7109	140.912	117.364	98.8395	121.875
Chr1plus	gene	gene	5157389	5160081	42.4056	5.20622	3.69152	41.6992	5.38534	5.28582	46.7391	6.95779	5.53969	46.6204	10.1406	20.481	165.781	41.9733	51.6245	46.2823
Chr1plus	gene	gene	5161073	5162054	3.70732	5.72168	2.71737	3.96143	6.00673	4.28152	14.5606	7.2603	4.28067	16.1625	7.45336	21.2771	12.349	4.92957	6.33634	4.65632
Chr1plus	gene	gene	5170061	5170711	3.50417	6.49488	3.48643	3.82243	6.42098	5.23297	2.38359	9.32747	5.28789	2.0422	11.0026	8.10556	0.749246	366.623	460.659	293.215
Chr1plus	gene	gene	5171837	5172226	2.48847	5.97942	3.07626	3.75293	5.64425	5.76155	1.60633	7.61323	5.72855	1.8088	8.82234	7.23711	7.35522	54.9154	38.8305	60.3324
Chr1plus	gene	gene	5172181	5172802	2.48847	5.77323	2.40974	3.05794	5.17821	4.8101	1.65815	6.80653	4.72133	1.16697	8.61953	6.22391	3.52906	36.905	23.9089	27.9007
Chr1plus	gene	gene	5174755	5175440	4.21517	5.72168	3.48643	3.33594	5.43712	7.24158	2.1245	7.20988	5.28789	1.8088	9.22797	6.87525	3.55481	18.0483	19.4652	29.4329
Chr1plus	gene	gene	5176562	5177903	3.96124	5.87632	3.58897	4.37842	6.9388	5.07439	6.83986	9.02496	5.28789	3.26751	9.7857	11.7241	11.6214	31.5464	42.3422	67.2451
Chr1plus	gene	gene	5178231	5179867	17.5209	6.1856	2.81991	21.4056	6.42098	5.07439	68.3986	8.067	4.53248	62.1995	10.1406	22.2179	26.9403	12.1065	12.5402	8.71323
Chr1plus	gene	gene	5180902	5181672	3.70732	5.72168	3.17881	3.33594	5.69603	6.18441	2.59086	6.65528	4.91018	1.22532	9.735	4.99361	33.6005	4.58742	1.12934	7.56876
Chr1plus	gene	gene	5182290	5182834	3.80889	7.52582	3.64025	4.23942	11.1849	7.55873	14.1461	9.57956	9.1279	31.7416	10.9519	44.7977	0.22381	194.72	0.236816	2.17158
Chr1plus	gene	gene	5183523	5185631	4.92616	6.1856	4.05041	4.72591	7.09415	7.55873	3.41993	9.17621	4.91018	3.7343	12.1688	10.7109	9.12565	23.0205	10.5421	33.2135
Chr1plus	gene	gene	5186311	5186965	4.62145	5.05158	2.51228	4.23942	5.69603	4.96867	6.06261	6.75611	4.15477	7.93539	10.2927	20.5534	11.1699	19.4825	13.395	26.0112
Chr1plus	gene	gene	5187393	5188589	56.6762	5.20622	3.99914	47.3981	6.16207	5.86726	33.9402	6.85695	5.9174	26.3152	11.104	15.7769	49.8309	44.161	76.7743	142.63
Chr1plus	gene	gene	5194904	5195813	3.50417	6.75262	4.2555	3.68343	6.11029	6.55442	2.53904	9.93249	5.09904	1.45871	9.735	5.5002	1.94214	37.9804	31.144	22.0933
Chr1plus	gene	gene	5205507	5207799	2.79318	5.5155	3.79406	2.71045	5.28178	5.4444	1.91723	7.15946	5.03608	1.40036	10.597	8.17793	18.9641	14.9161	8.59977	21.6476
Chr1plus	gene	gene	5212750	5215093	3.96124	11.598	13.0741	4.23942	7.66375	11.7874	2.48722	12.2518	13.2827	9.21906	8.41672	9.33587	57.3426	627.145	269.725	848.3
Chr1plus	gene	gene	5224949	5227948	50.4804	6.39179	3.84533	45.5217	6.05851	5.76155	38.8629	8.067	5.47674	27.3654	10.4448	9.40824	51.1531	24.1175	13.424	24.2387
Chr1plus	gene	gene	5228815	5230347	4.67223	6.2887	3.33262	5.07341	5.12643	6.13156	7.04713	7.61323	5.16199	3.15082	10.7491	14.3295	16.1727	8.37185	23.7348	27.0403
Chr1plus	gene	gene	5231615	5233480	4.26595	6.23715	3.48643	3.54443	6.42098	5.12725	2.22814	8.77286	4.78428	2.45064	11.1547	7.52659	6.10394	11.7022	17.9772	8.15009
Chr1plus	gene	gene	5234633	5236551	4.7738	5.30931	3.23008	4.79541	5.02287	5.86726	2.64267	7.46198	4.65838	2.74238	9.27867	10.7833	127.307	56.0612	39.8977	40.3224
Chr1plus	gene	gene	5236978	5238565	41.593	5.67014	2.92245	38.2938	5.12643	5.07439	32.023	7.2603	5.16199	28.4741	10.6984	11.5794	16.6096	20.827	15.2004	34.738
Chr1plus	gene	gene	5239013	5239765	33.2643	3.1959	2.05084	49.5526	4.9193	3.06578	73.9431	5.14271	3.58821	77.3117	6.89563	13.9676	44.8476	39.9824	59.1889	59.067
Chr1plus	gene	gene	5241298	5241902	93.6478	2.57733	3.5377	78.3946	3.15871	5.02153	56.7916	5.24355	5.09904	59.3404	6.13508	13.9676	1286.77	385.982	381.525	222.056
Chr1plus	gene	gene	5242453	5243279	77.0411	4.58766	3.02499	88.3329	5.02287	5.97298	68.5023	6.15109	6.67281	103.977	7.65617	10.4938	78.0483	56.8152	40.7461	39.4734
Chr1plus	gene	gene	5244351	5249226	36.4637	5.92787	3.43516	44.8267	5.54069	4.91582	70.2641	7.91574	4.84723	50.238	9.83641	12.3755	68.5809	58.4838	40.9144	54.588
Chr1plus	gene	gene	5252003	5256608	62.8212	6.85571	3.23008	65.3983	8.54405	5.28582	80.3684	7.91574	6.23215	61.9077	9.27867	26.3431	56.0907	72.2499	41.6418	82.0739
Chr1plus	gene	gene	5258120	5258865	5.58637	3.9691	3.64025	6.32438	5.12643	5.65583	5.59625	5.89899	3.84001	6.24329	7.04773	7.81608	10.2958	13.0952	22.6097	40.3823
Chr1plus	gene	gene	5259543	5260655	82.729	5.25776	3.84533	80.8965	5.22999	6.87157	60.7297	7.51239	5.7915	94.8746	10.5463	9.91484	50.2557	26.8494	20.6507	24.6467
Chr1plus	gene	gene	5261127	5263252	84.608	5.36086	3.28135	73.7381	4.55683	7.083	48.0863	6.20151	6.10625	55.3144	8.26461	9.48061	37.7862	16.8008	27.4176	16.5295
Chr1plus	gene	gene	5263615	5271253	31.9439	7.21654	4.92202	29.7455	6.78346	6.87157	16.5297	9.88208	7.30232	12.6616	12.9293	13.0992	17.7018	19.8916	10.276	15.4254
Chr1plus	gene	gene	5272063	5273724	4.57066	5.61859	3.8966	4.79541	9.89039	6.76585	12.177	7.71407	7.68003	27.9489	10.1406	37.9948	27.4144	15.5699	30.2486	24.0393
Chr1plus	gene	gene	5276640	5278367	49.9218	4.22683	2.81991	48.2321	6.52455	5.12725	144.103	5.39481	6.48396	162.792	8.26461	38.3567	113.081	138.572	70.0273	80.717
Chr1plus	gene	gene	5279150	5281069	3.91046	4.22683	2.61482	4.23942	4.9193	5.07439	5.64807	6.4536	5.35084	5.36806	9.32938	13.0992	23.5701	11.7455	18.8475	19.6582
Chr1plus	gene	gene	5282132	5284796	20.1109	4.53611	2.61482	20.3631	5.28178	4.54581	17.0997	6.95779	4.21772	11.6113	9.88711	11.6517	184.502	112.879	150.408	158.369
Chr1plus	gene	gene	5285362	5287110	49.0584	5.46395	4.05041	45.1047	8.07801	6.34299	96.3281	8.41993	5.09904	27.0737	13.1828	22.6522	142.23	88.2646	80.4069	51.8582
Chr1plus	gene	gene	5287931	5289262	3.85967	5.05158	2.92245	4.23942	6.47277	5.02153	10.778	7.36114	4.59543	11.4363	7.30125	19.7573	3.01865	45.6847	35.2559	52.4251
Chr1plus	gene	gene	5289807	5291179	4.62145	6.03096	3.5377	4.03093	5.43712	5.33868	2.74631	8.62161	4.84723	1.69211	9.93781	9.04639	33.056	34.6648	69.5549	37.5985
Chr1plus	gene	gene	5292592	5295009	4.57066	5.5155	2.92245	5.00391	6.00673	5.33868	5.33717	8.57119	4.53248	5.8932	8.51813	15.9216	6.19592	47.7928	76.1668	111.829
Chr1plus	gene	gene	5295924	5298646	19.0444	4.43302	2.81991	20.8496	4.55683	4.01723	23.1623	6.50402	9.37971	13.4201	7.75758	11.2175	19.636	13.4404	10.3413	16.6944
Chr1plus	gene	gene	5303667	5305379	44.7925	3.9691	2.51228	44.5487	4.45326	4.33438	139.492	6.05025	4.40657	138.869	7.85898	18.0928	25.1043	48.0693	25.4345	44.2083
Chr1plus	gene	gene	5307553	5308650	4.31674	3.866	1.99957	4.44792	5.54069	3.80579	10.4152	6.05025	4.34362	12.6033	7.35195	19.9021	12.9854	10.4266	7.13427	8.68686
Chr1plus	gene	gene	5310213	5311446	15.1848	4.48456	2.87118	11.3978	4.9193	4.65153	31.2976	5.79816	4.53248	32.4418	8.01109	20.6981	171.174	37.5836	30.7703	37.9409
Chr1plus	gene	gene	5313131	5315604	79.5803	4.89694	3.8966	69.9852	4.24613	5.60297	47.4127	6.55444	5.09904	53.5639	8.26461	10.928	69.4427	51.0636	48.3821	23.5345
Chr1plus	gene	gene	5316743	5318683	3.96124	4.84539	2.6661	2.64095	2.95158	3.59436	4.30082	4.38643	3.90297	6.59338	5.57734	9.7701	56.6086	97.5852	28.9697	100.434
Chr1plus	gene	gene	5319408	5320733	5.02773	5.10312	3.28135	4.72591	4.81574	5.86726	15.6488	6.15109	3.96592	18.8466	9.32938	21.639	75.9	44.146	48.3955	60.9839
Chr1plus	gene	gene	5321876	5325847	60.028	7.11344	3.48643	53.1665	6.3692	6.34299	42.1792	8.97454	4.46953	36.8179	12.118	12.8821	71.0401	39.3299	43.8456	41.6885
Chr1plus	gene	gene	5327313	5331074	49.7694	7.8351	4.35804	46.4946	6.05851	5.4444	71.404	8.41993	5.28789	56.8898	10.0392	17.0072	31.1746	36.9417	40.1881	38.4252
Chr1plus	gene	gene	5331938	5339338	39.1046	9.07222	4.2555	39.6838	7.61197	6.44871	24.924	10.3358	5.53969	19.8385	12.4223	16.573	68.642	20.7813	20.9911	15.1978
Chr1plus	gene	gene	5341033	5341529	2.79318	3.40208	2.15338	3.19694	5.74782	3.91151	8.80892	4.58811	3.71411	9.27741	7.19984	17.948	0.85914	70.8769	496.546	101.144
Chr1plus	gene	gene	5344241	5344853	4.31674	4.89694	2.46101	5.4209	5.7996	6.02584	2.84994	6.75611	5.03608	4.31779	8.67023	5.13835	22.5799	10.5816	4.8942	11.1957
Chr1plus	gene	gene	5345561	5346881	68.4076	4.22683	3.64025	61.2979	4.40148	5.65583	41.1428	6.55444	5.28789	35.1841	9.02516	9.11876	102.613	116.629	150.543	116.762
Chr1plus	gene	gene	5347810	5349126	60.282	4.17528	3.28135	84.4409	6.83524	5.39154	201.465	6.50402	6.67281	229.543	9.43078	29.6721	51.6245	28.7585	24.5713	35.3684
Chr1plus	gene	gene	5350289	5352001	13.001	4.07219	2.71737	12.5793	4.45326	4.44009	9.27527	5.74774	4.09182	8.57723	8.01109	10.0596	310.035	163.121	235.626	155.212
Chr1plus	gene	gene	5354638	5355153	2.3869	2.42269	2.56355	4.37842	3.67653	3.43579	2.27995	4.68894	2.89575	4.49283	5.12102	4.34227	3.19157	1.79637	2.62659	1.83509
Chr1plus	gene	gene	5358973	5361430	35.0925	3.29899	2.56355	39.6838	6.78346	4.33438	98.8153	5.24355	22.1588	213.322	6.94633	62.1668	195.686	257.682	183.804	106.611
Chr1plus	gene	gene	5362585	5364094	5.07851	4.27838	3.02499	4.93441	4.40148	4.54581	10.2598	6.35276	4.15477	8.16879	7.35195	10.2767	5.80926	5.48981	35.1737	121.761
Chr1plus	gene	gene	5364538	5365242	43.4721	2.88662	2.35847	42.4637	4.9193	3.06578	179.546	5.54606	5.41379	169.852	5.07031	22.9416	166.372	97.0646	92.9611	70.1421
Chr1plus	gene	gene	5366176	5366627	6.5005	3.9691	3.38389	6.39388	3.41762	4.1758	5.23353	5.39481	4.53248	5.01797	7.30125	12.2307	25.7813	11.2821	31.9927	17.8118
Chr1plus	gene	gene	5367006	5367460	28.135	3.50518	2.97372	24.811	3.98722	5.23297	20.6232	5.79816	3.84001	10.6194	8.61953	8.32268	27.22	28.8988	16.671	18.9084
Chr1plus	gene	gene	5367635	5369638	4.57066	5.46395	4.10168	5.2819	5.07465	5.55012	3.41993	7.76449	4.84723	3.20917	10.3941	7.96082	15.3786	20.9732	35.3103	16.9858
Chr1plus	gene	gene	5369819	5370869	4.26595	5.00003	2.81991	4.03093	6.78346	5.18011	10.4671	6.80653	5.7915	11.8447	9.93781	22.0008	13.6827	12.0547	14.5698	11.4759
Chr1plus	gene	gene	5372962	5374948	4.7738	8.24747	5.69109	4.37842	7.09415	5.60297	2.59086	10.5879	5.6656	2.15889	10.7998	8.2503	0.0613053	0.508174	23.2228	34.6193
Chr1plus	gene	gene	5375744	5376773	3.45339	10.0516	8.04956	3.19694	6.31742	6.713	2.27995	9.57956	6.29511	2.21724	10.3434	8.61216	169.732	1.22599	0.594687	2.75531
Chr1plus	gene	gene	5382880	5383386	2.64083	8.96913	11.3309	2.50195	5.59247	9.03876	2.27995	9.27705	11.7718	1.40036	7.50406	9.19113	0	0.0831055	0.891102	0.778222
Chr1plus	gene	gene	5385351	5386463	3.65653	7.01035	8.20337	3.19694	4.50504	7.29444	2.02087	8.16784	6.67281	1.28367	6.94633	8.53979	1.36862	4.19758	3.41765	1.98307
Chr1plus	gene	gene	5390548	5392453	4.97694	8.6083	6.2038	3.40544	3.83188	4.91582	2.22814	7.20988	4.91018	1.75045	7.04773	6.87525	32.9147	198.8	68.1672	100.998
Chr1plus	gene	gene	5393322	5394620	25.9512	3.81446	2.56355	42.1857	2.64089	2.2729	92.2345	3.93266	4.53248	100.126	3.09289	13.461	17.0247	22.516	20.4209	29.0026
Chr1plus	gene	gene	5398305	5400835	3.19946	6.75262	3.8966	2.64095	5.33356	4.38723	4.87081	6.4536	5.09904	4.08439	8.87305	12.0136	49.4709	100.89	141.94	263.537
Chr1plus	gene	gene	5404507	5405302	2.28533	5.30931	3.12753	2.57145	5.22999	4.07008	4.45627	7.00821	4.09182	2.45064	8.21391	14.9084	2.29722	2.38027	2.26867	10.0055
Chr1plus	gene	gene	5406971	5411980	4.21517	8.14438	5.28092	5.6989	6.3692	6.55442	3.05721	10.3863	5.72855	6.41833	11.8645	9.33587	5.65131	450.653	24.8127	16.2575
Chr1plus	gene	gene	5412149	5412814	3.65653	6.23715	3.33262	4.30892	7.09415	5.60297	2.53904	7.81491	4.65838	2.85908	10.3434	13.3163	6.22493	199.886	22.8113	14.4485
Chr1plus	gene	gene	5413516	5414580	4.21517	5.77323	3.38389	4.16992	5.02287	5.60297	4.66354	7.41156	4.09182	3.67595	8.26461	11.7241	2.74629	24.8593	4.32857	8.88226
Chr1plus	gene	gene	5415172	5417282	25.7989	5.72168	2.97372	22.2396	5.95494	5.23297	79.5911	6.95779	8.24659	71.0684	9.43078	21.9284	83.1494	54.4476	66.7036	108.579
Chr1plus	gene	gene	5418851	5419428	3.55496	3.04126	3.38389	2.50195	1.96772	3.96437	1.70997	3.2268	4.34362	1.40036	7.40266	8.82927	2.3211	5.32019	4.80035	4.64074
Chr1plus	gene	gene	5420292	5422174	13.7628	4.7423	3.38389	15.5677	3.98722	5.12725	8.96437	4.99146	4.21772	4.08439	8.01109	6.07917	45.8351	48.8216	80.0212	70.6796
Chr1plus	gene	gene	5422825	5423584	51.0391	3.9691	2.40974	69.1512	6.05851	4.12294	178.199	5.14271	7.68003	192.083	6.08438	28.8037	75.3132	59.1711	68.3603	47.7309
Chr1plus	gene	gene	5424252	5426623	5.28165	7.37118	3.79406	17.1662	4.45326	4.70438	21.2968	7.51239	4.59543	19.0216	8.97445	12.3031	25.0078	31.7647	99.066	119.845
Chr1plus	gene	gene	5427023	5427914	2.99632	4.43302	2.46101	4.79541	4.76396	3.75294	3.6272	6.05025	4.84723	5.07632	7.40266	13.0992	2.0497	23.7394	11.6393	39.8642
Chr1plus	gene	gene	5429692	5431419	3.4026	4.7423	2.92245	4.37842	5.17821	4.33438	6.16624	6.75611	5.28789	7.00182	7.55477	18.0928	18.3651	8.0353	5.96771	5.24432
Chr1plus	gene	gene	5432804	5433711	25.0879	3.76291	3.12753	22.3091	3.88366	4.70438	13.7315	4.73936	4.21772	11.0279	7.65617	6.80288	60.3393	68.8029	53.9387	68.4231
Chr1plus	gene	gene	5435189	5436355	91.6672	4.43302	3.94787	84.163	4.45326	6.0787	83.322	6.15109	6.35806	60.7991	7.80828	18.3823	43.386	44.612	40.6316	55.521
Chr1plus	gene	gene	5437203	5438728	67.8489	6.44334	4.81948	50.3171	6.62811	5.92012	32.7484	8.72244	5.72855	23.6895	9.53219	7.81608	69.6983	64.2766	27.1383	48.5964
Chr1plus	gene	gene	5447098	5449081	23.7674	4.48456	3.48643	18.4867	4.60861	5.28582	25.3904	5.89899	5.22494	25.6733	9.58289	27.0668	123.042	105.754	118.417	101.354
Chr1plus	gene	gene	5451901	5452848	1.77748	2.62888	1.53813	2.77995	3.83188	2.22005	4.30082	3.52931	3.27346	5.83485	4.10695	11.4346	24.6848	11.1456	15.7464	11.4766
Chr1plus	gene	gene	5454094	5456883	46.7731	5.05158	4.56312	42.8807	5.54069	5.12725	69.6941	7.96616	4.84723	31.5665	9.58289	18.0204	37.5429	29.5822	27.1144	35.2976
Chr1plus	gene	gene	5457287	5458080	47.8396	3.71136	3.17881	44.4097	4.19435	4.91582	50.3663	4.73936	5.09904	36.7595	7.35195	9.91484	43.4501	48.3087	53.9761	52.8351
Chr1plus	gene	gene	5458469	5459726	8.37955	7.732	5.74236	5.76839	7.40484	7.82302	2.90176	9.32747	6.60986	2.68403	12.0166	7.52659	20.5342	6.05513	9.55704	9.77402
Chr1plus	gene	gene	5462970	5463921	3.96124	7.26808	6.5627	4.51742	5.85138	7.3473	2.69449	9.57956	5.98035	1.98385	10.7998	13.3163	2.24045	0.884361	87.3415	21.7801
Chr1plus	gene	gene	5464491	5466450	3.80889	7.62891	4.2555	4.16992	7.04237	6.50156	3.57538	9.83166	5.35084	5.13467	10.8505	8.7569	5.65568	30.0091	269.509	409.097
Chr1plus	gene	gene	5469102	5469717	36.3622	4.58766	4.10168	37.9463	4.55683	5.70869	26.1158	7.00821	4.53248	24.6814	7.30125	8.46742	164.316	62.4275	64.3092	65.4379
Chr1plus	gene	gene	5471096	5473473	53.7815	7.26808	5.63982	53.375	5.64425	4.96867	248.152	7.41156	5.16199	233.219	7.90969	27.6458	130.87	99.7416	80.7681	105.792
Chr1plus	gene	gene	5477792	5478475	3.65653	12.6289	14.8173	4.10042	8.18158	11.6288	2.22814	12.2518	12.905	1.16697	8.92375	7.30948	0	1.1698	2.78215	2.99803
Chr1plus	gene	gene	5480216	5480816	2.89475	9.43305	11.9462	2.77995	5.74782	11.8402	2.1245	10.1846	11.7718	1.28367	7.25055	7.45422	0.405841	1805.27	0.32207	1.3126
Chr1plus	gene	gene	5481195	5483183	4.41831	7.98974	4.87075	17.7222	10.6153	6.44871	12.6434	8.97454	26.9431	42.361	10.597	57.2455	27.8046	63.1828	43.4017	35.8126
Chr1plus	gene	gene	5483360	5483686	3.04711	5.87632	4.2555	3.96143	5.12643	5.18011	3.00539	7.71407	4.59543	3.32586	8.21391	10.0596	6.72253	72.1065	99.0908	415.523
Chr1plus	gene	gene	5484751	5485627	2.89475	4.12374	3.38389	4.10042	4.24613	3.85865	7.92802	4.68894	3.77706	11.2029	5.52664	15.4874	0	1.2001	5.73549	20.9477
Chr1plus	gene	gene	5486158	5486403	32.0962	3.50518	3.12753	55.5295	2.48554	4.33438	36.0129	2.87387	5.28789	52.1052	4.51258	8.7569	11.6783	35.5291	109.898	306.666
Chr1plus	gene	gene	5487719	5488604	1.77748	5.25776	3.94787	2.50195	4.9193	3.48864	6.68441	4.94104	3.46231	9.97759	5.52664	19.9021	87.7718	16.7255	48.8018	246.324
Chr1plus	gene	gene	5488987	5489635	2.59004	4.58766	4.20423	3.05794	3.62475	4.8101	1.60633	4.99146	3.84001	0.700182	6.94633	7.59897	5.4488	16.2235	18.7874	11.4245
Chr1plus	gene	gene	5491156	5492537	2.28533	6.1856	4.20423	2.98845	4.24613	4.28152	4.09355	5.39481	3.96592	1.86715	7.75758	10.3491	77.4507	27.0091	53.2663	159.337
Chr1plus	gene	gene	5492955	5493806	2.94554	6.70107	6.71651	4.86491	6.31742	5.65583	3.9381	6.80653	6.23215	7.23521	7.65617	14.8361	3.43368	10.377	12.035	14.6222
Chr1plus	gene	gene	5494462	5495721	3.4026	8.29902	12.1512	10.4248	3.83188	4.75724	14.5606	4.99146	8.81315	26.782	4.00555	12.1583	6.96281	5.87851	3.96512	9.8836
Chr1plus	gene	gene	5497509	5498536	2.79318	8.40211	15.7915	7.43636	3.31406	11.0474	2.64267	5.54606	12.4643	12.6033	2.58586	4.92123	61.1133	20.7595	19.2238	45.5512
Chr1plus	gene	gene	5499187	5501340	3.50417	11.1341	15.9453	3.96143	6.52455	14.2189	2.22814	9.98291	13.7863	3.9677	5.88156	6.22391	8.51079	14.2971	5.35536	7.38909
Chr1plus	gene	gene	5502735	5504711	3.70732	10.9794	13.433	3.54443	5.4889	8.40446	2.07269	9.57956	8.12069	1.86715	8.97445	7.02	0.0616156	1.76633	3.79769	5.14146
Chr1plus	gene	gene	5507350	5510081	3.55496	5.72168	5.12711	7.57536	5.38534	5.81441	3.21266	6.60486	5.72855	8.46053	8.1125	8.32268	72.0662	44.8076	40.356	35.6724
Chr1plus	gene	gene	5510626	5511902	2.89475	5.87632	4.46058	2.91895	5.38534	4.49295	5.64807	6.90737	4.65838	3.9677	8.46742	12.7373	14.6943	29.5612	16.6335	32.1567
Chr1plus	gene	gene	5512545	5513412	3.50417	5.46395	3.38389	7.43636	6.05851	4.86296	3.57538	8.01658	6.23215	9.21906	8.31531	11.0728	6.38954	5.96577	10.9957	8.44788
Chr1plus	gene	gene	5513891	5514697	6.24657	7.31963	4.66567	6.81087	6.11029	6.66014	19.276	7.81491	6.10625	6.35998	9.02516	19.6849	193.882	15.8606	74.124	21.5944
Chr1plus	gene	gene	5515846	5517583	3.7581	5.30931	3.79406	3.61393	4.81574	5.33868	1.55451	7.05863	4.53248	2.85908	7.60547	9.84247	42.5818	41.2283	30.3157	28.4283
Chr1plus	gene	gene	5519289	5522362	17.1146	5.87632	3.69152	14.2472	7.56019	5.86726	36.6865	9.52914	10.1351	24.2146	11.7631	31.6985	32.5479	6.40418	13.4466	9.04682
Chr1plus	gene	gene	5522647	5524296	40.3234	4.32992	2.61482	85.2749	9.11365	4.1758	208.253	5.74774	19.5148	564.872	7.90969	60.2128	28.6845	27.9238	16.1914	17.7189
Chr1plus	gene	gene	5525016	5526151	6.24657	3.76291	3.84533	7.36686	4.29792	5.76155	5.02626	5.89899	4.34362	3.67595	8.87305	7.38185	77.1814	57.2788	70.0041	62.5191
Chr1plus	gene	gene	5529376	5533190	25.2402	5.5155	3.38389	31.2744	5.43712	4.96867	18.3951	7.86533	5.28789	14.1203	10.3434	11.7965	108.696	90.9717	73.4579	80.1189
Chr1plus	gene	gene	5538497	5539409	4.46909	3.24744	3.48643	6.18539	3.41762	4.49295	5.07808	4.43685	4.40657	6.24329	5.17172	6.36866	19.8916	39.8843	48.1692	51.8132
Chr1plus	gene	gene	5542295	5544152	87.0965	3.65982	3.99914	67.9697	7.09415	5.28582	214.989	7.51239	7.80593	269.337	7.85898	43.495	58.7454	28.0795	32.7273	39.2296
Chr1plus	gene	gene	5548803	5549732	3.50417	2.26805	1.99957	4.23942	3.26227	3.17149	4.30082	3.57973	3.71411	9.10236	5.01961	14.9084	7.0771	12.2216	45.0343	49.1695
Chr1plus	gene	gene	5550637	5551620	4.16438	6.23715	4.40931	4.23942	6.52455	5.81441	3.05721	7.36114	6.86167	3.15082	7.04773	8.61216	0	0.898351	41.3809	10.6557
Chr1plus	gene	gene	5552357	5553019	3.09789	4.17528	3.02499	4.10042	5.38534	3.91151	5.02626	7.05863	5.16199	6.24329	7.60547	10.7833	4.50594	17.9131	35.8558	12.4915
Chr1plus	gene	gene	5553500	5554714	4.26595	4.84539	2.76864	4.03093	4.55683	5.07439	3.05721	5.39481	4.40657	3.09247	7.19984	8.7569	41.2193	14.6175	31.0131	33.0853
Chr1plus	gene	gene	5555896	5556625	4.82459	4.32992	3.07626	4.16992	4.24613	5.07439	2.90176	7.10904	4.59543	2.33394	7.80828	8.2503	24.3839	8.24876	46.1236	40.9445
Chr1plus	gene	gene	5558009	5559131	5.73872	5.00003	3.64025	7.43636	4.86752	4.91582	3.10903	7.51239	4.91018	8.05209	7.35195	5.42783	8.95238	13.38	165.341	115.537
Chr1plus	gene	gene	5559863	5561181	60.2312	2.93816	4.30677	51.1511	5.28178	5.39154	185.868	5.84858	5.98035	147.563	9.88711	29.5274	214.36	70.5111	59.6978	68.2991
Chr1plus	gene	gene	5562188	5563449	49.8202	3.1959	2.97372	48.9271	3.83188	4.65153	34.2511	5.94941	5.16199	41.3691	7.40266	9.19113	460.216	38.2164	76.2138	40.7208
Chr1plus	gene	gene	5564608	5565771	75.873	4.27838	3.74279	75.6841	4.40148	4.75724	139.129	6.35276	4.91018	148.672	7.96039	20.4086	66.7911	41.8706	37.5794	45.1679
Chr1plus	gene	gene	5566010	5566462	65.6652	4.27838	4.2555	62.6183	4.19435	5.92012	40.9355	6.85695	5.35084	43.4696	7.65617	7.52659	63.4352	29.4918	42.1826	33.9766
Chr1plus	gene	gene	5566766	5568167	62.0087	7.0619	4.10168	56.433	7.2495	6.02584	180.842	9.02496	5.35084	255.508	10.9012	32.1328	208.787	33.467	15.1265	36.0333
Chr1plus	gene	gene	5571365	5572688	4.51988	14.0722	17.7911	5.14291	8.6994	12.4745	7.46167	16.1844	14.6676	4.66788	10.5463	13.0268	4.37131	2.16137	2.50742	4.8218
Chr1plus	gene	gene	5576045	5578035	5.02773	11.8042	13.9457	4.03093	7.97445	11.1002	8.7571	11.3442	11.1423	7.99374	10.5463	20.7705	0.0611821	0.126788	3.72241	7.44027
Chr1plus	gene	gene	5578981	5580334	10.157	5.87632	4.71694	9.45183	4.97108	5.33868	4.61173	6.25193	5.60264	6.41833	8.01109	10.4214	84.5428	61.1657	20.7572	27.4744
Chr1plus	gene	gene	5584206	5586859	70.1343	3.55672	4.81948	58.3094	4.24613	5.18011	47.4645	7.41156	4.84723	55.8978	6.4393	15.2703	134.786	120.606	80.0136	117.882
Chr1plus	gene	gene	5588248	5589659	102.129	4.53611	5.07583	89.2364	4.97108	8.19303	66.8959	7.36114	6.60986	66.9841	8.82234	13.3163	119.034	92.7455	57.7032	108.394
Chr1plus	gene	gene	5590628	5592289	48.2967	6.2887	4.51185	47.3286	4.71217	5.60297	34.0957	7.66365	6.10625	44.3448	10.4955	9.40824	54.9755	31.5955	39.0711	32.005
Chr1plus	gene	gene	5593937	5596698	18.2319	6.59798	4.81948	14.3167	5.59247	6.02584	43.5782	7.96616	6.79871	19.3717	9.17727	21.2047	31.3752	21.9167	24.9864	18.2557
Chr1plus	gene	gene	5598304	5600406	4.31674	6.59798	4.92202	6.11589	5.07465	5.70869	3.05721	7.15946	6.92462	5.71815	7.50406	8.39505	66.4367	97.9065	108.925	93.2184
Chr1plus	gene	gene	5602724	5604579	3.4026	13.2475	20.8673	4.65641	8.12979	15.4875	3.21266	15.7307	16.1784	3.61761	9.48148	9.11876	4.49598	15.8684	11.025	13.5859
Chr1plus	gene	gene	5604964	5606388	3.60574	10.7733	15.9966	3.68343	7.66375	11.2588	2.38359	13.6635	12.0866	1.75045	7.80828	9.55298	5.21552	33.2513	5.15674	7.24511
Chr1plus	gene	gene	5611359	5613515	40.2726	6.80416	9.17752	36.4173	5.33356	7.18872	61.7142	7.2603	12.905	46.212	5.78016	13.1715	60.5374	52.1937	31.6244	77.4045
Chr1plus	gene	gene	5615643	5616253	2.84397	4.58766	4.20423	3.68343	4.60861	5.02153	2.02087	5.09229	5.22494	2.80073	5.98297	7.09237	3.59269	10.2026	107.233	390.165
Chr1plus	gene	gene	5617501	5618781	3.7581	12.3197	12.6127	3.96143	6.42098	7.40015	2.38359	12.5039	7.74298	2.62568	9.58289	11.3623	1.04631	23.194	123.116	50.9453
Chr1plus	gene	gene	5619494	5620110	3.35182	12.6289	15.4839	4.79541	8.44049	9.14448	2.22814	11.798	9.94627	2.27559	12.6251	14.8361	0.19765	0.546122	39.579	86.8106
Chr1plus	gene	gene	5621444	5622728	4.26595	12.9382	15.125	4.16992	8.6994	11.9988	2.27995	13.6131	13.1568	4.02604	10.597	7.52659	4.5989	5.17455	4114.42	539.516
Chr1plus	gene	gene	5622957	5623865	5.02773	8.91758	11.3822	6.25488	10.4082	7.18872	21.9187	9.27705	14.164	56.1312	7.65617	31.6985	124.233	25.1012	33.5548	18.9951
Chr1plus	gene	gene	5624755	5626188	2.89475	6.49488	5.17838	3.68343	5.64425	6.44871	7.2544	7.41156	5.60264	6.18494	8.77164	12.5926	164.616	64.559	26.1387	17.0372
Chr1plus	gene	gene	5626364	5628532	17.2162	6.90726	6.30634	46.4946	7.50841	6.34299	30.6239	8.21826	14.5417	56.7731	9.38008	31.8433	265.266	366.96	286.268	128.16
Chr1plus	gene	gene	5629777	5630389	3.55496	7.01035	6.5627	3.96143	5.17821	5.70869	2.27995	6.80653	5.7915	1.45871	7.80828	7.02	5.07302	9.20733	11.1567	14.1555
Chr1plus	gene	gene	5632431	5633490	10.9188	10.3093	10.2029	21.0581	7.61197	5.76155	12.5398	8.77286	6.48396	15.6374	10.9519	9.04639	20.3496	49.874	51.7927	44.5466
Chr1plus	gene	gene	5635343	5639189	5.84029	15.1032	18.8165	4.58692	7.45663	11.3117	2.84994	13.2097	12.2125	1.75045	10.4955	8.68453	0.0949707	28.9199	26.7973	10.5459
Chr1plus	gene	gene	5639578	5641752	123.459	10.4124	9.84404	103.275	9.63147	9.03876	95.3954	11.6972	8.37249	104.736	13.7913	24.0996	42.4229	47.0612	56.3104	45.2467
Chr1plus	gene	gene	5642800	5643918	52.9689	5.77323	5.89617	44.9657	4.3497	5.4444	30.313	7.56281	5.28789	34.1339	6.89563	8.32268	136.291	88.9549	76.4556	114.682
Chr1plus	gene	gene	5645167	5647699	79.2248	7.42272	4.71694	61.0199	5.4889	6.44871	45.4436	8.82328	6.67281	55.0226	9.38008	8.97402	100.571	57.065	38.249	48.1494
Chr1plus	gene	gene	5648871	5649748	61.5008	5.77323	5.63982	58.7959	5.07465	6.34299	40.4174	6.60486	5.60264	52.9804	6.99703	7.45422	90.6549	98.6314	130.627	76.1518
Chr1plus	gene	gene	5651706	5652695	5.28165	11.8557	19.1754	5.2819	6.67989	14.7474	3.10903	11.193	14.4158	2.45064	7.96039	6.65814	8.18659	13.0108	17.1619	20.0673
Chr1plus	gene	gene	5653566	5654627	35.8543	8.29902	6.97286	40.8652	5.95494	6.0787	33.2148	8.36951	6.79871	31.1581	7.96039	12.7373	31.4996	11.6127	2.307	2.82067
Chr1plus	gene	gene	5657550	5658167	4.41831	15.6186	19.4317	4.03093	8.49227	10.1488	2.69449	13.8652	11.7718	1.57541	11.3068	6.73051	0	0.136309	0	0.255287
Chr1plus	gene	gene	5660682	5661459	4.41831	18.0413	22.6105	4.30892	11.3403	12.8974	2.43541	14.8231	16.4302	1.98385	11.8645	7.45422	0.156695	24.3541	0.414504	0.405437
Chr1plus	gene	gene	5662039	5663370	3.45339	14.0722	20.9699	5.07341	9.42435	12.1574	3.41993	13.7643	16.3673	7.46861	9.7857	11.3623	0.777532	17.503	4.21038	7.63301
Chr1plus	gene	gene	5666389	5667649	3.7581	14.6393	17.022	4.16992	7.04237	11.1002	2.43541	11.8484	13.7233	2.33394	8.51813	11.9412	19.2291	24.9972	58.6116	46.3786
Chr1plus	gene	gene	5670582	5671286	2.94554	15.2063	21.4826	3.47494	9.16544	16.4918	4.50809	15.176	15.9896	2.39229	7.40266	14.1847	0.864719	0.776517	0.457486	3.24421
Chr1plus	gene	gene	5671519	5673646	3.70732	15.7733	23.841	3.61393	10.0975	17.7075	2.53904	16.134	15.6119	1.51706	9.32938	7.38185	14.2817	2.05611	1.27193	4.25808
Chr1plus	gene	gene	5674449	5677031	3.70732	19.5362	27.8915	4.72591	11.0814	19.3461	2.74631	18.2012	19.7037	1.69211	9.83641	10.2767	3.11218	5.11392	2.24526	2.34865
Chr1plus	gene	gene	5680705	5681685	4.16438	16.8042	24.4563	3.68343	12.9455	21.249	2.48722	17.4449	18.8224	1.86715	9.32938	8.7569	0.621186	1.24438	0.4601	0.48218
Chr1plus	gene	gene	5682495	5683364	12.29	10.0516	17.9961	16.1932	6.16207	14.8003	9.53436	10.5375	16.3673	11.0862	6.33789	9.2635	4.27324	12.0492	7.52361	2.44697
Chr1plus	gene	gene	5685063	5691163	25.291	17.7836	25.6868	38.3633	14.5508	18.0775	16.8406	16.4365	20.0184	52.4553	10.7998	21.8561	85.8754	222.486	115.776	81.8159
Chr1plus	gene	gene	5692627	5693772	3.19946	16.7011	25.2254	5.00391	10.7189	20.3504	1.96905	16.3357	19.263	13.9453	8.51813	7.59897	3.34952	1.32214	2.64407	2.06348
Chr1plus	gene	gene	5696152	5697263	2.7424	16.7527	22.3029	3.47494	11.8063	16.2275	1.91723	15.0752	17.5004	2.10055	8.67023	8.82927	11.5068	30.2043	6.55155	8.71917
Chr1plus	gene	gene	5697553	5698860	3.70732	19.8455	28.4554	4.30892	12.8937	17.2846	2.79813	18.4533	19.263	1.9255	12.473	11.7241	6.42763	25.1922	3.69629	5.0616
Chr1plus	gene	gene	5699383	5701077	4.26595	19.1238	28.6093	4.16992	13.1009	20.0861	2.02087	18.4028	18.5076	2.21724	10.6984	7.88845	0.862473	31.1786	2.31951	6.18333
Chr1plus	gene	gene	5701976	5703223	3.4026	19.897	31.0703	4.79541	14.033	23.8919	2.59086	19.2095	23.103	4.49283	10.4448	8.10556	0.0976362	1.82099	2.89269	3.15782
Chr1plus	gene	gene	5703595	5704514	2.79318	16.0826	20.7648	4.44792	10.3564	17.5489	4.40446	14.0668	17.6263	3.851	9.93781	18.8165	0.596176	6.72639	10.9693	14.3115
Chr1plus	gene	gene	5706008	5707646	3.14868	17.7321	25.3279	3.75293	11.0296	17.5489	2.27995	16.8903	20.3961	2.0422	8.56883	9.91484	2.19273	5.18582	3.12632	3.07716
Chr1plus	gene	gene	5709766	5711052	3.35182	19.5877	28.0965	3.68343	11.1332	18.2361	2.38359	20.0162	19.0112	1.98385	10.1913	8.82927	11.219	51.2072	12.447	16.2289
Chr1plus	gene	gene	5711073	5712576	3.60574	22.3197	29.9936	3.96143	12.4795	19.8747	3.10903	20.0162	20.6479	3.15082	11.7124	10.4938	6.68302	9.40071	11.8714	10.1131
Chr1plus	gene	gene	5714012	5717115	2.99632	17.062	21.6364	4.23942	11.2367	15.5932	2.33177	14.7223	16.5561	2.68403	10.5463	7.52659	51.5966	60.1973	24.5782	34.873
Chr1plus	gene	gene	5719131	5720064	2.59004	14.897	19.0728	3.19694	14.1365	14.2717	11.348	14.3693	15.1083	10.1526	10.597	25.7641	3518.94	352.096	3.90074	5.31793
Chr1plus	gene	gene	5723120	5724313	2.43769	12.7836	16.3555	2.84945	7.66375	11.576	2.17632	12.9576	13.5974	1.28367	9.12656	13.0992	8.52165	3.03137	1.45782	3.30076
Chr1plus	gene	gene	5725557	5726521	3.04711	18.9176	26.5071	4.72591	11.7028	19.5047	2.38359	17.2432	18.7594	1.75045	10.3941	15.2703	6.25181	12.3013	10.925	8.74159
Chr1plus	gene	gene	5726710	5727750	2.89475	17.6805	23.2771	3.82243	13.3598	18.0775	7.04713	20.2179	18.5076	8.11044	9.53219	18.6717	0.11707	0.161736	0.464524	3.18053
Chr1plus	gene	gene	5730587	5731909	2.84397	19.7424	22.6618	4.79541	14.8615	18.1304	8.49801	18.7054	18.1299	5.36806	9.48148	23.3035	0.32234	0.381707	0.121812	0.297867
Chr1plus	gene	gene	5732141	5733360	3.09789	18.2475	23.841	5.14291	14.7061	16.3861	7.2544	17.5961	16.9338	6.30164	10.3941	14.1847	601.721	71.5115	0.501996	1.74439
Chr1plus	gene	gene	5733935	5735835	2.3869	13.196	19.7906	3.40544	9.06187	14.1132	1.86542	13.7643	14.9194	2.74238	7.45336	7.09237	2.94769	1.57139	1.03401	1.49222
Chr1plus	gene	gene	5737870	5740019	3.91046	15.8248	23.4821	4.44792	11.7028	16.5446	2.33177	16.3357	16.9968	1.8088	10.1913	8.46742	0.283277	0.567469	0.0599478	1.79574
Chr1plus	gene	gene	5740095	5741316	3.45339	16.7011	23.4821	3.82243	12.3241	17.5489	2.48722	15.7307	18.2558	1.98385	10.9519	7.59897	0.747865	2.03197	0.527551	0.322506
Chr1plus	gene	gene	5741425	5743031	3.19946	14.33	18.15	3.26644	10.4082	14.3246	4.09355	15.2265	14.101	2.33394	9.98852	14.6913	4.01798	5.18442	10.8493	8.92503
Chr1plus	gene	gene	5744629	5746650	3.30103	15.7217	17.022	4.03093	9.47613	9.67306	3.21266	14.3693	10.0092	2.15889	11.1547	11.507	1.26512	8.51015	4.76491	4.48142
Chr1plus	gene	gene	5748208	5749773	5.38322	8.65985	8.1521	7.15837	7.30128	8.72161	3.9381	11.2434	8.30954	5.07632	9.93781	8.39505	26.3732	193.947	174.576	73.1702
Chr1plus	gene	gene	5750188	5750889	45.6051	5.72168	6.2038	43.5757	6.05851	7.66444	57.1025	7.81491	6.67281	26.1401	7.60547	13.2439	122.881	137.852	166.364	78.082
Chr1plus	gene	gene	5752223	5754184	5.07851	8.19592	6.61397	5.97689	7.61197	7.82302	10.778	9.88208	6.42101	5.30971	10.6477	12.4478	72.6417	51.4223	16.161	19.679
Chr1plus	gene	gene	5754300	5755984	4.16438	9.53614	8.56227	4.23942	9.57969	8.88018	2.48722	11.8988	7.11347	2.33394	10.3941	7.16474	39.6563	48.2193	74.8946	59.7685
Chr1plus	gene	gene	5756849	5757625	2.79318	5.92787	5.22965	3.12744	5.64425	5.70869	3.47175	6.95779	6.48396	2.85908	6.64211	10.0596	5.88365	16.9614	254.294	14.513
Chr1plus	gene	gene	5758719	5759987	36.6161	8.81449	8.45972	41.6297	8.28514	8.08731	27.7222	9.07538	7.80593	37.8098	9.6843	9.04639	42.7286	62.1817	21.8693	40.8687
Chr1plus	gene	gene	5761291	5761626	4.1136	10.5155	10.1517	5.07341	7.97445	10.0431	3.10903	11.5459	8.37249	1.86715	11.5096	9.91484	10.1763	18.2013	6.4414	6.3475
Chr1plus	gene	gene	5762088	5764189	17.1654	11.7011	11.7923	19.4596	7.56019	9.19733	13.7834	11.3946	7.99478	8.81062	9.6843	11.1451	2.60774	3.26244	2.40671	2.32407
Chr1plus	gene	gene	5764281	5764790	39.0538	13.4537	10.5106	37.5293	7.61197	9.09162	24.3022	12.2518	9.1279	18.8466	12.2195	10.6386	8.73077	3.80032	2.91065	4.17763
Chr1plus	gene	gene	5764920	5766526	4.51988	14.5877	21.1749	4.65641	9.32078	13.9546	2.48722	12.3526	13.3456	1.57541	8.01109	7.30948	3.29778	6.44125	22.7013	18.5856
Chr1plus	gene	gene	5781081	5782553	3.7581	18.5053	25.3279	4.16992	11.4956	20.7733	2.33177	15.7811	19.0112	2.97577	10.0899	6.65814	10.7112	4.02802	1.6191	2.99615
Chr1plus	gene	gene	5783433	5784570	2.7424	17.5774	23.0207	4.23942	12.7384	17.8132	2.59086	19.2095	20.3961	3.32586	8.87305	11.7965	10.9224	3.18067	2.66267	8.79685
Chr1plus	gene	gene	5785183	5785573	2.3869	15.9279	21.1237	2.91895	10.3564	17.0204	1.86542	14.7727	17.3115	1.69211	8.1632	6.07917	2.65358	16.8206	9.49693	1.81745
Chr1plus	gene	gene	5793205	5793668	3.35182	18.9692	30.1474	3.96143	14.3436	22.2533	2.33177	19.8146	22.0958	1.40036	10.8505	12.3755	0.525928	20.3445	3.47808	1880.11
Chr1plus	gene	gene	5793817	5796093	3.50417	19.897	27.6864	3.61393	11.8581	20.5619	2.59086	16.5878	19.326	3.32586	8.77164	10.2767	1.97928	2.86378	1.69808	1.45332
Chr1plus	gene	gene	5796948	5797424	3.04711	17.5774	25.7381	5.2819	11.3403	22.0947	3.47175	17.7978	25.9988	2.85908	7.19984	8.10556	0	0	0.811941	0.661816
Chr1plus	gene	gene	5797583	5798226	3.80889	22.5775	33.0698	4.44792	12.7902	23.2048	2.64267	19.1591	22.5365	1.69211	9.88711	6.36866	0	0.0653987	0.601063	1.71475
Chr1plus	gene	gene	5802507	5804433	2.7424	18.2475	24.1487	3.82243	12.2724	17.5489	2.27995	16.8399	17.2486	1.8088	8.21391	7.67134	99.88	131.023	30.1669	23.4305
Chr1plus	gene	gene	5805758	5806871	3.45339	17.4228	26.9686	3.26644	13.0491	20.0861	11.2443	16.2348	31.9162	12.4282	8.82234	24.1719	0	0.151128	0.810238	1.4152
Chr1plus	gene	gene	5810430	5812055	3.04711	14.8454	20.2008	3.96143	11.0814	15.9632	4.40446	14.3189	15.2971	2.45064	9.58289	13.8953	10.5644	67.9292	2.08107	1.50242
Chr1plus	gene	gene	5813282	5814646	4.21517	19.7424	27.2762	4.37842	13.4634	22.0419	2.1245	17.697	20.8368	1.10862	10.3434	9.40824	3.03488	6.78248	0.519467	1.38574
Chr1plus	gene	gene	5815126	5815895	3.14868	17.4228	25.4817	4.44792	12.117	20.0861	2.38359	16.8903	23.3548	1.51706	10.6984	9.04639	0.0791628	0	3.22489	0.614481
Chr1plus	gene	gene	5818830	5819548	3.7581	19.4847	27.1737	4.72591	12.9455	21.989	2.17632	17.5457	20.6479	1.34201	10.2927	8.53979	0.593501	0.585674	0.269139	1.64532
Chr1plus	gene	gene	5819953	5820639	4.16438	20.7733	30.1474	3.89193	12.3759	22.0419	2.64267	20.2179	20.6479	1.51706	9.63359	6.94763	0.887408	1.04209	0.89203	0.229609
Chr1plus	gene	gene	5821272	5822099	3.96124	17.9898	25.2254	3.61393	10.926	19.9276	2.22814	16.134	18.7594	1.22532	10.0899	7.45422	0.883331	1.42375	0.467332	0.666617
Chr1plus	gene	gene	5822889	5824270	3.85967	16.9073	23.1232	4.44792	13.3598	18.3418	2.59086	17.7474	20.7109	3.79265	12.2702	11.6517	58.9366	8.64779	8.06924	4.90443
Chr1plus	gene	gene	5831911	5834196	4.21517	15.0001	20.9699	3.82243	11.1849	17.3904	2.64267	16.2853	17.5004	2.39229	10.6477	8.39505	17.5835	14.0049	8.97849	6.85884
Chr1plus	gene	gene	5834845	5835972	3.7581	10.4124	12.0487	4.72591	7.61197	8.24589	5.28535	8.62161	6.67281	8.75227	8.87305	10.3491	234.376	18.022	12.317	6.56883
Chr1plus	gene	gene	5836988	5837911	5.84029	11.7011	10.1004	8.20085	8.64761	9.03876	4.40446	11.5963	7.55413	4.14274	11.9659	14.04	9.62939	8.61074	14.5507	29.4375
Chr1plus	gene	gene	5838510	5839013	4.1136	11.7526	15.4326	4.10042	7.71554	7.18872	2.38359	10.4367	7.68003	2.91742	7.30125	6.36866	0.847184	0.752411	220.519	51.5124
Chr1plus	gene	gene	5840773	5841654	5.48479	8.91758	8.40845	7.01937	7.04237	5.18011	5.18171	8.41993	7.86888	8.63557	7.90969	10.2767	2.34937	1.19329	0.438688	1.96667
Chr1plus	gene	gene	5842542	5843528	56.2699	6.1856	5.69109	51.846	4.71217	6.76585	103.479	7.96616	5.9174	62.5496	7.14914	16.7177	101.81	55.6136	23.355	41.6145
Chr1plus	gene	gene	5844230	5845429	46.6715	4.89694	3.8966	46.4251	3.83188	5.23297	35.9611	6.65528	4.65838	40.0271	6.18578	8.39505	171.103	109.67	127.351	139.449
Chr1plus	gene	gene	5846243	5846695	123.814	2.98971	5.02456	95.3522	3.88366	6.713	302.716	4.58811	5.7915	249.09	5.52664	26.126	1108.3	232.027	231.505	204.208
Chr1plus	gene	gene	5847671	5850496	33.0103	6.2887	4.2555	32.5949	6.21385	4.75724	32.4894	9.52914	5.35084	23.6895	9.38008	13.6058	42.6672	15.3916	14.3763	16.5318
Chr1plus	gene	gene	5851422	5852705	9.59839	7.47427	5.63982	6.88037	6.9388	7.3473	4.92263	10.4367	6.92462	3.79265	11.3575	8.03319	36.9148	11.5043	25.7053	16.0827
Chr1plus	gene	gene	5853427	5854391	66.427	4.17528	3.99914	56.294	3.88366	5.07439	71.4558	6.10067	4.78428	68.5595	9.32938	15.4874	272.806	106.481	74.771	127.448
Chr1plus	gene	gene	5854802	5856192	5.53558	3.866	3.28135	4.44792	4.60861	3.96437	2.95358	5.89899	4.34362	3.50091	8.26461	8.2503	6.00003	11.2238	89.4149	43.1742
Chr1plus	gene	gene	5857353	5858187	97.2535	3.60827	5.33219	86.3174	4.09079	6.13156	60.0561	5.6469	5.72855	88.1062	6.84492	8.03319	1736.21	380.681	372.041	235.89
Chr1plus	gene	gene	5858742	5859872	6.65285	5.20622	4.2555	5.2124	4.45326	4.96867	3.47175	5.94941	5.35084	2.0422	6.74352	6.36866	24.7815	9.0057	10.3461	13.6603
Chr1plus	gene	gene	5860539	5861783	4.01203	5.00003	4.46058	4.03093	4.81574	5.60297	12.3843	6.05025	4.28067	11.1446	9.12656	12.8097	24.9083	63.1109	56.0256	52.2297
Chr1plus	gene	gene	5862897	5863371	5.78951	5.05158	4.20423	4.23942	4.09079	6.0787	2.59086	5.29397	4.65838	2.39229	5.83086	5.86206	442.187	261.535	349.588	465.226
Chr1plus	gene	gene	5864475	5865294	43.9799	5.15467	3.64025	46.9811	5.02287	5.55012	29.8985	6.4536	5.35084	29.5827	8.56883	10.2767	68.9038	86.824	63.1556	87.6029
Chr1plus	gene	gene	5866429	5867688	5.48479	6.90726	5.486	5.2124	7.40484	6.23727	3.6272	10.235	7.68003	7.29356	9.58289	13.0268	2.03082	4.20848	27.6535	14.4501
Chr1plus	gene	gene	5868543	5870312	6.39893	9.69078	5.63982	8.33985	11.9099	7.40015	18.9133	11.7476	14.8565	35.3592	13.6391	34.0144	0	0.570511	0.400539	0.712321
Chr1plus	gene	gene	5871094	5871735	34.5847	6.03096	2.87118	58.7959	5.64425	5.02153	114.827	8.11742	6.67281	144.296	10.0392	17.948	75.8816	33.9166	42.5574	37.8422
Chr1plus	gene	gene	5872152	5873054	51.5977	6.1856	4.46058	42.8807	5.90316	5.33868	30.2612	7.61323	5.28789	41.0773	8.51813	7.81608	59.5264	37.063	22.245	32.4803
Chr1plus	gene	gene	5874366	5875093	5.73872	4.69075	4.40931	4.03093	4.50504	4.96867	3.16085	6.40318	4.59543	2.45064	5.37453	7.38185	52.1676	28.4006	47.7567	42.8988
Chr1plus	gene	gene	5876058	5876854	15.7434	6.23715	4.35804	18.1392	6.83524	6.76585	36.7384	9.27705	5.47674	27.3071	10.9012	11.9412	38.9271	45.5381	31.8428	23.6466
Chr1plus	gene	gene	5877403	5878357	50.2265	6.1856	3.64025	49.2051	4.71217	6.18441	36.4793	7.56281	5.53969	39.7937	8.56883	12.7373	42.4347	24.9928	25.0836	24.2707
Chr1plus	gene	gene	5880214	5881557	49.3632	4.53611	4.15296	39.2668	5.28178	4.86296	101.717	6.35276	5.41379	86.2974	8.46742	22.5798	1443.62	369.946	143.169	89.9566
Chr1plus	gene	gene	5884326	5887318	20.4156	5.67014	3.28135	23.5601	5.07465	4.33438	16.5815	7.56281	4.21772	12.8367	8.31531	13.1715	43.5004	51.0323	105.265	56.2506
Chr1plus	gene	gene	5888565	5889677	12.6455	4.6392	3.38389	9.66032	4.97108	4.75724	20.675	7.10904	4.46953	18.0297	8.97445	12.0136	104.946	29.383	19.7818	25.5674
Chr1plus	gene	gene	5891107	5891574	31.0297	3.45363	3.64025	28.286	4.45326	5.70869	24.8722	6.15109	4.34362	13.1868	8.51813	10.4938	17.8588	21.2508	19.5173	34.2344
Chr1plus	gene	gene	5892153	5895909	10.8172	6.64952	4.6144	7.78386	6.83524	7.18872	5.4408	9.42831	6.73576	5.01797	10.0392	8.32268	48.5745	16.4242	11.919	10.7566
Chr1plus	gene	gene	5896155	5896924	83.6431	4.48456	3.8966	98.2017	5.69603	4.38723	212.243	5.74774	6.10625	178.488	7.65617	20.9152	58.8971	35.5441	44.8971	25.501
Chr1plus	gene	gene	5897304	5898308	58.8092	4.48456	4.2555	77.2826	5.07465	4.54581	179.702	7.2603	5.53969	182.047	7.19984	18.527	68.9405	44.6482	42.3118	27.2195
Chr1plus	gene	gene	5898410	5899286	9.14132	5.5155	4.40931	7.64486	5.07465	5.76155	5.23353	7.15946	5.6656	4.08439	7.65617	6.65814	64.4204	42.2914	39.6705	23.1054
Chr1plus	gene	gene	5900109	5902002	83.1353	4.48456	4.2555	78.881	4.86752	6.02584	93.3227	6.85695	5.98035	102.11	10.1913	15.1256	86.185	55.8464	59.48	65.734
Chr1plus	gene	gene	5903049	5907721	81.8656	5.72168	3.79406	64.7033	5.07465	5.33868	46.3245	8.67203	5.41379	38.8601	9.02516	10.4214	68.603	52.4832	37.0463	37.2878
Chr1plus	gene	gene	5908747	5910129	71.4547	2.88662	2.87118	63.5913	4.97108	4.38723	184.314	4.73936	3.71411	143.304	6.69281	18.5994	688.623	124.115	80.9835	141.499
Chr1plus	gene	gene	5915116	5917119	43.726	2.37115	1.99957	43.4367	4.3497	4.33438	240.898	4.28559	8.6243	379.44	6.33789	46.5346	49.7525	38.1465	30.5508	47.0649
Chr1plus	gene	gene	5918817	5920166	3.70732	4.12374	2.71737	5.07341	4.55683	4.07008	2.74631	5.04188	4.09182	8.75227	7.14914	9.04639	4.37731	10.9726	27.1694	53.8273
Chr1plus	gene	gene	5920688	5923257	3.7581	5.00003	2.81991	5.14291	5.64425	4.33438	7.72076	7.00821	4.59543	9.27741	7.30125	13.8229	4.33645	22.4907	48.5424	61.6805
Chr1plus	gene	gene	5923785	5924910	20.8727	4.22683	3.48643	33.2204	4.66039	4.91582	72.2331	6.80653	8.93905	168.627	8.82234	22.5074	37.0668	26.3896	37.8468	91.637
Chr1plus	gene	gene	5926047	5927136	3.70732	4.22683	2.97372	3.96143	3.83188	4.75724	2.43541	5.34439	5.47674	2.10055	6.79422	9.55298	54.4476	27.4937	17.5379	40.7883
Chr1plus	gene	gene	5928798	5929489	4.51988	4.7423	3.43516	4.65641	4.50504	4.91582	3.3163	5.29397	4.53248	3.20917	10.1406	16.573	0.792888	1.09541	2.28385	2.05153
Chr1plus	gene	gene	5930344	5931998	4.72302	5.10312	4.20423	4.44792	5.74782	4.33438	6.21806	7.20988	4.40657	5.60145	9.7857	12.4478	336.807	127.146	541.696	405.398
Chr1plus	gene	gene	5934141	5934971	3.60574	3.55672	2.15338	4.51742	3.93544	3.59436	3.16085	6.60486	4.02887	4.84292	6.18578	7.81608	1.39355	0.861293	2.52223	2.94149
Chr1plus	gene	gene	5936639	5936874	56.5239	2.88662	2.97372	50.6646	3.62475	4.59867	31.6603	4.18476	4.15477	41.3107	4.8675	5.13835	58.2857	31.3149	35.4962	61.3292
Chr1plus	gene	gene	5937657	5938249	73.8924	3.65982	3.48643	63.8693	4.09079	5.70869	39.2774	5.94941	5.09904	48.6626	8.26461	10.4214	149.928	110.03	72.4113	81.8158
Chr1plus	gene	gene	5939827	5944699	71.2008	4.69075	3.23008	59.4909	4.3497	5.55012	183.277	7.51239	5.28789	159.583	9.07586	25.4023	36.4108	52.0032	50.1548	79.3057
Chr1plus	gene	gene	5946095	5946711	2.84397	2.93816	3.12753	3.05794	3.93544	5.02153	2.33177	5.14271	5.09904	3.44256	8.1632	9.19113	3.5577	4.57377	9.93397	21.9903
Chr1plus	gene	gene	5955977	5961951	9.29368	3.40208	2.56355	9.17383	5.64425	4.8101	23.8359	6.80653	5.22494	21.6473	7.30125	20.6981	139.483	91.7331	116.509	155.574
Chr1plus	gene	gene	5962843	5964185	3.70732	3.81446	2.56355	6.88037	5.02287	4.33438	10.0007	6.75611	5.03608	10.7945	6.38859	16.9348	1.31551	44.2135	219.689	129.812
Chr1plus	gene	gene	5965882	5968689	69.9819	4.89694	3.84533	56.2245	6.26564	5.81441	222.088	6.40318	5.16199	207.546	9.7857	28.659	109.369	151.172	236.877	181.08
Chr1plus	gene	gene	5970353	5970751	4.01203	2.42269	2.46101	3.19694	2.79623	5.02153	2.33177	3.98308	3.71411	1.98385	4.30977	5.35546	5.04752	11.8336	11.7337	15.4346
Chr1plus	gene	gene	5975185	5975942	36.0067	2.98971	2.56355	27.174	3.88366	3.06578	102.546	3.98308	4.21772	122.24	4.66469	18.527	933.649	449.122	269.739	507.389
Chr1plus	gene	gene	5979779	5983040	44.7417	4.94848	2.56355	41.7687	5.90316	4.54581	53.268	7.61323	4.59543	36.6428	9.93781	13.6058	49.8808	41.5098	23.8515	44.6308
Chr1plus	gene	gene	5983189	5984624	4.82459	5.46395	2.92245	5.4209	5.33356	5.92012	3.73083	8.067	5.28789	5.25136	9.53219	10.3491	1.06056	4.39562	11.6708	14.2694
Chr1plus	gene	gene	5985363	5986954	91.3625	4.32992	3.64025	79.576	4.71217	5.81441	54.978	6.30234	4.91018	62.4912	7.55477	12.0136	277.1	165.827	67.4707	95.5369
Chr1plus	gene	gene	5988078	5989536	6.04343	3.40208	3.17881	4.51742	4.24613	4.49295	3.05721	5.14271	4.02887	1.9255	6.89563	7.02	78.1203	103.831	59.4658	76.0552
Chr1plus	gene	gene	5991919	5993701	4.26595	7.0619	2.87118	3.68343	6.31742	6.50156	8.80892	8.57119	5.16199	14.7038	9.6843	23.593	54.7954	26.6892	10.0308	10.3417
Chr1plus	gene	gene	5994042	5995138	3.65653	6.85571	2.87118	3.40544	6.47277	5.92012	2.79813	9.37789	5.09904	1.98385	11.6617	10.2767	0.166632	44.0849	271.173	139.979
Chr1plus	gene	gene	5996682	5997022	3.96124	6.1856	3.33262	4.16992	6.42098	5.23297	2.69449	9.57956	5.09904	2.50898	11.5096	8.39505	0.179048	4.20514	107.893	97.9818
Chr1plus	gene	gene	5999900	6001574	3.55496	7.8351	3.79406	5.97689	8.02623	6.18441	3.05721	9.62998	5.22494	9.04401	10.1406	9.48061	2.94562	1.95938	11.3898	48.6933
Chr1plus	gene	gene	6002959	6003795	3.50417	5.87632	3.58897	3.05794	6.42098	5.33868	2.33177	6.85695	4.65838	1.75045	8.67023	4.48701	2.11173	4.07436	20.2257	23.6457
Chr1plus	gene	gene	6005269	6006045	7.56699	5.87632	2.71737	7.57536	6.78346	5.12725	9.94889	7.10904	5.53969	8.81062	10.1913	19.3231	16.082	21.5134	30.4638	21.7188
Chr1plus	gene	gene	6006156	6006583	4.36752	6.03096	3.8966	4.44792	6.00673	6.23727	3.26448	7.81491	5.6656	2.39229	9.88711	12.086	3.56418	13.8858	397.345	383.083
Chr1plus	gene	gene	6007694	6012183	59.317	5.92787	3.33262	47.3981	6.57633	5.86726	42.6973	8.82328	5.60264	37.343	12.6251	16.5006	29.7668	35.9343	28.9999	47.2466
Chr1plus	gene	gene	6013588	6014508	3.50417	3.55672	3.38389	4.03093	4.03901	4.22866	6.52896	5.6469	3.71411	5.60145	7.30125	12.0136	75.0365	25.3222	27.0609	37.3235
Chr1plus	gene	gene	6016432	6017955	26.6114	6.44334	5.12711	20.2241	4.86752	5.23297	14.4052	6.4536	5.03608	9.56915	8.1632	8.82927	40.5708	22.6409	19.6245	51.7628
Chr1plus	gene	gene	6018703	6021238	4.67223	7.31963	4.15296	3.68343	6.62811	5.81441	2.84994	9.98291	5.35084	1.75045	12.0673	9.33587	0.432257	0.364943	14.0389	7.86007
Chr1plus	gene	gene	6022859	6024520	3.7581	5.05158	3.48643	3.82243	5.22999	5.81441	10.9334	7.15946	5.60264	11.8447	10.0899	18.5994	87.521	57.4947	37.675	43.3846
Chr1plus	gene	gene	6025257	6028042	4.1136	5.05158	3.43516	5.00391	5.69603	6.02584	6.26988	8.11742	4.72133	6.35998	10.6477	10.5662	26.7331	15.1898	15.0685	17.2217
Chr1plus	gene	gene	6029194	6029712	17.6732	3.71136	2.25593	17.0272	4.09079	3.75294	12.177	5.09229	4.34362	7.11851	6.99703	8.03319	9.87182	11.69	5.84451	17.0283
Chr1plus	gene	gene	6032380	6033746	3.91046	4.94848	2.92245	4.30892	5.22999	5.4444	8.49801	8.26868	4.46953	8.63557	9.88711	15.1979	346.718	25.2739	1.93336	4.67001
Chr1plus	gene	gene	6040890	6041919	4.57066	2.98971	2.61482	9.93832	3.52118	4.91582	5.59625	4.58811	4.34362	5.8932	6.4393	9.55298	46.0269	26.0727	5.03919	7.80672
Chr1plus	gene	gene	6052174	6052764	6.60207	6.90726	4.51185	5.5599	7.35306	6.29013	2.79813	8.97454	5.53969	6.24329	10.5463	7.96082	1.13498	1.21165	1.03717	1.33485
Chr1plus	gene	gene	6053680	6056048	73.7908	6.13406	4.81948	68.4562	6.47277	6.18441	49.8999	8.47035	5.6656	48.0791	9.93781	16.5006	36.2995	6.65932	8.70459	5.22158
Chr1plus	gene	gene	6056838	6058968	6.39893	5.82478	3.94787	5.07341	5.43712	6.13156	3.47175	8.26868	5.53969	4.14274	9.93781	8.17793	52.8165	49.7707	39.4044	39.5999
Chr1plus	gene	gene	6060571	6061397	5.84029	2.73197	1.69194	16.4712	3.72831	3.22435	18.8096	3.98308	5.7915	19.0216	5.88156	10.4938	74.8792	104.059	98.7265	67.2191
Chr1plus	gene	gene	6062197	6062894	84.3541	4.22683	3.69152	74.5721	3.98722	6.55442	52.2835	5.39481	5.47674	50.4131	7.70688	11.1451	98.2579	69.8041	89.9208	59.9992
Chr1plus	gene	gene	6064177	6068252	58.6568	5.72168	3.07626	60.9504	7.2495	4.75724	237.115	6.80653	7.93183	308.197	8.97445	48.9229	98.0294	64.9397	57.5537	72.2236
Chr1plus	gene	gene	6069175	6069528	4.01203	3.866	2.76864	3.19694	4.71217	4.38723	2.79813	4.8402	3.58821	2.62568	5.78016	5.13835	3.62153	1.31038	4.10571	5.13141
Chr1plus	gene	gene	6071933	6072346	4.67223	5.87632	3.99914	4.65641	4.76396	5.55012	2.17632	6.75611	4.84723	2.21724	9.22797	5.86206	36.7026	8.55282	37.9777	80.4723
Chr1plus	gene	gene	6072823	6073501	9.14132	4.07219	2.40974	24.4635	4.66039	3.17149	13.1616	5.69732	7.74298	29.6994	5.32383	14.2571	31.1564	10.916	33.0145	9.40891
Chr1plus	gene	gene	6073966	6075096	49.9726	6.08251	4.40931	57.5449	6.42098	5.70869	38.552	8.01658	4.72133	60.7991	10.9012	14.04	5.87213	3.12594	7.01143	7.17865
Chr1plus	gene	gene	6075234	6076757	6.29736	4.89694	2.46101	6.81087	4.66039	4.70438	5.07808	6.75611	5.6656	4.66788	9.27867	12.1583	48.5651	18.1956	10.2352	17.4266
Chr1plus	gene	gene	6077398	6078615	3.96124	3.81446	2.46101	4.86491	3.67653	4.38723	4.50809	5.59648	3.96592	4.84292	5.01961	12.6649	33.0142	104.178	18.7896	38.828
Chr1plus	gene	gene	6082016	6085430	4.21517	8.09283	5.63982	4.23942	7.19771	6.713	4.76718	10.1342	6.98757	2.33394	12.118	15.5598	0	0.221712	3.66031	2.97584
Chr1plus	gene	gene	6088300	6090349	4.06281	6.70107	3.43516	3.75293	7.09415	5.4444	2.79813	10.5375	5.41379	2.56733	9.83641	9.91484	41.0595	17.465	14.8224	13.568
Chr1plus	gene	gene	6092537	6093025	3.4026	3.866	2.3072	3.89193	4.66039	4.49295	1.65815	6.60486	3.58821	1.8088	7.09844	6.58577	4.24137	2.58513	4.68585	5.32572
Chr1plus	gene	gene	6094245	6096004	25.291	3.60827	2.40974	24.3246	4.14257	4.38723	40.521	5.84858	4.40657	26.8986	7.60547	19.0336	135.25	63.1129	50.5351	78.1292
Chr1plus	gene	gene	6096407	6097282	78.9201	2.06187	3.33262	67.1358	3.83188	4.91582	170.271	4.33601	11.6459	248.973	5.52664	23.3759	68.8771	83.7183	212.529	88.3868
Chr1plus	gene	gene	6098614	6100182	2.7424	2.62888	2.25593	5.2819	5.33356	3.64722	7.97984	6.25193	4.53248	10.5027	6.49	16.8625	30.5934	22.5275	45.3732	54.0443
Chr1plus	gene	gene	6100532	6103535	3.65653	4.48456	3.38389	4.44792	5.43712	7.18872	2.64267	8.16784	4.97313	6.53503	9.93781	9.04639	10.4197	65.9827	58.097	68.3182
Chr1plus	gene	gene	6106720	6108796	56.8286	2.62888	2.56355	58.0314	2.53732	4.07008	49.3299	4.89062	5.16199	75.6196	6.08438	13.1715	176.998	221.762	191.427	274.28
Chr1plus	gene	gene	6112563	6112955	1.92984	1.08248	2.25593	2.43246	2.12307	3.43579	1.96905	2.31926	3.58821	1.22532	3.90414	4.26989	3.88241	4.9346	7.06582	7.83542
Chr1plus	gene	gene	6118144	6120219	117.415	2.78352	4.15296	102.719	2.74445	6.50156	74.4094	4.08392	7.80593	105.377	6.49	12.5202	198.412	129.518	457.975	275.969
Chr1plus	gene	gene	6120755	6121228	4.82459	3.0928	3.58897	4.86491	4.19435	5.55012	2.74631	5.49564	3.90297	2.10055	6.69281	8.68453	33.8487	31.4719	341.544	163.34
Chr1plus	gene	gene	6121646	6122119	3.09789	1.95877	1.5894	4.16992	2.8998	4.12294	2.27995	3.73099	3.52526	2.21724	6.03367	12.2307	30.1163	27.0267	52.0214	37.4632
Chr1plus	gene	gene	6124034	6127026	40.7805	2.78352	2.97372	24.6025	4.55683	4.28152	41.2983	4.58811	15.423	24.448	7.45336	39.4422	98.6186	69.6968	153.607	111.79
Chr1plus	gene	gene	6130277	6130938	2.13298	1.70104	1.84576	3.05794	2.07128	3.96437	1.55451	2.62178	4.53248	1.8088	5.32383	8.46742	16.3012	18.0675	40.5389	13.821
Chr1plus	gene	gene	6134295	6135793	4.36752	4.6392	3.69152	5.4209	4.86752	4.59867	2.74631	6.95779	5.6656	3.55926	10.2927	11.0728	32.6326	19.3414	24.4025	20.5565
Chr1plus	gene	gene	6136737	6138416	53.3752	3.65982	2.40974	64.4253	5.07465	4.07008	91.1982	6.15109	4.91018	89.5649	8.67023	16.3559	16.5334	9.56738	4.83392	7.27051
Chr1plus	gene	gene	6139295	6144719	48.449	4.6392	2.92245	47.8846	5.28178	4.91582	33.0075	6.60486	4.59543	52.2802	9.735	9.84247	52.0882	80.017	86.2594	97.3415
Chr1plus	gene	gene	6146874	6147709	38.4951	2.57733	2.97372	26.896	4.09079	5.02153	21.9705	4.53769	4.53248	15.4623	7.40266	14.1124	431.966	230.754	170.948	112.994
Chr1plus	gene	gene	6149015	6151733	5.38322	5.25776	3.58897	4.10042	4.9193	6.34299	4.04174	8.77286	5.9174	2.45064	10.5463	10.2043	127.979	35.3058	45.0637	40.7978
Chr1plus	gene	gene	6152697	6154122	39.4601	3.40208	2.56355	38.9888	4.45326	5.60297	47.5163	4.8402	5.16199	25.3232	7.19984	13.3887	662.974	298.639	175.409	140.324
Chr1plus	gene	gene	6154698	6156408	6.19579	3.76291	2.56355	7.43636	4.50504	4.59867	3.3163	5.09229	4.72133	5.07632	8.56883	6.5134	10.8936	7.89386	17.1017	34.2197
Chr1plus	gene	gene	6157079	6157537	69.1694	4.27838	3.58897	63.6608	4.24613	4.8101	46.6354	5.34439	4.91018	57.3566	8.41672	17.7309	54.3632	22.4947	26.0891	28.3728
Chr1plus	gene	gene	6157918	6158513	5.33244	3.40208	2.97372	4.79541	4.40148	5.18011	2.69449	5.24355	5.28789	3.90935	7.35195	6.15154	21.6903	18.4461	29.7712	25.5461
Chr1plus	gene	gene	6159284	6160351	5.23087	4.17528	3.17881	5.4904	5.07465	4.86296	5.07808	5.34439	5.85445	7.41026	6.5407	12.4478	5.47715	10.6803	9.20631	7.97156
Chr1plus	gene	gene	6161396	6162193	4.36752	5.20622	4.51185	3.82243	3.52118	5.49726	2.07269	5.54606	4.21772	1.22532	5.98297	7.02	0.0763817	1.74115	0.323282	0.197631
Chr1plus	gene	gene	6162883	6164805	70.8961	3.81446	3.69152	67.9003	5.4889	4.38723	46.0654	6.75611	5.6656	44.2281	8.26461	22.2903	32.2118	25.2265	14.7127	26.6754
Chr1plus	gene	gene	6166467	6167318	4.16438	4.02064	2.76864	3.47494	4.24613	5.97298	2.53904	5.79816	4.97313	1.75045	8.97445	6.07917	3.43368	4.10137	0.946151	2.31363
Chr1plus	gene	gene	6170280	6172417	4.46909	4.32992	2.3072	3.82243	5.02287	4.49295	8.03166	6.4536	4.40657	11.6113	9.22797	17.2967	430.72	24.7546	6.94779	5.01208
Chr1plus	gene	gene	6173993	6177508	10.0555	4.43302	2.81991	9.72982	4.86752	5.70869	6.78805	7.81491	4.59543	4.25944	9.98852	8.61216	102.355	32.1576	3.0237	4.07784
Chr1plus	gene	gene	6178527	6180636	3.30103	3.29899	2.97372	4.58692	3.62475	4.8101	2.22814	5.04188	5.16199	3.9677	7.19984	5.71732	21.1003	74.7115	19.6999	40.1062
Chr1plus	gene	gene	6181744	6183403	64.7003	2.01032	2.56355	66.2323	2.53732	4.1758	85.7056	3.57973	4.53248	95.2247	4.9182	18.8165	95.1856	59.2369	71.8105	58.7229
[truncated: 8,841 more rows]

## Sheet: All_bricks
Strain	Mark	Chromosome	start	end	w_length	BRICKS_pval	idLastFrag	avgFragsScores	Segment_pval	Segment_length
[truncated: 31,408 more rows]
