# Supplementary material for: Loss of EZH2-like or SU(VAR)3–9-like proteins causes simultaneous perturbations in H3K27 and H3K9 tri-methylation and associated developmental defects in the fungus Podospora anserina
Source: Epigenetics Chromatin. 2021 May 7;14:22. doi: 10.1186/s13072-021-00395-7 (PMC8105982; doi:10.1186/s13072-021-00395-7)
Supplement: Supplementary file 21 — Additional file 21: Table S3. Distribution of H3K4me3, H3K9me3 and H3K27me3 on the complete set of P. anserina transposable elements in wild-type background (WT) and in ΔPaKmt1, ΔPaKmt6 and ΔPaHP1 mutants. ChIP_peaks, 0 means no peaks detected by MACS2, 1 means at least one peak detected by MACS2. ChIP_coverage: mapped reads after normalization (see “ChIP-seq sequencing data analysis and visualization” paragraph in “Methods” for details). [file 13072_2021_395_MOESM21_ESM.xlsx]

## Sheet: ChIP_peaks_TEs
									Presence of peaks
					Peaks on TEs				WT			∆PaHP1			∆PaKMT1			∆PaKMT6
Chromosome	name	start	stop	lengh in bp	peaks_WT	peaks_HP1	peaks_KMT1	peaks_KMT6	H3K4me3	H3K9me3	H3K27me3	H3K4me3	H3K9me3	H3K27me3	H3K4me3	H3K9me3	H3K27me3	H3K4me3	H3K9me3	H3K27me3
Chr1plus	gypsy_Ty3_grenouille	10	1176	1166	.	.	.	.	0	0	0	0	0	0	0	0	0	0	0	0
Chr1plus	soloLTR_grenouille	893	1176	283	.	.	.	.	0	0	0	0	0	0	0	0	0	0	0	0
Chr1plus	gypsy_Ty3_grenouille	2645	3097	452	S_K9_peak_1	HP1_K9_peak_1	.	.	0	1	0	0	1	0	0	0	0	0	0	0
Chr1plus	gypsy_Ty3_grenouille	3880	4468	588	.	.	.	.	0	0	0	0	0	0	0	0	0	0	0	0
Chr1plus	soloLTR_grenouille	4127	4468	341	.	.	.	.	0	0	0	0	0	0	0	0	0	0	0	0
Chr1plus	soloLTR_grenouille	4472	4698	226	.	.	.	.	0	0	0	0	0	0	0	0	0	0	0	0
Chr1plus	gypsy_Ty3_grenouille	4772	6152	1380	S_K9_peak_2	HP1_K9_peak_2	KMT1_K27_peak_1	.	0	1	0	0	1	0	0	0	1	0	0	0
Chr1plus	soloLTR_grenouille	5802	6152	350	S_K9_peak_2	HP1_K9_peak_2	KMT1_K27_peak_1	.	0	1	0	0	1	0	0	0	1	0	0	0
Chr1plus	soloLTR_crapaud	6302	6667	365	S_K9_peak_2,S_K27_peak_1	HP1_K9_peak_2	KMT1_K27_peak_1	.	0	1	1	0	1	0	0	0	1	0	0	0
Chr1plus	Tc1_mariner-like_discoglosse	6669	7792	1123	S_K9_peak_2,S_K27_peak_1	HP1_K9_peak_2	.	.	0	1	1	0	1	0	0	0	0	0	0	0
Chr1plus	Tc1_mariner-like_scaphiopus	13093	14658	1565	S_K9_peak_3,S_K27_peak_4	HP1_K27_peak_2	KMT1_K27_peak_3	.	0	1	1	0	0	1	0	0	1	0	0	0
Chr1plus	soloLTR_arthroleptis	15072	15290	218	S_K9_peak_3,S_K27_peak_4	HP1_K27_peak_2	KMT1_K27_peak_3	.	0	1	1	0	0	1	0	0	1	0	0	0
Chr1plus	soloLTR_atelopus	15374	15974	600	S_K9_peak_3,S_K27_peak_4	HP1_K27_peak_2	KMT1_K27_peak_3	.	0	1	1	0	0	1	0	0	1	0	0	0
Chr1plus	mutator-like_dendrobates	16648	20096	3448	S_K9_peak_4,S_K27_peak_4	HP1_K27_peak_4,HP1_K27_peak_3	KMT1_K27_peak_4	.	0	1	1	0	0	1	0	0	1	0	0	0
Chr1plus	soloLTR_crapaud	20499	20618	119	S_K27_peak_4	.	.	.	0	0	1	0	0	0	0	0	0	0	0	0
Chr1plus	soloLTR_crapaud	20824	21029	205	.	.	.	.	0	0	0	0	0	0	0	0	0	0	0	0
Chr1plus	soloLTR_crapaud	21082	21160	78	.	.	.	.	0	0	0	0	0	0	0	0	0	0	0	0
Chr1plus	soloLTR_xenopus	21161	21394	233	S_K27_peak_5	.	.	.	0	0	1	0	0	0	0	0	0	0	0	0
Chr1plus	Tc1_mariner-like_pelobate	24132	26091	1959	S_K9_peak_5,S_K27_peak_6	HP1_K9_peak_3,HP1_K27_peak_5	.	.	0	1	1	0	1	1	0	0	0	0	0	0
Chr1plus	Tc1_mariner-like_discoglosse	187468	189333	1865	S_K27_peak_29,S_K27_peak_30	HP1_K9_peak_4	.	.	0	0	1	0	1	0	0	0	0	0	0	0
Chr1plus	unclassified_leptodactylodon	200920	201000	80	.	.	.	.	0	0	0	0	0	0	0	0	0	0	0	0
Chr1plus	soloLTR_crapaud	201034	201266	232	.	.	.	.	0	0	0	0	0	0	0	0	0	0	0	0
Chr1plus	soloLTR_crapaud	201309	201755	446	.	.	.	.	0	0	0	0	0	0	0	0	0	0	0	0
Chr1plus	soloLTR_crapaud	201773	202119	346	.	.	.	.	0	0	0	0	0	0	0	0	0	0	0	0
Chr1plus	unclassified_leptodactylodon	202171	202384	213	S_K9_peak_11,S_K27_peak_33	.	.	.	0	1	1	0	0	0	0	0	0	0	0	0
Chr1plus	Tc1_mariner-like_discoglosse	270076	271957	1881	.	.	.	.	0	0	0	0	0	0	0	0	0	0	0	0
Chr1plus	soloLTR_crapaud	271961	272363	402	S_K27_peak_44	.	.	.	0	0	1	0	0	0	0	0	0	0	0	0
Chr1plus	soloLTR_eleutherodactylus	290792	290849	57	S_K9_peak_13,S_K27_peak_48	HP1_K27_peak_15	KMT1_K27_peak_12	.	0	1	1	0	0	1	0	0	1	0	0	0
Chr1plus	soloLTR_crapaud	302549	302965	416	.	.	.	.	0	0	0	0	0	0	0	0	0	0	0	0
Chr1plus	unclassified_amolops	305279	305448	169	S_K27_peak_52	HP1_K27_peak_17	KMT1_K27_peak_14	.	0	0	1	0	0	1	0	0	1	0	0	0
Chr1plus	copia_Ty1_hyla	340694	343008	2314	S_K9_peak_22	HP1_K9_peak_5	.	KMT6_K9_peak_1	0	1	0	0	1	0	0	0	0	0	1	0
Chr1plus	soloLTR_hyla	340694	341326	632	.	HP1_K9_peak_5	.	.	0	0	0	0	1	0	0	0	0	0	0	0
Chr1plus	soloLTR_grenouille	343011	343370	359	.	.	.	.	0	0	0	0	0	0	0	0	0	0	0	0
Chr1plus	copia_Ty1_hyla	343373	345177	1804	S_K9_peak_23	HP1_K9_peak_6	.	KMT6_K9_peak_2	0	1	0	0	1	0	0	0	0	0	1	0
Chr1plus	gypsy_Ty3_grenouille	345217	345818	601	.	HP1_K9_peak_6	.	.	0	0	0	0	1	0	0	0	0	0	0	0
Chr1plus	soloLTR_grenouille	345217	345653	436	.	HP1_K9_peak_6	.	.	0	0	0	0	1	0	0	0	0	0	0	0
Chr1plus	gypsy_Ty3_grenouille	345982	347264	1282	.	.	.	.	0	0	0	0	0	0	0	0	0	0	0	0
Chr1plus	gypsy_Ty3_grenouille	347415	348834	1419	.	.	.	.	0	0	0	0	0	0	0	0	0	0	0	0
Chr1plus	soloLTR_grenouille	349112	349471	359	.	.	.	.	0	0	0	0	0	0	0	0	0	0	0	0
Chr1plus	gypsy_Ty3_grenouille	349492	350129	637	.	.	.	.	0	0	0	0	0	0	0	0	0	0	0	0
Chr1plus	gypsy_Ty3_grenouille	350908	352059	1151	.	.	.	.	0	0	0	0	0	0	0	0	0	0	0	0
Chr1plus	gypsy_Ty3_grenouille	352438	354532	2094	.	HP1_K9_peak_7	.	.	0	0	0	0	1	0	0	0	0	0	0	0
Chr1plus	soloLTR_grenouille	354179	354532	353	.	HP1_K9_peak_7	.	.	0	0	0	0	1	0	0	0	0	0	0	0
Chr1plus	copia_Ty1_hyla	354549	356829	2280	.	HP1_K9_peak_7	.	KMT6_K9_peak_3	0	0	0	0	1	0	0	0	0	0	1	0
Chr1plus	soloLTR_hyla	356327	356829	502	.	HP1_K9_peak_7	.	.	0	0	0	0	1	0	0	0	0	0	0	0
Chr1plus	soloLTR_crapaud	356851	357323	472	.	.	.	.	0	0	0	0	0	0	0	0	0	0	0	0
Chr1plus	copia_Ty1_hyla	357324	357458	134	.	.	.	.	0	0	0	0	0	0	0	0	0	0	0	0
Chr1plus	soloLTR_hyla	357324	357458	134	.	.	.	.	0	0	0	0	0	0	0	0	0	0	0	0
Chr1plus	Tc1_mariner-like_rainette	370648	371941	1293	S_K4_peak_17	HP1_K4_peak_17	KMT1_K4_peak_17	KMT6_K4_peak_17	1	0	0	1	0	0	1	0	0	1	0	0
Chr1plus	MITE_discodeles	382529	382755	226	S_K27_peak_60	HP1_K27_peak_29	.	.	0	0	1	0	0	1	0	0	0	0	0	0
Chr1plus	soloLTR_crapaud	432462	432823	361	S_K27_peak_69	.	.	.	0	0	1	0	0	0	0	0	0	0	0	0
Chr1plus	MITE_discodeles	526505	526652	147	.	.	.	.	0	0	0	0	0	0	0	0	0	0	0	0
Chr1plus	soloLTR_crapaud	572986	573392	406	.	.	.	.	0	0	0	0	0	0	0	0	0	0	0	0
Chr1plus	MITE_discodeles	589871	589988	117	.	.	.	.	0	0	0	0	0	0	0	0	0	0	0	0
Chr1plus	soloLTR_crapaud	712637	713079	442	.	.	.	.	0	0	0	0	0	0	0	0	0	0	0	0
Chr1plus	soloLTR_hyla	713361	713991	630	.	.	.	.	0	0	0	0	0	0	0	0	0	0	0	0
Chr1plus	Tc1_mariner-like_rainette	739902	741195	1293	S_K4_peak_48	HP1_K4_peak_50	KMT1_K4_peak_52	KMT6_K4_peak_53	1	0	0	1	0	0	1	0	0	1	0	0
Chr1plus	unclassified_batrachyla	941446	941541	95	.	.	.	.	0	0	0	0	0	0	0	0	0	0	0	0
Chr1plus	MITE_discodeles	1089820	1090056	236	.	.	.	.	0	0	0	0	0	0	0	0	0	0	0	0
Chr1plus	Tc1_mariner-like_rainette	1147017	1148310	1293	S_K4_peak_97	HP1_K4_peak_101	KMT1_K4_peak_103	KMT6_K4_peak_101	1	0	0	1	0	0	1	0	0	1	0	0
Chr1plus	MITE_discodeles	1159218	1159448	230	.	.	.	.	0	0	0	0	0	0	0	0	0	0	0	0
Chr1plus	Tc1_mariner-like_rainette	1231609	1232902	1293	S_K4_peak_104	HP1_K4_peak_109	KMT1_K4_peak_111	KMT6_K4_peak_107	1	0	0	1	0	0	1	0	0	1	0	0
Chr1plus	soloLTR_crapaud	1337743	1338052	309	.	.	.	.	0	0	0	0	0	0	0	0	0	0	0	0
Chr1plus	MITE_discodeles	1370761	1370867	106	.	.	.	.	0	0	0	0	0	0	0	0	0	0	0	0
Chr1plus	MITE_discodeles	1375756	1375974	218	.	.	.	.	0	0	0	0	0	0	0	0	0	0	0	0
Chr1plus	soloLTR_cochranella	1391317	1391470	153	.	.	.	.	0	0	0	0	0	0	0	0	0	0	0	0
Chr1plus	unclassified_leptopelis	1541180	1541275	95	.	.	.	.	0	0	0	0	0	0	0	0	0	0	0	0
Chr1plus	unclassified_leptopelis	1541374	1541473	99	.	.	.	.	0	0	0	0	0	0	0	0	0	0	0	0
Chr1plus	MITE_discodeles	1557108	1557186	78	.	.	.	.	0	0	0	0	0	0	0	0	0	0	0	0
Chr1plus	soloLTR_alytes	1744118	1744347	229	S_K27_peak_83	.	.	.	0	0	1	0	0	0	0	0	0	0	0	0
Chr1plus	unclassified_platymantis	1794323	1794632	309	.	.	.	.	0	0	0	0	0	0	0	0	0	0	0	0
Chr1plus	soloLTR_crapaud	1794651	1795072	421	.	.	.	.	0	0	0	0	0	0	0	0	0	0	0	0
Chr1plus	soloLTR_crapaud	1795430	1795795	365	S_K27_peak_91	HP1_K9_peak_8	.	.	0	0	1	0	1	0	0	0	0	0	0	0
Chr1plus	copia_Ty1_centrolene	1798354	1804283	5929	S_K27_peak_91,S_K27_peak_92,S_K27_peak_94,S_K27_peak_93	HP1_K9_peak_9,HP1_K9_peak_10	.	.	0	0	1	0	1	0	0	0	0	0	0	0
Chr1plus	soloLTR_centrolene	1798354	1798538	184	S_K27_peak_91	HP1_K9_peak_9	.	.	0	0	1	0	1	0	0	0	0	0	0	0
Chr1plus	soloLTR_centrolene	1804097	1804283	186	S_K27_peak_94	HP1_K9_peak_10	.	.	0	0	1	0	1	0	0	0	0	0	0	0
Chr1plus	unclassified_ansonia	1886755	1886844	89	S_K4_peak_174	HP1_K4_peak_182	KMT1_K4_peak_187	KMT6_K4_peak_186	1	0	0	1	0	0	1	0	0	1	0	0
Chr1plus	soloLTR_boophis	1922232	1922596	364	S_K27_peak_112	.	.	.	0	0	1	0	0	0	0	0	0	0	0	0
Chr1plus	soloLTR_crapaud	1956214	1956443	229	.	.	.	.	0	0	0	0	0	0	0	0	0	0	0	0
Chr1plus	Tc1_mariner-like_rainette	2066361	2067654	1293	S_K4_peak_184	HP1_K4_peak_193	KMT1_K4_peak_198	KMT6_K4_peak_200	1	0	0	1	0	0	1	0	0	1	0	0
Chr1plus	soloLTR_crapaud	2077942	2078053	111	.	.	.	.	0	0	0	0	0	0	0	0	0	0	0	0
Chr1plus	gypsy_Ty3_grenouille	2078206	2078842	636	.	.	.	.	0	0	0	0	0	0	0	0	0	0	0	0
Chr1plus	soloLTR_grenouille	2078206	2078485	279	.	.	.	.	0	0	0	0	0	0	0	0	0	0	0	0
Chr1plus	gypsy_Ty3_grenouille	2079187	2079761	574	.	.	.	.	0	0	0	0	0	0	0	0	0	0	0	0
Chr1plus	unclassified_batrachyla	2093614	2093784	170	.	.	.	.	0	0	0	0	0	0	0	0	0	0	0	0
Chr1plus	soloLTR_eleutherodactylus	2107430	2107469	39	S_K27_peak_134	.	.	.	0	0	1	0	0	0	0	0	0	0	0	0
Chr1plus	soloLTR_bufoides	2147858	2148010	152	.	.	.	.	0	0	0	0	0	0	0	0	0	0	0	0
Chr1plus	soloLTR_crapaud	2310006	2310397	391	.	.	.	.	0	0	0	0	0	0	0	0	0	0	0	0
Chr1plus	soloLTR_crapaud	2310480	2310848	368	.	.	.	.	0	0	0	0	0	0	0	0	0	0	0	0
Chr1plus	soloLTR_centrolene	2382707	2382892	185	.	.	.	.	0	0	0	0	0	0	0	0	0	0	0	0
Chr1plus	Tc1_mariner-like_pelobate	2384306	2386255	1949	.	.	.	.	0	0	0	0	0	0	0	0	0	0	0	0
Chr1plus	unclassified_batrachyla	2514681	2514848	167	.	.	.	.	0	0	0	0	0	0	0	0	0	0	0	0
Chr1plus	unclassified_batrachyla	2789033	2789092	59	.	.	.	.	0	0	0	0	0	0	0	0	0	0	0	0
Chr1plus	soloLTR_crapaud	3110178	3110623	445	.	.	.	.	0	0	0	0	0	0	0	0	0	0	0	0
Chr1plus	gypsy_Ty3_grenouille	3115006	3116031	1025	.	.	.	.	0	0	0	0	0	0	0	0	0	0	0	0
Chr1plus	soloLTR_ascaphus	3116719	3116888	169	.	.	.	.	0	0	0	0	0	0	0	0	0	0	0	0
Chr1plus	MITE_mantella	3360874	3361162	288	.	.	.	.	0	0	0	0	0	0	0	0	0	0	0	0
Chr1plus	MITE_mantella	3498973	3499181	208	.	.	.	.	0	0	0	0	0	0	0	0	0	0	0	0
Chr1plus	MITE_discodeles	3524564	3524650	86	.	.	.	.	0	0	0	0	0	0	0	0	0	0	0	0
Chr1plus	MITE_mantella	3732065	3732435	370	.	.	.	.	0	0	0	0	0	0	0	0	0	0	0	0
Chr1plus	unclassified_lechriodus	3800809	3801063	254	.	.	.	.	0	0	0	0	0	0	0	0	0	0	0	0
Chr1plus	soloLTR_crapaud	4263178	4263544	366	.	.	.	.	0	0	0	0	0	0	0	0	0	0	0	0
Chr1plus	unclassified_batrachyla	4351808	4351999	191	.	.	.	.	0	0	0	0	0	0	0	0	0	0	0	0
Chr1plus	soloLTR_crapaud	4442694	4443060	366	.	HP1_K9_peak_12	.	.	0	0	0	0	1	0	0	0	0	0	0	0
Chr1plus	gypsy_Ty3_crapaud	4443194	4445179	1985	.	HP1_K9_peak_12	.	.	0	0	0	0	1	0	0	0	0	0	0	0
Chr1plus	soloLTR_crapaud	4443194	4443374	180	.	HP1_K9_peak_12	.	.	0	0	0	0	1	0	0	0	0	0	0	0
Chr1plus	soloLTR_crapaud	4447387	4447495	108	.	.	.	.	0	0	0	0	0	0	0	0	0	0	0	0
Chr1plus	soloLTR_crapaud	4449189	4449441	252	S_K9_peak_49	HP1_K9_peak_14,HP1_K27_peak_60	.	KMT6_K9_peak_4	0	1	0	0	1	1	0	0	0	0	1	0
Chr1plus	unclassified_leptodactylodon	4449661	4450255	594	S_K9_peak_49	HP1_K9_peak_14	.	KMT6_K9_peak_4	0	1	0	0	1	0	0	0	0	0	1	0
Chr1plus	soloLTR_crapaud	4450818	4451009	191	S_K9_peak_49	.	.	.	0	1	0	0	0	0	0	0	0	0	0	0
Chr1plus	Tc1_mariner-like_discoglosse	4472337	4474204	1867	.	.	.	.	0	0	0	0	0	0	0	0	0	0	0	0
Chr1plus	soloLTR_crapaud	4483348	4483604	256	.	.	.	.	0	0	0	0	0	0	0	0	0	0	0	0
Chr1plus	soloLTR_crapaud	4483932	4484294	362	.	HP1_K9_peak_15	.	.	0	0	0	0	1	0	0	0	0	0	0	0
Chr1plus	gypsy_Ty3_crapaud	4485796	4487250	1454	.	.	.	.	0	0	0	0	0	0	0	0	0	0	0	0
Chr1plus	gypsy_Ty3_crapaud	4487284	4487969	685	.	.	.	.	0	0	0	0	0	0	0	0	0	0	0	0
Chr1plus	gypsy_Ty3_crapaud	4488676	4489923	1247	S_K9_peak_50	HP1_K9_peak_16	.	.	0	1	0	0	1	0	0	0	0	0	0	0
Chr1plus	soloLTR_crapaud	4489572	4489923	351	.	.	.	.	0	0	0	0	0	0	0	0	0	0	0	0
Chr1plus	gypsy_Ty3_crapaud	4490043	4490333	290	.	.	.	.	0	0	0	0	0	0	0	0	0	0	0	0
Chr1plus	soloLTR_crapaud	4490432	4490742	310	.	.	.	.	0	0	0	0	0	0	0	0	0	0	0	0
Chr1plus	gypsy_Ty3_crapaud	4492944	4495219	2275	.	.	.	.	0	0	0	0	0	0	0	0	0	0	0	0
Chr1plus	gypsy_Ty3_crapaud	4496487	4497005	518	.	.	.	.	0	0	0	0	0	0	0	0	0	0	0	0
Chr1plus	gypsy_Ty3_crapaud	4498378	4499278	900	.	.	.	.	0	0	0	0	0	0	0	0	0	0	0	0
Chr1plus	Tc1_mariner-like_discoglosse	4499563	4501427	1864	.	HP1_K9_peak_17	.	.	0	0	0	0	1	0	0	0	0	0	0	0
Chr1plus	gypsy_Ty3_crapaud	4501429	4501651	222	.	.	.	.	0	0	0	0	0	0	0	0	0	0	0	0
Chr1plus	gypsy_Ty3_grenouille	4505910	4517774	11864	.	.	.	.	0	0	0	0	0	0	0	0	0	0	0	0
Chr1plus	soloLTR_grenouille	4505911	4506270	359	.	.	.	.	0	0	0	0	0	0	0	0	0	0	0	0
Chr1plus	soloLTR_grenouille	4517416	4517775	359	.	.	.	.	0	0	0	0	0	0	0	0	0	0	0	0
Chr1plus	soloLTR_crapaud	4519499	4519812	313	.	.	.	.	0	0	0	0	0	0	0	0	0	0	0	0
Chr1plus	unclassified_batrachyla	4600249	4600382	133	.	.	.	.	0	0	0	0	0	0	0	0	0	0	0	0
Chr1plus	gypsy_Ty3_crapaud	4640020	4640148	128	.	.	.	.	0	0	0	0	0	0	0	0	0	0	0	0
Chr1plus	gypsy_Ty3_crapaud	4640193	4640941	748	.	.	.	.	0	0	0	0	0	0	0	0	0	0	0	0
Chr1plus	soloLTR_crapaud	4640193	4640577	384	.	.	.	.	0	0	0	0	0	0	0	0	0	0	0	0
Chr1plus	gypsy_Ty3_crapaud	4641147	4643231	2084	.	.	.	.	0	0	0	0	0	0	0	0	0	0	0	0
Chr1plus	soloLTR_crapaud	4643236	4643602	366	.	.	.	.	0	0	0	0	0	0	0	0	0	0	0	0
Chr1plus	soloLTR_crapaud	4643769	4644092	323	.	.	.	.	0	0	0	0	0	0	0	0	0	0	0	0
Chr1plus	unclassified_leptodactylodon	5019653	5020222	569	.	HP1_K9_peak_18	.	.	0	0	0	0	1	0	0	0	0	0	0	0
Chr1plus	gypsy_Ty3_crapaud	5020283	5026130	5847	S_K9_peak_51	HP1_K9_peak_18,HP1_K9_peak_19,HP1_K9_peak_20	.	.	0	1	0	0	1	0	0	0	0	0	0	0
Chr1plus	soloLTR_crapaud	5020283	5020691	408	.	HP1_K9_peak_18	.	.	0	0	0	0	1	0	0	0	0	0	0	0
Chr1plus	soloLTR_atelopus	5026148	5026851	703	S_K9_peak_51	HP1_K9_peak_20	.	.	0	1	0	0	1	0	0	0	0	0	0	0
Chr1plus	gypsy_Ty3_grenouille	5044322	5049062	4740	.	.	.	.	0	0	0	0	0	0	0	0	0	0	0	0
Chr1plus	soloLTR_grenouille	5048773	5049062	289	.	.	.	.	0	0	0	0	0	0	0	0	0	0	0	0
Chr1plus	soloLTR_hyla	5049067	5049495	428	.	.	.	.	0	0	0	0	0	0	0	0	0	0	0	0
Chr1plus	gypsy_Ty3_crapaud	5049497	5051847	2350	.	.	.	.	0	0	0	0	0	0	0	0	0	0	0	0
Chr1plus	soloLTR_hyla	5051848	5052482	634	.	.	.	.	0	0	0	0	0	0	0	0	0	0	0	0
Chr1plus	gypsy_Ty3_crapaud	5052485	5053192	707	.	.	.	.	0	0	0	0	0	0	0	0	0	0	0	0
Chr1plus	soloLTR_grenouille	5053221	5053574	353	.	.	.	.	0	0	0	0	0	0	0	0	0	0	0	0
Chr1plus	gypsy_Ty3_crapaud	5053578	5053925	347	.	.	.	.	0	0	0	0	0	0	0	0	0	0	0	0
Chr1plus	copia_Ty1_hyla	5053927	5059506	5579	.	HP1_K9_peak_21	.	.	0	0	0	0	1	0	0	0	0	0	0	0
Chr1plus	soloLTR_hyla	5053927	5054558	631	.	.	.	.	0	0	0	0	0	0	0	0	0	0	0	0
Chr1plus	soloLTR_hyla	5058883	5059506	623	.	.	.	.	0	0	0	0	0	0	0	0	0	0	0	0
Chr1plus	gypsy_Ty3_crapaud	5059532	5060385	853	.	.	.	.	0	0	0	0	0	0	0	0	0	0	0	0
Chr1plus	gypsy_Ty3_crapaud	5060405	5062919	2514	.	.	.	.	0	0	0	0	0	0	0	0	0	0	0	0
Chr1plus	soloLTR_crapaud	5062553	5062919	366	.	.	.	.	0	0	0	0	0	0	0	0	0	0	0	0
Chr1plus	soloLTR_crapaud	5062929	5063058	129	.	.	.	.	0	0	0	0	0	0	0	0	0	0	0	0
Chr1plus	soloLTR_pelodytes	5378048	5378175	127	.	.	.	.	0	0	0	0	0	0	0	0	0	0	0	0
Chr1plus	soloLTR_crapaud	5380526	5380724	198	.	.	.	.	0	0	0	0	0	0	0	0	0	0	0	0
Chr1plus	soloLTR_arthroleptis	5380727	5380957	230	.	.	.	.	0	0	0	0	0	0	0	0	0	0	0	0
Chr1plus	unclassified_allophryne	5381453	5381720	267	.	.	.	.	0	0	0	0	0	0	0	0	0	0	0	0
Chr1plus	soloLTR_crapaud	5381884	5382014	130	.	.	.	.	0	0	0	0	0	0	0	0	0	0	0	0
Chr1plus	Tc1_mariner-like_discoglosse	5387878	5388796	918	.	.	.	.	0	0	0	0	0	0	0	0	0	0	0	0
Chr1plus	unclassified_cardioglossa	5677571	5677752	181	S_K27_peak_181	.	.	.	0	0	1	0	0	0	0	0	0	0	0	0
Chr1plus	Tc1_mariner-like_discoglosse	5678068	5679935	1867	S_K27_peak_181	.	KMT1_K27_peak_55	.	0	0	1	0	0	0	0	0	1	0	0	0
Chr1plus	soloLTR_grenouille	5680130	5680483	353	.	.	.	.	0	0	0	0	0	0	0	0	0	0	0	0
Chr1plus	gypsy_Ty3_yeti	5684664	5691605	6941	S_K4_peak_607,S_K27_peak_184,S_K27_peak_183	HP1_K4_peak_630,HP1_K27_peak_62	KMT1_K4_peak_660,KMT1_K27_peak_56	KMT6_K4_peak_653	1	0	1	1	0	1	1	0	1	1	0	0
Chr1plus	soloLTR_yeti	5684664	5685017	353	S_K27_peak_183	.	.	.	0	0	1	0	0	0	0	0	0	0	0	0
Chr1plus	soloLTR_yeti	5691251	5691605	354	S_K4_peak_607,S_K27_peak_184	HP1_K4_peak_630	.	KMT6_K4_peak_653	1	0	1	1	0	0	0	0	0	1	0	0
Chr1plus	unclassified_bombinator	5694798	5695019	221	S_K27_peak_185	HP1_K27_peak_64	KMT1_K27_peak_57	.	0	0	1	0	0	1	0	0	1	0	0	0
Chr1plus	unclassified_allophryne	5695257	5695515	258	S_K27_peak_185	HP1_K27_peak_64	.	.	0	0	1	0	0	1	0	0	0	0	0	0
Chr1plus	unclassified_bombinator	5695257	5695515	258	S_K27_peak_185	HP1_K27_peak_64	.	.	0	0	1	0	0	1	0	0	0	0	0	0
Chr1plus	unclassified_allophryne	5695567	5695893	326	S_K27_peak_185	.	.	.	0	0	1	0	0	0	0	0	0	0	0	0
Chr1plus	soloLTR_grenouille	5737277	5737627	350	.	.	.	.	0	0	0	0	0	0	0	0	0	0	0	0
Chr1plus	gypsy_Ty3_grenouille	5766918	5767336	418	.	.	.	.	0	0	0	0	0	0	0	0	0	0	0	0
Chr1plus	soloLTR_grenouille	5766918	5767238	320	.	.	.	.	0	0	0	0	0	0	0	0	0	0	0	0
Chr1plus	gypsy_Ty3_grenouille	5767488	5775468	7980	S_K27_peak_198,S_K27_peak_199,S_K27_peak_200	.	.	.	0	0	1	0	0	0	0	0	0	0	0	0
Chr1plus	gypsy_Ty3_grenouille	5775585	5779775	4190	.	.	.	.	0	0	0	0	0	0	0	0	0	0	0	0
Chr1plus	soloLTR_grenouille	5779416	5779775	359	.	.	.	.	0	0	0	0	0	0	0	0	0	0	0	0
Chr1plus	soloLTR_grenouille	5779776	5779818	42	.	.	.	.	0	0	0	0	0	0	0	0	0	0	0	0
Chr1plus	soloLTR_crapaud	5780143	5780509	366	S_K27_peak_201	HP1_K9_peak_22	KMT1_K27_peak_63	.	0	0	1	0	1	0	0	0	1	0	0	0
Chr1plus	soloLTR_crapaud	5780517	5780653	136	S_K27_peak_201	HP1_K9_peak_22	KMT1_K27_peak_63	.	0	0	1	0	1	0	0	0	1	0	0	0
Chr1plus	soloLTR_pelodytes	5789140	5789268	128	S_K9_peak_56,S_K27_peak_202	HP1_K27_peak_68	KMT1_K27_peak_66	.	0	1	1	0	0	1	0	0	1	0	0	0
Chr1plus	soloLTR_capensibufo	5816800	5817064	264	S_K9_peak_62,S_K27_peak_206	HP1_K27_peak_77	KMT1_K27_peak_72	.	0	1	1	0	0	1	0	0	1	0	0	0
Chr1plus	soloLTR_crapaud	5825114	5825517	403	S_K27_peak_207	.	.	.	0	0	1	0	0	0	0	0	0	0	0	0
Chr1plus	soloLTR_crapaud	5828523	5828816	293	S_K27_peak_207	.	.	.	0	0	1	0	0	0	0	0	0	0	0	0
Chr1plus	unclassified_schoutedenella	5829604	5829844	240	S_K27_peak_207	.	.	.	0	0	1	0	0	0	0	0	0	0	0	0
Chr1plus	soloLTR_astylosternus	6256512	6256680	168	.	.	.	.	0	0	0	0	0	0	0	0	0	0	0	0
Chr1plus	Tc1_mariner-like_pelobate	6377981	6378947	966	.	HP1_K9_peak_23	.	.	0	0	0	0	1	0	0	0	0	0	0	0
Chr1plus	soloLTR_crapaud	6379156	6379601	445	.	.	.	.	0	0	0	0	0	0	0	0	0	0	0	0
Chr1plus	Tc1_mariner-like_pelobate	6379603	6380317	714	.	.	.	.	0	0	0	0	0	0	0	0	0	0	0	0
Chr1plus	soloLTR_crapaud	6386369	6386810	441	.	.	.	.	0	0	0	0	0	0	0	0	0	0	0	0
Chr1plus	copia_Ty1_hyla	6386812	6388304	1492	S_K9_peak_67,S_K9_peak_68	HP1_K9_peak_25	.	KMT6_K9_peak_5	0	1	0	0	1	0	0	0	0	0	1	0
Chr1plus	soloLTR_hyla	6387687	6388304	617	S_K9_peak_68	HP1_K9_peak_25	.	.	0	1	0	0	1	0	0	0	0	0	0	0
Chr1plus	soloLTR_grenouille	6413344	6413702	358	.	.	.	.	0	0	0	0	0	0	0	0	0	0	0	0
Chr1plus	copia_Ty1_hyla	6413707	6419182	5475	S_K9_peak_74,S_K9_peak_75	HP1_K9_peak_27	.	KMT6_K9_peak_6,KMT6_K9_peak_7	0	1	0	0	1	0	0	0	0	0	1	0
Chr1plus	soloLTR_hyla	6413707	6414197	490	.	.	.	.	0	0	0	0	0	0	0	0	0	0	0	0
Chr1plus	soloLTR_hyla	6418553	6419182	629	.	HP1_K9_peak_27	.	.	0	0	0	0	1	0	0	0	0	0	0	0
Chr1plus	soloLTR_crapaud	6419407	6419931	524	.	HP1_K9_peak_27	.	.	0	0	0	0	1	0	0	0	0	0	0	0
Chr1plus	Tc1_mariner-like_discoglosse	6420121	6420495	374	.	.	.	.	0	0	0	0	0	0	0	0	0	0	0	0
Chr1plus	soloLTR_crapaud	6420495	6420889	394	.	.	.	.	0	0	0	0	0	0	0	0	0	0	0	0
Chr1plus	Tc1_mariner-like_discoglosse	6420890	6421652	762	.	.	.	.	0	0	0	0	0	0	0	0	0	0	0	0
Chr1plus	soloLTR_pelodytes	6433003	6433130	127	S_K27_peak_218	HP1_K27_peak_88	.	.	0	0	1	0	0	1	0	0	0	0	0	0
Chr1plus	soloLTR_crapaud	6795844	6796049	205	.	.	.	.	0	0	0	0	0	0	0	0	0	0	0	0
Chr1plus	unclassified_batrachyla	7057129	7057227	98	.	.	.	.	0	0	0	0	0	0	0	0	0	0	0	0
Chr1plus	MITE_discodeles	7059141	7059216	75	.	.	.	.	0	0	0	0	0	0	0	0	0	0	0	0
Chr1plus	soloLTR_hyla	7260865	7260938	73	.	.	.	.	0	0	0	0	0	0	0	0	0	0	0	0
Chr1plus	soloLTR_xenopus	7260933	7261167	234	.	.	.	.	0	0	0	0	0	0	0	0	0	0	0	0
Chr1plus	gypsy_Ty3_grenouille	7261661	7263717	2056	.	.	.	.	0	0	0	0	0	0	0	0	0	0	0	0
Chr1plus	soloLTR_grenouille	7261661	7262013	352	.	.	.	.	0	0	0	0	0	0	0	0	0	0	0	0
Chr1plus	soloLTR_crapaud	7264589	7264932	343	.	HP1_K9_peak_28	.	.	0	0	0	0	1	0	0	0	0	0	0	0
Chr1plus	soloLTR_crapaud	7265377	7265736	359	.	HP1_K9_peak_28	.	.	0	0	0	0	1	0	0	0	0	0	0	0
Chr1plus	gypsy_Ty3_crapaud	7266259	7268747	2488	.	HP1_K9_peak_29	.	.	0	0	0	0	1	0	0	0	0	0	0	0
Chr1plus	soloLTR_crapaud	7268574	7268747	173	.	HP1_K9_peak_29	.	.	0	0	0	0	1	0	0	0	0	0	0	0
Chr1plus	soloLTR_crapaud	7268748	7268899	151	.	HP1_K9_peak_29	.	.	0	0	0	0	1	0	0	0	0	0	0	0
Chr1plus	soloLTR_crapaud	7456458	7456855	397	.	.	.	.	0	0	0	0	0	0	0	0	0	0	0	0
Chr1plus	Tc1_mariner-like_discoglosse	7641514	7641588	74	.	.	.	.	0	0	0	0	0	0	0	0	0	0	0	0
Chr1plus	Tc1_mariner-like_pelobate	7641620	7642847	1227	.	.	.	.	0	0	0	0	0	0	0	0	0	0	0	0
Chr1plus	soloLTR_crapaud	7642856	7642920	64	.	.	.	.	0	0	0	0	0	0	0	0	0	0	0	0
Chr1plus	gypsy_Ty3_crapaud	7643549	7645228	1679	.	.	.	.	0	0	0	0	0	0	0	0	0	0	0	0
Chr1plus	gypsy_Ty3_crapaud	7646455	7647666	1211	.	.	.	.	0	0	0	0	0	0	0	0	0	0	0	0
Chr1plus	soloLTR_crapaud	7647666	7648088	422	.	.	.	.	0	0	0	0	0	0	0	0	0	0	0	0
Chr1plus	gypsy_Ty3_crapaud	7648088	7650162	2074	.	.	.	.	0	0	0	0	0	0	0	0	0	0	0	0
Chr1plus	soloLTR_crapaud	7649719	7650162	443	.	.	.	.	0	0	0	0	0	0	0	0	0	0	0	0
Chr1plus	soloLTR_crapaud	7650168	7650377	209	.	.	.	.	0	0	0	0	0	0	0	0	0	0	0	0
Chr1plus	Tc1_mariner-like_discoglosse	7650378	7650911	533	.	.	.	.	0	0	0	0	0	0	0	0	0	0	0	0
Chr1plus	MITE_mantella	7651003	7651284	281	S_K9_peak_80	HP1_K9_peak_30	.	.	0	1	0	0	1	0	0	0	0	0	0	0
Chr1plus	MITE_discodeles	7660409	7660656	247	S_K9_peak_82,S_K27_peak_240	HP1_K27_peak_98	KMT1_K27_peak_89	.	0	1	1	0	0	1	0	0	1	0	0	0
Chr1plus	soloLTR_crapaud	7663200	7663584	384	.	.	.	.	0	0	0	0	0	0	0	0	0	0	0	0
Chr1plus	MITE_mantella	7670315	7670639	324	S_K27_peak_241	HP1_K27_peak_100	.	.	0	0	1	0	0	1	0	0	0	0	0	0
Chr1plus	soloLTR_crapaud	7687270	7687461	191	S_K27_peak_244	HP1_K27_peak_104	KMT1_K27_peak_95	.	0	0	1	0	0	1	0	0	1	0	0	0
Chr1plus	Tc1_mariner-like_discoglosse	7687637	7687803	166	S_K27_peak_244	HP1_K27_peak_104	KMT1_K27_peak_95	.	0	0	1	0	0	1	0	0	1	0	0	0
Chr1plus	MITE_discodeles	7694658	7694767	109	.	.	.	.	0	0	0	0	0	0	0	0	0	0	0	0
Chr1plus	Tc1_mariner-like_discoglosse	7710448	7710840	392	S_K27_peak_248	.	.	.	0	0	1	0	0	0	0	0	0	0	0	0
Chr1plus	soloLTR_crapaud	7710841	7710970	129	S_K27_peak_248	.	KMT1_K27_peak_100	.	0	0	1	0	0	0	0	0	1	0	0	0
Chr1plus	soloLTR_crapaud	7710988	7711296	308	S_K27_peak_248	.	KMT1_K27_peak_100	.	0	0	1	0	0	0	0	0	1	0	0	0
Chr1plus	soloLTR_rana	7714884	7715391	507	S_K27_peak_248	.	.	.	0	0	1	0	0	0	0	0	0	0	0	0
Chr1plus	Tc1_mariner-like_discoglosse	7728418	7728547	129	S_K27_peak_249	.	.	.	0	0	1	0	0	0	0	0	0	0	0	0
Chr1plus	soloLTR_crapaud	7728639	7729005	366	S_K27_peak_249	.	.	.	0	0	1	0	0	0	0	0	0	0	0	0
Chr1plus	gypsy_Ty3_crapaud	7749169	7749417	248	S_K27_peak_250	HP1_K27_peak_123	KMT1_K27_peak_111	.	0	0	1	0	0	1	0	0	1	0	0	0
Chr1plus	soloLTR_crapaud	7749460	7749743	283	S_K27_peak_250	HP1_K9_peak_32,HP1_K27_peak_123	KMT1_K27_peak_111	.	0	0	1	0	1	1	0	0	1	0	0	0
Chr1plus	gypsy_Ty3_crapaud	7750505	7751452	947	S_K9_peak_97,S_K27_peak_250	HP1_K27_peak_124	KMT1_K27_peak_112	.	0	1	1	0	0	1	0	0	1	0	0	0
Chr1plus	soloLTR_crapaud	7751518	7751744	226	S_K27_peak_250	HP1_K27_peak_124	KMT1_K27_peak_112	.	0	0	1	0	0	1	0	0	1	0	0	0
Chr1plus	soloLTR_crapaud	7751818	7751872	54	S_K27_peak_250	HP1_K27_peak_124	KMT1_K27_peak_112	.	0	0	1	0	0	1	0	0	1	0	0	0
Chr1plus	soloLTR_crapaud	7752075	7752502	427	S_K27_peak_250	HP1_K27_peak_124	KMT1_K27_peak_112	.	0	0	1	0	0	1	0	0	1	0	0	0
Chr1plus	unclassified_amolops	7752507	7752812	305	S_K27_peak_250	HP1_K27_peak_124	KMT1_K27_peak_112	.	0	0	1	0	0	1	0	0	1	0	0	0
Chr1plus	soloLTR_atelopus	7753756	7754115	359	S_K9_peak_98,S_K27_peak_250	HP1_K27_peak_125	KMT1_K27_peak_113	.	0	1	1	0	0	1	0	0	1	0	0	0
Chr1plus	unclassified_amolops	7754252	7754836	584	S_K9_peak_98,S_K27_peak_250	HP1_K27_peak_125	KMT1_K27_peak_113	.	0	1	1	0	0	1	0	0	1	0	0	0
Chr1plus	soloLTR_xenopus	7754922	7754982	60	S_K27_peak_250	.	.	.	0	0	1	0	0	0	0	0	0	0	0	0
Chr1plus	soloLTR_cochranella	7762990	7763144	154	.	.	.	.	0	0	0	0	0	0	0	0	0	0	0	0
Chr1plus	soloLTR_crapaud	7766032	7766225	193	S_K27_peak_253	.	.	.	0	0	1	0	0	0	0	0	0	0	0	0
Chr1plus	mutator-like_dendrobates	7768998	7769391	393	S_K27_peak_254	.	.	.	0	0	1	0	0	0	0	0	0	0	0	0
Chr1plus	soloLTR_crapaud	7771033	7771253	220	S_K27_peak_255	.	KMT1_K27_peak_118	.	0	0	1	0	0	0	0	0	1	0	0	0
Chr1plus	soloLTR_centrolene	7771301	7771481	180	S_K27_peak_255	.	KMT1_K27_peak_118	.	0	0	1	0	0	0	0	0	1	0	0	0
Chr1plus	soloLTR_crapaud	7771537	7771617	80	.	.	.	.	0	0	0	0	0	0	0	0	0	0	0	0
Chr1plus	Tc1_mariner-like_discoglosse	7771621	7772169	548	.	.	.	.	0	0	0	0	0	0	0	0	0	0	0	0
Chr1plus	soloLTR_xenopus	7772165	7772399	234	.	.	.	.	0	0	0	0	0	0	0	0	0	0	0	0
Chr1plus	gypsy_Ty3_crapaud	7773885	7774347	462	.	.	.	.	0	0	0	0	0	0	0	0	0	0	0	0
Chr1plus	soloLTR_crapaud	7773885	7774287	402	.	.	.	.	0	0	0	0	0	0	0	0	0	0	0	0
Chr1plus	soloLTR_hyla	7776238	7776714	476	.	.	.	.	0	0	0	0	0	0	0	0	0	0	0	0
Chr1plus	gypsy_Ty3_crapaud	7776717	7777035	318	.	.	.	.	0	0	0	0	0	0	0	0	0	0	0	0
Chr1plus	copia_Ty1_nephelobates	7777045	7777464	419	.	HP1_K9_peak_33	.	.	0	0	0	0	1	0	0	0	0	0	0	0
Chr1plus	copia_Ty1_nephelobates	7777045	7778253	1208	.	HP1_K9_peak_33	.	.	0	0	0	0	1	0	0	0	0	0	0	0
Chr1plus	copia_Ty1_nephelobates	7778394	7779307	913	.	.	.	.	0	0	0	0	0	0	0	0	0	0	0	0
Chr1plus	copia_Ty1_nephelobates	7779458	7782548	3090	.	HP1_K9_peak_34	.	.	0	0	0	0	1	0	0	0	0	0	0	0
Chr1plus	copia_Ty1_nephelobates	7782096	7782548	452	.	HP1_K9_peak_34	.	.	0	0	0	0	1	0	0	0	0	0	0	0
Chr1plus	gypsy_Ty3_crapaud	7782572	7784777	2205	.	.	.	.	0	0	0	0	0	0	0	0	0	0	0	0
Chr1plus	soloLTR_crapaud	7785484	7785881	397	S_K9_peak_99,S_K27_peak_256	.	.	.	0	1	1	0	0	0	0	0	0	0	0	0
Chr1plus	unclassified_amolops	7793770	7794008	238	S_K27_peak_258	.	.	.	0	0	1	0	0	0	0	0	0	0	0	0
Chr1plus	soloLTR_arthroleptis	7794013	7794217	204	S_K27_peak_258	HP1_K27_peak_130	KMT1_K27_peak_121	.	0	0	1	0	0	1	0	0	1	0	0	0
Chr1plus	soloLTR_crapaud	7794223	7794445	222	S_K27_peak_258	HP1_K27_peak_130	KMT1_K27_peak_121	.	0	0	1	0	0	1	0	0	1	0	0	0
Chr1plus	unclassified_microhyla	7801844	7801938	94	S_K27_peak_259	HP1_K27_peak_131	KMT1_K27_peak_123	.	0	0	1	0	0	1	0	0	1	0	0	0
Chr1plus	unclassified_adenomus	7801946	7802111	165	S_K27_peak_259	HP1_K27_peak_131	KMT1_K27_peak_123	.	0	0	1	0	0	1	0	0	1	0	0	0
Chr1plus	unclassified_allophryne	7838298	7838610	312	S_K9_peak_110,S_K27_peak_260	.	.	.	0	1	1	0	0	0	0	0	0	0	0	0
Chr1plus	soloLTR_crapaud	7839096	7839172	76	S_K27_peak_260	.	.	.	0	0	1	0	0	0	0	0	0	0	0	0
Chr1plus	unclassified_callulops	7840348	7840445	97	S_K9_peak_111,S_K27_peak_260	HP1_K27_peak_140	KMT1_K27_peak_134	.	0	1	1	0	0	1	0	0	1	0	0	0
Chr1plus	soloLTR_xenopus	7841550	7841630	80	S_K9_peak_111,S_K27_peak_260	.	KMT1_K27_peak_134	.	0	1	1	0	0	0	0	0	1	0	0	0
Chr1plus	soloLTR_crapaud	7842721	7842917	196	S_K27_peak_260	.	KMT1_K27_peak_134	.	0	0	1	0	0	0	0	0	1	0	0	0
Chr1plus	soloLTR_crapaud	7843029	7843097	68	S_K9_peak_112,S_K27_peak_260	.	.	.	0	1	1	0	0	0	0	0	0	0	0	0
Chr1plus	unclassified_cardioglossa	7843440	7843551	111	S_K9_peak_112,S_K27_peak_260	.	.	.	0	1	1	0	0	0	0	0	0	0	0	0
Chr1plus	soloLTR_crapaud	7863283	7863697	414	.	.	.	.	0	0	0	0	0	0	0	0	0	0	0	0
Chr1plus	soloLTR_nyctibates	8130431	8130902	471	.	.	.	.	0	0	0	0	0	0	0	0	0	0	0	0
Chr1plus	MITE_discodeles	8186535	8186756	221	.	.	.	.	0	0	0	0	0	0	0	0	0	0	0	0
Chr1plus	MITE_discodeles	8404110	8404271	161	.	.	.	.	0	0	0	0	0	0	0	0	0	0	0	0
Chr1plus	unclassified_leptodactylodon	8410852	8411444	592	.	.	.	.	0	0	0	0	0	0	0	0	0	0	0	0
Chr1plus	unclassified_leptodactylodon	8412892	8413150	258	.	.	.	.	0	0	0	0	0	0	0	0	0	0	0	0
Chr1plus	soloLTR_ascaphus	8413179	8413321	142	.	.	.	.	0	0	0	0	0	0	0	0	0	0	0	0
Chr1plus	soloLTR_astylosternus	8413485	8413654	169	.	.	.	.	0	0	0	0	0	0	0	0	0	0	0	0
Chr1plus	soloLTR_grenouille	8415604	8415941	337	.	.	.	.	0	0	0	0	0	0	0	0	0	0	0	0
Chr1plus	soloLTR_ascaphus	8416385	8416436	51	S_K27_peak_284	.	.	.	0	0	1	0	0	0	0	0	0	0	0	0
Chr1plus	MITE_discodeles	8732592	8732767	175	.	.	.	.	0	0	0	0	0	0	0	0	0	0	0	0
Chr1plus	Tc1_mariner-like_discoglosse	8762203	8764069	1866	S_K9_peak_117,S_K27_peak_297	HP1_K9_peak_39	KMT1_K27_peak_143	KMT6_K9_peak_8	0	1	1	0	1	0	0	0	1	0	1	0
Chr1plus	soloLTR_cyclorana	8772728	8772921	193	S_K27_peak_299	.	.	.	0	0	1	0	0	0	0	0	0	0	0	0
Chr1plus	copia_Ty1_centrolene	8799677	8799765	88	.	.	.	.	0	0	0	0	0	0	0	0	0	0	0	0
Chr1plus	soloLTR_centrolene	8799677	8799764	87	.	.	.	.	0	0	0	0	0	0	0	0	0	0	0	0
Chr1plus	copia_Ty1_centrolene	8799924	8802531	2607	S_K9_peak_119	.	.	.	0	1	0	0	0	0	0	0	0	0	0	0
Chr1plus	soloLTR_grenouille	8802669	8802713	44	.	.	.	.	0	0	0	0	0	0	0	0	0	0	0	0
Chr1plus	copia_Ty1_centrolene	8802715	8804649	1934	S_K9_peak_120,S_K27_peak_305	HP1_K9_peak_40	KMT1_K27_peak_145	KMT6_K9_peak_9	0	1	1	0	1	0	0	0	1	0	1	0
Chr1plus	soloLTR_centrolene	8804466	8804649	183	S_K9_peak_120,S_K27_peak_305	HP1_K9_peak_40	KMT1_K27_peak_145	KMT6_K9_peak_9	0	1	1	0	1	0	0	0	1	0	1	0
Chr1plus	soloLTR_crapaud	8812865	8813181	316	S_K9_peak_122,S_K27_peak_306	HP1_K9_peak_41,HP1_K27_peak_150	KMT1_K27_peak_146	.	0	1	1	0	1	1	0	0	1	0	0	0
Chr2	soloLTR_crapaud	160124	160414	290	S_K9_peak_132,S_K27_peak_326	HP1_K9_peak_45,HP1_K27_peak_158	KMT1_K27_peak_157	.	0	1	1	0	1	1	0	0	1	0	0	0
Chr2	gypsy_Ty3_crapaud	160453	161620	1167	S_K9_peak_132,S_K27_peak_326	HP1_K9_peak_45,HP1_K27_peak_158	KMT1_K27_peak_157	KMT6_K9_peak_10	0	1	1	0	1	1	0	0	1	0	1	0
Chr2	soloLTR_crapaud	160453	160835	382	S_K9_peak_132,S_K27_peak_326	HP1_K9_peak_45,HP1_K27_peak_158	KMT1_K27_peak_157	KMT6_K9_peak_10	0	1	1	0	1	1	0	0	1	0	1	0
Chr2	soloLTR_crapaud	161690	162070	380	S_K9_peak_132	HP1_K9_peak_45,HP1_K27_peak_158	KMT1_K27_peak_158	KMT6_K9_peak_10	0	1	0	0	1	1	0	0	1	0	1	0
Chr2	soloLTR_crapaud	162250	162719	469	S_K9_peak_132	HP1_K9_peak_45,HP1_K27_peak_158	KMT1_K27_peak_158	.	0	1	0	0	1	1	0	0	1	0	0	0
Chr2	gypsy_Ty3_crapaud	162868	167079	4211	S_K9_peak_132	HP1_K9_peak_45	.	.	0	1	0	0	1	0	0	0	0	0	0	0
Chr2	soloLTR_crapaud	166663	167079	416	.	.	.	.	0	0	0	0	0	0	0	0	0	0	0	0
Chr2	Tc1_mariner-like_discoglosse	167275	169142	1867	.	.	.	.	0	0	0	0	0	0	0	0	0	0	0	0
Chr2	Tc1_mariner-like_discoglosse	187165	189035	1870	.	HP1_K9_peak_46	.	.	0	0	0	0	1	0	0	0	0	0	0	0
Chr2	soloLTR_crapaud	209687	210125	438	.	.	.	.	0	0	0	0	0	0	0	0	0	0	0	0
Chr2	soloLTR_crapaud	211096	211352	256	S_K9_peak_133	HP1_K27_peak_164,HP1_K9_peak_47	.	.	0	1	0	0	1	1	0	0	0	0	0	0
Chr2	gypsy_Ty3_crapaud	211439	212344	905	S_K9_peak_133	HP1_K27_peak_164,HP1_K9_peak_47	.	.	0	1	0	0	1	1	0	0	0	0	0	0
Chr2	soloLTR_crapaud	211439	211508	69	S_K9_peak_133	HP1_K27_peak_164,HP1_K9_peak_47	.	.	0	1	0	0	1	1	0	0	0	0	0	0
Chr2	Tc1_mariner-like_discoglosse	212557	214393	1836	S_K9_peak_134	HP1_K9_peak_47	.	.	0	1	0	0	1	0	0	0	0	0	0	0
Chr2	soloLTR_crapaud	214808	215151	343	.	HP1_K9_peak_47	.	.	0	0	0	0	1	0	0	0	0	0	0	0
Chr2	gypsy_Ty3_crapaud	217022	217328	306	S_K9_peak_135	HP1_K9_peak_48,HP1_K27_peak_165	KMT1_K27_peak_161	.	0	1	0	0	1	1	0	0	1	0	0	0
Chr2	gypsy_Ty3_crapaud	217339	221836	4497	S_K9_peak_135	HP1_K9_peak_48,HP1_K9_peak_49,HP1_K27_peak_165,HP1_K27_peak_166	KMT1_K27_peak_161	KMT6_K9_peak_11	0	1	0	0	1	1	0	0	1	0	1	0
Chr2	soloLTR_crapaud	217339	217683	344	S_K9_peak_135	HP1_K9_peak_48,HP1_K27_peak_165	KMT1_K27_peak_161	.	0	1	0	0	1	1	0	0	1	0	0	0
Chr2	gypsy_Ty3_crapaud	222110	223994	1884	S_K9_peak_136	HP1_K9_peak_49,HP1_K27_peak_167	KMT1_K27_peak_162	.	0	1	0	0	1	1	0	0	1	0	0	0
Chr2	soloLTR_crapaud	223582	223994	412	.	HP1_K9_peak_49	.	.	0	0	0	0	1	0	0	0	0	0	0	0
Chr2	gypsy_Ty3_crapaud	223996	227661	3665	S_K9_peak_137,S_K9_peak_138	HP1_K9_peak_49,HP1_K27_peak_168,HP1_K27_peak_169	.	.	0	1	0	0	1	1	0	0	0	0	0	0
Chr2	Tc1_mariner-like_discoglosse	246761	247812	1051	.	HP1_K9_peak_50	.	.	0	0	0	0	1	0	0	0	0	0	0	0
Chr2	gypsy_Ty3_crapaud	247813	251465	3652	S_K9_peak_139	HP1_K9_peak_50,HP1_K9_peak_51	.	.	0	1	0	0	1	0	0	0	0	0	0	0
Chr2	soloLTR_crapaud	247813	248196	383	.	HP1_K9_peak_50	.	.	0	0	0	0	1	0	0	0	0	0	0	0
Chr2	gypsy_Ty3_crapaud	251618	253457	1839	.	HP1_K9_peak_51	.	.	0	0	0	0	1	0	0	0	0	0	0	0
Chr2	gypsy_Ty3_crapaud	253527	254753	1226	.	HP1_K9_peak_52	.	.	0	0	0	0	1	0	0	0	0	0	0	0
Chr2	soloLTR_crapaud	254370	254753	383	.	HP1_K9_peak_52	.	.	0	0	0	0	1	0	0	0	0	0	0	0
Chr2	Tc1_mariner-like_discoglosse	254755	255537	782	.	HP1_K9_peak_52	.	.	0	0	0	0	1	0	0	0	0	0	0	0
Chr2	copia_Ty1_centrolene	265327	271248	5921	S_K27_peak_331,S_K27_peak_332	.	.	.	0	0	1	0	0	0	0	0	0	0	0	0
Chr2	soloLTR_centrolene	265327	265509	182	.	.	.	.	0	0	0	0	0	0	0	0	0	0	0	0
Chr2	soloLTR_centrolene	271069	271248	179	.	.	.	.	0	0	0	0	0	0	0	0	0	0	0	0
Chr2	unclassified_platymantis	435037	435629	592	.	.	.	.	0	0	0	0	0	0	0	0	0	0	0	0
Chr2	Tc1_mariner-like_rainette	485412	486705	1293	S_K4_peak_921	HP1_K4_peak_953	KMT1_K4_peak_1000	KMT6_K4_peak_992	1	0	0	1	0	0	1	0	0	1	0	0
Chr2	soloLTR_crapaud	630238	630654	416	.	.	.	.	0	0	0	0	0	0	0	0	0	0	0	0
Chr2	soloLTR_crapaud	631346	631754	408	.	.	.	.	0	0	0	0	0	0	0	0	0	0	0	0
Chr2	soloLTR_centrolene	756893	757072	179	.	.	.	.	0	0	0	0	0	0	0	0	0	0	0	0
Chr2	soloLTR_centrolene	762668	762847	179	.	.	.	.	0	0	0	0	0	0	0	0	0	0	0	0
Chr2	soloLTR_crapaud	764003	764327	324	.	.	.	.	0	0	0	0	0	0	0	0	0	0	0	0
Chr2	soloLTR_crapaud	764794	765193	399	.	.	.	.	0	0	0	0	0	0	0	0	0	0	0	0
Chr2	soloLTR_crapaud	765899	766393	494	.	.	.	.	0	0	0	0	0	0	0	0	0	0	0	0
Chr2	soloLTR_grenouille	766505	766863	358	.	.	.	.	0	0	0	0	0	0	0	0	0	0	0	0
Chr2	soloLTR_grenouille	766861	767182	321	.	.	.	.	0	0	0	0	0	0	0	0	0	0	0	0
Chr2	unclassified_lechriodus	997486	997659	173	.	.	.	.	0	0	0	0	0	0	0	0	0	0	0	0
Chr2	MITE_altiphrynoides	1096463	1096864	401	.	.	.	.	0	0	0	0	0	0	0	0	0	0	0	0
Chr2	unclassified_brachycephalus	1118887	1119149	262	.	.	.	.	0	0	0	0	0	0	0	0	0	0	0	0
Chr2	unclassified_lechriodus	1137184	1137324	140	.	.	.	.	0	0	0	0	0	0	0	0	0	0	0	0
Chr2	MITE_discodeles	1354119	1354311	192	.	.	.	.	0	0	0	0	0	0	0	0	0	0	0	0
Chr2	unclassified_brachycephalus	1430241	1430507	266	.	.	.	.	0	0	0	0	0	0	0	0	0	0	0	0
Chr2	unclassified_lechriodus	1550025	1550328	303	.	.	.	.	0	0	0	0	0	0	0	0	0	0	0	0
Chr2	unclassified_batrachyla	1689437	1689587	150	.	.	.	.	0	0	0	0	0	0	0	0	0	0	0	0
Chr2	Tc1_mariner-like_pelobate	1704165	1706051	1886	.	HP1_K9_peak_54	.	.	0	0	0	0	1	0	0	0	0	0	0	0
Chr2	MITE_discodeles	1800153	1800248	95	.	.	.	.	0	0	0	0	0	0	0	0	0	0	0	0
Chr2	soloLTR_crapaud	1844873	1845243	370	.	.	.	.	0	0	0	0	0	0	0	0	0	0	0	0
Chr2	unclassified_platymantis	1845244	1845625	381	.	.	.	.	0	0	0	0	0	0	0	0	0	0	0	0
Chr2	soloLTR_crapaud	1845773	1846243	470	.	.	.	.	0	0	0	0	0	0	0	0	0	0	0	0
Chr2	soloLTR_cochranella	2035272	2035386	114	.	.	.	.	0	0	0	0	0	0	0	0	0	0	0	0
Chr2	soloLTR_capensibufo	2054972	2055211	239	S_K27_peak_358	HP1_K27_peak_184	.	.	0	0	1	0	0	1	0	0	0	0	0	0
Chr2	soloLTR_dendrophryniscus	2083846	2083916	70	S_K27_peak_364	.	.	.	0	0	1	0	0	0	0	0	0	0	0	0
Chr2	unclassified_batrachyla	2163985	2164166	181	.	.	.	.	0	0	0	0	0	0	0	0	0	0	0	0
Chr2	Tc1_mariner-like_discoglosse	2608721	2610587	1866	.	.	.	.	0	0	0	0	0	0	0	0	0	0	0	0
Chr2	Tc1_mariner-like_discoglosse	2671827	2672010	183	S_K27_peak_382	.	.	.	0	0	1	0	0	0	0	0	0	0	0	0
Chr2	soloLTR_crapaud	2672012	2672232	220	.	.	.	.	0	0	0	0	0	0	0	0	0	0	0	0
Chr2	soloLTR_crapaud	2672445	2672662	217	.	.	.	.	0	0	0	0	0	0	0	0	0	0	0	0
Chr2	Tc1_mariner-like_discoglosse	2672683	2672881	198	.	.	.	.	0	0	0	0	0	0	0	0	0	0	0	0
Chr2	soloLTR_centrolene	2675722	2675893	171	S_K27_peak_383	.	.	.	0	0	1	0	0	0	0	0	0	0	0	0
Chr2	soloLTR_cyclorana	2679151	2679346	195	S_K27_peak_384	.	KMT1_K27_peak_182	.	0	0	1	0	0	0	0	0	1	0	0	0
Chr2	soloLTR_pelodytes	2680733	2680860	127	S_K27_peak_384	.	.	.	0	0	1	0	0	0	0	0	0	0	0	0
Chr2	soloLTR_cochranella	2681957	2682020	63	.	.	.	.	0	0	0	0	0	0	0	0	0	0	0	0
Chr2	unclassified_callulops	2686164	2686276	112	S_K27_peak_385	.	.	.	0	0	1	0	0	0	0	0	0	0	0	0
Chr2	soloLTR_capensibufo	2785350	2785437	87	S_K27_peak_399	.	KMT1_K27_peak_190	.	0	0	1	0	0	0	0	0	1	0	0	0
Chr2	soloLTR_capensibufo	2785785	2785943	158	S_K27_peak_399	.	.	.	0	0	1	0	0	0	0	0	0	0	0	0
Chr2	unclassified_brachycephalus	2821964	2822222	258	S_K27_peak_409	.	.	.	0	0	1	0	0	0	0	0	0	0	0	0
Chr2	soloLTR_astylosternus	2900897	2901071	174	S_K27_peak_420	.	.	.	0	0	1	0	0	0	0	0	0	0	0	0
Chr2	Tc1_mariner-like_discoglosse	2974902	2975764	862	S_K27_peak_436	HP1_K9_peak_55,HP1_K27_peak_198	.	.	0	0	1	0	1	1	0	0	0	0	0	0
Chr2	soloLTR_rana	2975765	2976273	508	S_K27_peak_436	HP1_K9_peak_55,HP1_K27_peak_198	.	.	0	0	1	0	1	1	0	0	0	0	0	0
Chr2	Tc1_mariner-like_discoglosse	2976274	2976526	252	S_K27_peak_436	HP1_K9_peak_55	.	.	0	0	1	0	1	0	0	0	0	0	0	0
Chr2	unclassified_amolops	3053885	3054474	589	.	.	.	.	0	0	0	0	0	0	0	0	0	0	0	0
Chr2	soloLTR_yeti	3059411	3059507	96	S_K27_peak_444	.	.	.	0	0	1	0	0	0	0	0	0	0	0	0
Chr2	unclassified_adenomus	3059602	3059982	380	S_K27_peak_444	.	.	.	0	0	1	0	0	0	0	0	0	0	0	0
Chr2	soloLTR_crapaud	3063240	3063590	350	S_K27_peak_446	.	KMT1_K27_peak_198	.	0	0	1	0	0	0	0	0	1	0	0	0
Chr2	soloLTR_crapaud	3063698	3063887	189	S_K27_peak_446	.	KMT1_K27_peak_198	.	0	0	1	0	0	0	0	0	1	0	0	0
Chr2	copia_Ty1_nephelobates	3064124	3064275	151	S_K9_peak_169,S_K27_peak_446	HP1_K9_peak_56,HP1_K27_peak_203	KMT1_K27_peak_198	.	0	1	1	0	1	1	0	0	1	0	0	0
Chr2	Tc1_mariner-like_pelobate	3066069	3068023	1954	S_K9_peak_170,S_K27_peak_446	HP1_K9_peak_57	KMT1_K27_peak_198	.	0	1	1	0	1	0	0	0	1	0	0	0
Chr2	unclassified_adenomus	3080090	3080309	219	S_K27_peak_449	.	.	.	0	0	1	0	0	0	0	0	0	0	0	0
Chr2	unclassified_bufo	3084694	3084890	196	S_K27_peak_450	.	.	.	0	0	1	0	0	0	0	0	0	0	0	0
Chr2	unclassified_andinophryne	3089424	3089472	48	S_K27_peak_450	.	.	.	0	0	1	0	0	0	0	0	0	0	0	0
Chr2	Tc1_mariner-like_discoglosse	3091299	3093164	1865	S_K27_peak_451	HP1_K9_peak_58	.	.	0	0	1	0	1	0	0	0	0	0	0	0
Chr2	unclassified_amolops	3102439	3102719	280	S_K9_peak_174,S_K27_peak_452	HP1_K27_peak_209	KMT1_K27_peak_207	.	0	1	1	0	0	1	0	0	1	0	0	0
Chr2	soloLTR_alytes	3110118	3110343	225	S_K27_peak_452	.	.	.	0	0	1	0	0	0	0	0	0	0	0	0
Chr2	unclassified_bombina	3138972	3139450	478	S_K27_peak_458	.	KMT1_K27_peak_213	.	0	0	1	0	0	0	0	0	1	0	0	0
Chr2	unclassified_bombina	3139451	3139881	430	S_K27_peak_458	.	.	.	0	0	1	0	0	0	0	0	0	0	0	0
Chr2	soloLTR_xenopus	3146062	3146296	234	S_K27_peak_459	HP1_K27_peak_217	KMT1_K27_peak_214	.	0	0	1	0	0	1	0	0	1	0	0	0
Chr2	unclassified_amolops	3147164	3147722	558	S_K27_peak_459	.	.	.	0	0	1	0	0	0	0	0	0	0	0	0
Chr2	unclassified_batrachyla	3452405	3452581	176	S_K27_peak_467	.	.	.	0	0	1	0	0	0	0	0	0	0	0	0
Chr2	unclassified_brachycephalus	3513195	3513453	258	.	.	.	.	0	0	0	0	0	0	0	0	0	0	0	0
Chr2	unclassified_brachycephalus	3601358	3601644	286	.	.	.	.	0	0	0	0	0	0	0	0	0	0	0	0
Chr2	MITE_discodeles	3645758	3645886	128	.	.	.	.	0	0	0	0	0	0	0	0	0	0	0	0
Chr2	soloLTR_astylosternus	4043481	4043548	67	.	.	.	.	0	0	0	0	0	0	0	0	0	0	0	0
Chr2	unclassified_andinophryne	4180479	4180554	75	.	.	.	.	0	0	0	0	0	0	0	0	0	0	0	0
Chr2	MITE_altiphrynoides	4235912	4236349	437	.	.	.	.	0	0	0	0	0	0	0	0	0	0	0	0
Chr2	unclassified_batrachyla	4291827	4291924	97	.	.	.	.	0	0	0	0	0	0	0	0	0	0	0	0
Chr2	unclassified_batrachyla	4419030	4419205	175	.	.	.	.	0	0	0	0	0	0	0	0	0	0	0	0
Chr2	MITE_discodeles	4469250	4469402	152	.	.	.	.	0	0	0	0	0	0	0	0	0	0	0	0
Chr2	unclassified_andinophryne	4583414	4583535	121	.	.	.	.	0	0	0	0	0	0	0	0	0	0	0	0
Chr2	soloLTR_crapaud	4697801	4698240	439	.	.	.	.	0	0	0	0	0	0	0	0	0	0	0	0
Chr2	gypsy_Ty3_crapaud	4698253	4698620	367	.	.	.	.	0	0	0	0	0	0	0	0	0	0	0	0
Chr2	soloLTR_crapaud	4698571	4698620	49	.	.	.	.	0	0	0	0	0	0	0	0	0	0	0	0
Chr2	soloLTR_grenouille	4698673	4698998	325	.	.	.	.	0	0	0	0	0	0	0	0	0	0	0	0
Chr2	gypsy_Ty3_crapaud	4698999	4701144	2145	.	.	.	.	0	0	0	0	0	0	0	0	0	0	0	0
Chr2	soloLTR_crapaud	4698999	4699419	420	.	.	.	.	0	0	0	0	0	0	0	0	0	0	0	0
Chr2	soloLTR_atelopus	4701146	4701850	704	.	.	.	.	0	0	0	0	0	0	0	0	0	0	0	0
Chr2	soloLTR_crapaud	4701946	4702336	390	.	.	.	.	0	0	0	0	0	0	0	0	0	0	0	0
Chr2	soloLTR_crapaud	4702343	4702636	293	.	.	.	.	0	0	0	0	0	0	0	0	0	0	0	0
Chr2	soloLTR_crapaud	4702957	4703149	192	.	.	.	.	0	0	0	0	0	0	0	0	0	0	0	0
Chr2	Tc1_mariner-like_discoglosse	4899376	4901250	1874	S_K9_peak_187	HP1_K9_peak_59	.	.	0	1	0	0	1	0	0	0	0	0	0	0
Chr2	Tc1_mariner-like_discoglosse	4908705	4910162	1457	.	HP1_K9_peak_60	.	.	0	0	0	0	1	0	0	0	0	0	0	0
Chr2	gypsy_Ty3_grenouille	4910163	4911864	1701	.	.	.	.	0	0	0	0	0	0	0	0	0	0	0	0
Chr2	soloLTR_grenouille	4910163	4910485	322	.	.	.	.	0	0	0	0	0	0	0	0	0	0	0	0
Chr2	soloLTR_grenouille	4912223	4912343	120	.	.	.	.	0	0	0	0	0	0	0	0	0	0	0	0
Chr2	gypsy_Ty3_grenouille	4912346	4913401	1055	.	.	.	.	0	0	0	0	0	0	0	0	0	0	0	0
Chr2	gypsy_Ty3_grenouille	4913728	4915242	1514	.	.	.	.	0	0	0	0	0	0	0	0	0	0	0	0
Chr2	gypsy_Ty3_grenouille	4915665	4916574	909	.	.	.	.	0	0	0	0	0	0	0	0	0	0	0	0
Chr2	gypsy_Ty3_grenouille	4916921	4918804	1883	.	.	.	.	0	0	0	0	0	0	0	0	0	0	0	0
Chr2	gypsy_Ty3_grenouille	4918453	4923678	5225	S_K9_peak_189	HP1_K9_peak_61,HP1_K9_peak_62	.	.	0	1	0	0	1	0	0	0	0	0	0	0
Chr2	soloLTR_grenouille	4918453	4918804	351	.	.	.	.	0	0	0	0	0	0	0	0	0	0	0	0
Chr2	gypsy_Ty3_grenouille	4923830	4926232	2402	.	HP1_K9_peak_63	.	.	0	0	0	0	1	0	0	0	0	0	0	0
Chr2	gypsy_Ty3_grenouille	4926369	4929531	3162	S_K9_peak_190	HP1_K9_peak_64	.	.	0	1	0	0	1	0	0	0	0	0	0	0
Chr2	soloLTR_grenouille	4929170	4929531	361	.	.	.	.	0	0	0	0	0	0	0	0	0	0	0	0
Chr2	Tc1_mariner-like_discoglosse	4929548	4929943	395	.	.	.	.	0	0	0	0	0	0	0	0	0	0	0	0
Chr2	unclassified_callulops	4964491	4964701	210	S_K27_peak_488	.	.	.	0	0	1	0	0	0	0	0	0	0	0	0
Chr2	soloLTR_eleutherodactylus	4967028	4967085	57	S_K27_peak_490	.	.	.	0	0	1	0	0	0	0	0	0	0	0	0
Chr2	unclassified_andinophryne	5016805	5016894	89	S_K27_peak_495	.	.	.	0	0	1	0	0	0	0	0	0	0	0	0
Chr2	Tc1_mariner-like_discoglosse	5084574	5086439	1865	S_K9_peak_191,S_K27_peak_499	HP1_K9_peak_65,HP1_K9_peak_66	KMT1_K27_peak_224	.	0	1	1	0	1	0	0	0	1	0	0	0
Chr2	Tc1_mariner-like_discoglosse	5134573	5136874	2301	S_K9_peak_194	HP1_K9_peak_67,HP1_K9_peak_68	.	.	0	1	0	0	1	0	0	0	0	0	0	0
Chr2	soloLTR_crapaud	5136893	5137345	452	.	.	.	.	0	0	0	0	0	0	0	0	0	0	0	0
Chr2	gypsy_Ty3_crapaud	5137789	5137987	198	S_K9_peak_195	HP1_K9_peak_69	.	.	0	1	0	0	1	0	0	0	0	0	0	0
Chr2	soloLTR_crapaud	5138036	5138398	362	S_K9_peak_195	HP1_K9_peak_69	.	.	0	1	0	0	1	0	0	0	0	0	0	0
Chr2	gypsy_Ty3_crapaud	5138399	5139121	722	S_K9_peak_195	HP1_K9_peak_69	.	.	0	1	0	0	1	0	0	0	0	0	0	0
Chr2	gypsy_Ty3_crapaud	5139999	5141023	1024	S_K9_peak_196	HP1_K9_peak_70	.	.	0	1	0	0	1	0	0	0	0	0	0	0
Chr2	soloLTR_hyla	5141033	5141663	630	.	HP1_K9_peak_71	.	.	0	0	0	0	1	0	0	0	0	0	0	0
Chr2	gypsy_Ty3_crapaud	5141672	5142978	1306	S_K9_peak_197	HP1_K9_peak_71	.	KMT6_K9_peak_12	0	1	0	0	1	0	0	0	0	0	1	0
Chr2	soloLTR_crapaud	5143314	5143474	160	S_K9_peak_197	HP1_K9_peak_71	.	.	0	1	0	0	1	0	0	0	0	0	0	0
Chr2	Tc1_mariner-like_discoglosse	5143481	5144068	587	S_K9_peak_197,S_K27_peak_505	HP1_K9_peak_71	.	.	0	1	1	0	1	0	0	0	0	0	0	0
Chr2	soloLTR_crapaud	5162669	5162874	205	S_K9_peak_201,S_K27_peak_506	HP1_K9_peak_72,HP1_K27_peak_238	KMT1_K27_peak_230	.	0	1	1	0	1	1	0	0	1	0	0	0
Chr2	Tc1_mariner-like_discoglosse	5162877	5163183	306	S_K9_peak_201,S_K27_peak_506	HP1_K9_peak_72,HP1_K27_peak_238	KMT1_K27_peak_230	.	0	1	1	0	1	1	0	0	1	0	0	0
Chr2	soloLTR_yeti	5163201	5163306	105	S_K9_peak_201,S_K27_peak_506	HP1_K9_peak_72,HP1_K27_peak_238	KMT1_K27_peak_230	.	0	1	1	0	1	1	0	0	1	0	0	0
Chr2	gypsy_Ty3_crapaud	5163907	5164288	381	.	HP1_K9_peak_72	.	.	0	0	0	0	1	0	0	0	0	0	0	0
Chr2	soloLTR_crapaud	5163907	5164096	189	.	HP1_K9_peak_72	.	.	0	0	0	0	1	0	0	0	0	0	0	0
Chr2	gypsy_Ty3_crapaud	5164649	5166298	1649	S_K9_peak_202,S_K9_peak_203	HP1_K9_peak_72,HP1_K9_peak_73	.	.	0	1	0	0	1	0	0	0	0	0	0	0
Chr3	gypsy_Ty3_crapaud	584459	584826	367	.	HP1_K9_peak_75	.	.	0	0	0	0	1	0	0	0	0	0	0	0
Chr3	soloLTR_hyla	584831	585462	631	.	HP1_K9_peak_75	.	.	0	0	0	0	1	0	0	0	0	0	0	0
Chr3	gypsy_Ty3_crapaud	585939	586298	359	S_K9_peak_204	HP1_K9_peak_75	.	.	0	1	0	0	1	0	0	0	0	0	0	0
Chr3	unclassified_churamiti	586404	586542	138	S_K9_peak_204	HP1_K9_peak_75	.	.	0	1	0	0	1	0	0	0	0	0	0	0
Chr3	soloLTR_crapaud	586599	586993	394	S_K9_peak_204	HP1_K9_peak_75	.	.	0	1	0	0	1	0	0	0	0	0	0	0
Chr3	soloLTR_grenouille	587113	587402	289	.	HP1_K9_peak_75	.	.	0	0	0	0	1	0	0	0	0	0	0	0
Chr3	soloLTR_atelopus	587508	588162	654	.	HP1_K9_peak_75	.	.	0	0	0	0	1	0	0	0	0	0	0	0
Chr3	soloLTR_crapaud	589350	589729	379	S_K9_peak_205	HP1_K9_peak_76	.	KMT6_K9_peak_13	0	1	0	0	1	0	0	0	0	0	1	0
Chr3	soloLTR_crapaud	589786	589883	97	S_K9_peak_205	HP1_K9_peak_76	.	.	0	1	0	0	1	0	0	0	0	0	0	0
Chr3	soloLTR_crapaud	635298	635768	470	.	.	.	.	0	0	0	0	0	0	0	0	0	0	0	0
Chr3	soloLTR_ascaphus	638129	638298	169	.	HP1_K9_peak_81	.	.	0	0	0	0	1	0	0	0	0	0	0	0
Chr3	soloLTR_crapaud	638918	639332	414	.	.	.	.	0	0	0	0	0	0	0	0	0	0	0	0
Chr3	soloLTR_atelopus	640751	641453	702	.	HP1_K9_peak_82	.	.	0	0	0	0	1	0	0	0	0	0	0	0
Chr3	soloLTR_crapaud	642047	642427	380	.	.	.	.	0	0	0	0	0	0	0	0	0	0	0	0
Chr3	soloLTR_grenouille	642740	643099	359	.	.	.	.	0	0	0	0	0	0	0	0	0	0	0	0
Chr3	soloLTR_crapaud	644000	644190	190	S_K9_peak_208	HP1_K9_peak_83	.	.	0	1	0	0	1	0	0	0	0	0	0	0
Chr3	soloLTR_grenouille	644199	644559	360	.	HP1_K9_peak_83	.	.	0	0	0	0	1	0	0	0	0	0	0	0
Chr3	soloLTR_crapaud	644560	644595	35	.	HP1_K9_peak_83	.	.	0	0	0	0	1	0	0	0	0	0	0	0
Chr3	soloLTR_crapaud	653879	654246	367	.	HP1_K9_peak_84	.	.	0	0	0	0	1	0	0	0	0	0	0	0
Chr3	copia_Ty1_nephelobates	654778	655219	441	S_K9_peak_209	HP1_K9_peak_84,HP1_K27_peak_239	.	.	0	1	0	0	1	1	0	0	0	0	0	0
Chr3	copia_Ty1_nephelobates	654778	660462	5684	S_K9_peak_209	HP1_K27_peak_240,HP1_K9_peak_84,HP1_K27_peak_239	KMT1_K27_peak_232,KMT1_K27_peak_233	KMT6_K9_peak_14,KMT6_K9_peak_15	0	1	0	0	1	1	0	0	1	0	1	0
Chr3	copia_Ty1_nephelobates	660016	660462	446	S_K9_peak_209	HP1_K27_peak_240,HP1_K9_peak_84	KMT1_K27_peak_233	KMT6_K9_peak_15	0	1	0	0	1	1	0	0	1	0	1	0
Chr3	copia_Ty1_centrolene	730914	736831	5917	S_K27_peak_512	.	.	.	0	0	1	0	0	0	0	0	0	0	0	0
Chr3	soloLTR_centrolene	730914	731093	179	.	.	.	.	0	0	0	0	0	0	0	0	0	0	0	0
Chr3	soloLTR_centrolene	736647	736831	184	.	.	.	.	0	0	0	0	0	0	0	0	0	0	0	0
Chr3	soloLTR_pelodytes	845601	845700	99	.	.	.	.	0	0	0	0	0	0	0	0	0	0	0	0
Chr3	soloLTR_crapaud	846178	846376	198	.	.	.	.	0	0	0	0	0	0	0	0	0	0	0	0
Chr3	soloLTR_crapaud	846521	846937	416	.	.	.	.	0	0	0	0	0	0	0	0	0	0	0	0
Chr3	Tc1_mariner-like_discoglosse	846959	847302	343	.	.	.	.	0	0	0	0	0	0	0	0	0	0	0	0
Chr3	gypsy_Ty3_crapaud	847302	847374	72	.	.	.	.	0	0	0	0	0	0	0	0	0	0	0	0
Chr3	Tc1_mariner-like_discoglosse	876909	877274	365	S_K9_peak_212	HP1_K9_peak_86	.	.	0	1	0	0	1	0	0	0	0	0	0	0
Chr3	soloLTR_crapaud	877276	877643	367	.	.	.	.	0	0	0	0	0	0	0	0	0	0	0	0
Chr3	Tc1_mariner-like_discoglosse	877645	879147	1502	S_K9_peak_213,S_K27_peak_526	HP1_K9_peak_87	.	.	0	1	1	0	1	0	0	0	0	0	0	0
Chr3	copia_Ty1_centrolene	890031	890710	679	S_K9_peak_217,S_K27_peak_529	HP1_K9_peak_89	.	KMT6_K9_peak_17	0	1	1	0	1	0	0	0	0	0	1	0
Chr3	soloLTR_centrolene	890031	890211	180	S_K9_peak_217,S_K27_peak_529	HP1_K9_peak_89	.	KMT6_K9_peak_17	0	1	1	0	1	0	0	0	0	0	1	0
Chr3	copia_Ty1_centrolene	890783	893408	2625	.	HP1_K9_peak_90	.	.	0	0	0	0	1	0	0	0	0	0	0	0
Chr3	gypsy_Ty3_crapaud	893410	899675	6265	S_K9_peak_218,S_K27_peak_530	HP1_K9_peak_90,HP1_K27_peak_251,HP1_K27_peak_252	KMT1_K27_peak_243,KMT1_K27_peak_244	KMT6_K9_peak_18,KMT6_K9_peak_19	0	1	1	0	1	1	0	0	1	0	1	0
Chr3	soloLTR_crapaud	893411	893806	395	S_K9_peak_218	HP1_K9_peak_90	.	.	0	1	0	0	1	0	0	0	0	0	0	0
Chr3	gypsy_Ty3_crapaud	899849	900512	663	S_K9_peak_218,S_K27_peak_530	HP1_K9_peak_90,HP1_K27_peak_252	KMT1_K27_peak_244	KMT6_K9_peak_19	0	1	1	0	1	1	0	0	1	0	1	0
Chr3	soloLTR_crapaud	900121	900512	391	S_K9_peak_218,S_K27_peak_530	HP1_K9_peak_90,HP1_K27_peak_252	KMT1_K27_peak_244	KMT6_K9_peak_19	0	1	1	0	1	1	0	0	1	0	1	0
Chr3	copia_Ty1_centrolene	900514	902028	1514	S_K9_peak_218,S_K9_peak_219,S_K27_peak_531	HP1_K9_peak_90,HP1_K9_peak_91,HP1_K27_peak_253	.	.	0	1	1	0	1	1	0	0	0	0	0	0
Chr3	copia_Ty1_nephelobates	902049	902468	419	S_K9_peak_219,S_K27_peak_531	HP1_K9_peak_91,HP1_K27_peak_253	KMT1_K27_peak_245	.	0	1	1	0	1	1	0	0	1	0	0	0
Chr3	copia_Ty1_nephelobates	902049	904896	2847	S_K9_peak_219,S_K27_peak_531	HP1_K9_peak_91,HP1_K27_peak_253	KMT1_K27_peak_245	.	0	1	1	0	1	1	0	0	1	0	0	0
Chr3	copia_Ty1_nephelobates	905055	907557	2502	S_K9_peak_220,S_K9_peak_221	HP1_K9_peak_92,HP1_K9_peak_93,HP1_K27_peak_254	.	.	0	1	0	0	1	1	0	0	0	0	0	0
Chr3	copia_Ty1_nephelobates	907137	907557	420	S_K9_peak_221	HP1_K9_peak_93,HP1_K27_peak_254	.	.	0	1	0	0	1	1	0	0	0	0	0	0
Chr3	copia_Ty1_centrolene	907610	908661	1051	S_K9_peak_221,S_K27_peak_532	HP1_K9_peak_93,HP1_K27_peak_254	.	.	0	1	1	0	1	1	0	0	0	0	0	0
Chr3	soloLTR_centrolene	908466	908661	195	S_K9_peak_221,S_K27_peak_532	HP1_K9_peak_93,HP1_K27_peak_254	.	.	0	1	1	0	1	1	0	0	0	0	0	0
Chr3	unclassified_allophryne	922484	922623	139	S_K27_peak_533	HP1_K9_peak_95	KMT1_K27_peak_248	.	0	0	1	0	1	0	0	0	1	0	0	0
Chr3	soloLTR_rana	924254	924762	508	S_K9_peak_223,S_K27_peak_533	HP1_K9_peak_96,HP1_K27_peak_259	KMT1_K27_peak_249	.	0	1	1	0	1	1	0	0	1	0	0	0
Chr3	soloLTR_nyctibates	935617	936088	471	S_K27_peak_533	.	.	.	0	0	1	0	0	0	0	0	0	0	0	0
Chr3	Tc1_mariner-like_discoglosse	938511	939014	503	.	HP1_K9_peak_97	.	.	0	0	0	0	1	0	0	0	0	0	0	0
Chr3	soloLTR_rana	939047	939481	434	S_K9_peak_226	HP1_K9_peak_97	.	.	0	1	0	0	1	0	0	0	0	0	0	0
Chr3	Tc1_mariner-like_discoglosse	939519	939878	359	.	HP1_K9_peak_97	.	.	0	0	0	0	1	0	0	0	0	0	0	0
Chr3	soloLTR_hyla	939885	940510	625	.	HP1_K9_peak_97	.	.	0	0	0	0	1	0	0	0	0	0	0	0
Chr3	Tc1_mariner-like_discoglosse	940516	941021	505	.	HP1_K9_peak_98	.	.	0	0	0	0	1	0	0	0	0	0	0	0
Chr3	copia_Ty1_hyla	941025	941306	281	S_K9_peak_227	HP1_K9_peak_98	.	.	0	1	0	0	1	0	0	0	0	0	0	0
Chr3	soloLTR_hyla	941025	941306	281	S_K9_peak_227	HP1_K9_peak_98	.	.	0	1	0	0	1	0	0	0	0	0	0	0
Chr3	gypsy_Ty3_crapaud	941308	948757	7449	S_K9_peak_227	HP1_K27_peak_264,HP1_K27_peak_265,HP1_K27_peak_266,HP1_K27_peak_267,HP1_K9_peak_98	KMT1_K27_peak_254,KMT1_K27_peak_255	.	0	1	0	0	1	1	0	0	1	0	0	0
Chr3	soloLTR_crapaud	941308	941604	296	S_K9_peak_227	HP1_K9_peak_98	.	.	0	1	0	0	1	0	0	0	0	0	0	0
Chr3	soloLTR_crapaud	948315	948757	442	S_K9_peak_227	HP1_K27_peak_267,HP1_K9_peak_98	.	.	0	1	0	0	1	1	0	0	0	0	0	0
Chr3	copia_Ty1_hyla	948761	949273	512	S_K9_peak_227	HP1_K9_peak_98	.	KMT6_K9_peak_20	0	1	0	0	1	0	0	0	0	0	1	0
Chr3	soloLTR_hyla	948761	949120	359	S_K9_peak_227	HP1_K9_peak_98	.	KMT6_K9_peak_20	0	1	0	0	1	0	0	0	0	0	1	0
Chr3	soloLTR_crapaud	949272	949469	197	S_K9_peak_227	HP1_K27_peak_268,HP1_K9_peak_98	.	KMT6_K9_peak_20	0	1	0	0	1	1	0	0	0	0	1	0
Chr3	copia_Ty1_hyla	949490	954944	5454	S_K9_peak_227	HP1_K27_peak_268,HP1_K27_peak_269,HP1_K9_peak_98	KMT1_K27_peak_256	KMT6_K9_peak_20	0	1	0	0	1	1	0	0	1	0	1	0
Chr3	soloLTR_hyla	954315	954944	629	S_K9_peak_227	HP1_K9_peak_98	.	.	0	1	0	0	1	0	0	0	0	0	0	0
Chr3	gypsy_Ty3_crapaud	955264	956650	1386	S_K27_peak_534,S_K9_peak_227	HP1_K27_peak_270,HP1_K9_peak_98	KMT1_K27_peak_257	KMT6_K9_peak_21	0	1	1	0	1	1	0	0	1	0	1	0
Chr3	gypsy_Ty3_crapaud	957650	958228	578	S_K27_peak_534,S_K9_peak_227	HP1_K27_peak_270,HP1_K9_peak_98	.	.	0	1	1	0	1	1	0	0	0	0	0	0
Chr3	soloLTR_nyctibates	958436	958528	92	.	.	.	KMT6_K4_peak_1545	0	0	0	0	0	0	0	0	0	1	0	0
Chr3	unclassified_amolops	962557	962748	191	S_K9_peak_228,S_K27_peak_536	HP1_K27_peak_272	.	.	0	1	1	0	0	1	0	0	0	0	0	0
Chr3	Tc1_mariner-like_discoglosse	962779	962997	218	S_K9_peak_228,S_K27_peak_536	HP1_K9_peak_99,HP1_K27_peak_272	KMT1_K27_peak_259	KMT6_K9_peak_22	0	1	1	0	1	1	0	0	1	0	1	0
Chr3	copia_Ty1_nephelobates	962998	963444	446	S_K9_peak_228,S_K27_peak_536	HP1_K9_peak_99,HP1_K27_peak_272	KMT1_K27_peak_259	KMT6_K9_peak_22	0	1	1	0	1	1	0	0	1	0	1	0
Chr3	Tc1_mariner-like_discoglosse	963506	964052	546	S_K9_peak_228,S_K27_peak_536	HP1_K9_peak_99,HP1_K27_peak_272	KMT1_K27_peak_259	KMT6_K9_peak_22	0	1	1	0	1	1	0	0	1	0	1	0
Chr3	unclassified_andinophryne	1132408	1132497	89	.	.	.	.	0	0	0	0	0	0	0	0	0	0	0	0
Chr3	MITE_discodeles	1156224	1156439	215	.	.	.	.	0	0	0	0	0	0	0	0	0	0	0	0
Chr3	soloLTR_crapaud	1230666	1230878	212	S_K9_peak_232	.	.	.	0	1	0	0	0	0	0	0	0	0	0	0
Chr3	soloLTR_crapaud	1231002	1231093	91	.	.	.	.	0	0	0	0	0	0	0	0	0	0	0	0
Chr3	Tc1_mariner-like_discoglosse	1239320	1241152	1832	.	HP1_K9_peak_102	.	.	0	0	0	0	1	0	0	0	0	0	0	0
Chr3	soloLTR_crapaud	1241726	1241961	235	.	.	.	.	0	0	0	0	0	0	0	0	0	0	0	0
Chr3	gypsy_Ty3_crapaud	1269234	1271062	1828	S_K9_peak_234	HP1_K9_peak_103	.	.	0	1	0	0	1	0	0	0	0	0	0	0
Chr3	soloLTR_crapaud	1270753	1271062	309	S_K9_peak_234	HP1_K9_peak_103	.	.	0	1	0	0	1	0	0	0	0	0	0	0
Chr3	soloLTR_crapaud	1274889	1275286	397	.	.	.	.	0	0	0	0	0	0	0	0	0	0	0	0
Chr3	Tc1_mariner-like_discoglosse	1276383	1277171	788	.	HP1_K9_peak_104	.	.	0	0	0	0	1	0	0	0	0	0	0	0
Chr3	soloLTR_hyla	1277216	1277834	618	.	.	.	.	0	0	0	0	0	0	0	0	0	0	0	0
Chr3	Tc1_mariner-like_discoglosse	1277835	1278878	1043	.	HP1_K9_peak_105	.	.	0	0	0	0	1	0	0	0	0	0	0	0
Chr3	soloLTR_crapaud	1279091	1279382	291	.	.	.	.	0	0	0	0	0	0	0	0	0	0	0	0
Chr3	Tc1_mariner-like_discoglosse	1301829	1303707	1878	S_K9_peak_236	HP1_K9_peak_106,HP1_K9_peak_107	.	.	0	1	0	0	1	0	0	0	0	0	0	0
Chr3	soloLTR_crapaud	1336468	1336802	334	.	HP1_K9_peak_108	.	.	0	0	0	0	1	0	0	0	0	0	0	0
Chr3	soloLTR_crapaud	1336886	1337302	416	S_K9_peak_239	HP1_K9_peak_108	.	.	0	1	0	0	1	0	0	0	0	0	0	0
Chr3	gypsy_Ty3_crapaud	1337313	1337953	640	S_K9_peak_239	HP1_K9_peak_108	.	.	0	1	0	0	1	0	0	0	0	0	0	0
Chr3	soloLTR_crapaud	1338031	1338456	425	.	HP1_K9_peak_108	.	.	0	0	0	0	1	0	0	0	0	0	0	0
Chr3	gypsy_Ty3_crapaud	1338868	1339496	628	.	HP1_K9_peak_108	.	.	0	0	0	0	1	0	0	0	0	0	0	0
Chr3	gypsy_Ty3_crapaud	1341118	1343126	2008	S_K9_peak_240	HP1_K9_peak_109	.	.	0	1	0	0	1	0	0	0	0	0	0	0
Chr3	copia_Ty1_nephelobates	1343569	1344006	437	S_K9_peak_241	HP1_K9_peak_110	.	KMT6_K9_peak_23	0	1	0	0	1	0	0	0	0	0	1	0
Chr3	copia_Ty1_nephelobates	1343569	1349277	5708	S_K9_peak_241	HP1_K9_peak_110	.	KMT6_K9_peak_23	0	1	0	0	1	0	0	0	0	0	1	0
Chr3	copia_Ty1_nephelobates	1348831	1349277	446	S_K9_peak_241	HP1_K9_peak_110	.	.	0	1	0	0	1	0	0	0	0	0	0	0
Chr3	gypsy_Ty3_crapaud	1349354	1350355	1001	S_K9_peak_241	HP1_K9_peak_110	.	.	0	1	0	0	1	0	0	0	0	0	0	0
Chr3	soloLTR_crapaud	1350356	1350779	423	.	HP1_K9_peak_110	.	.	0	0	0	0	1	0	0	0	0	0	0	0
Chr3	gypsy_Ty3_crapaud	1350917	1351238	321	.	.	.	.	0	0	0	0	0	0	0	0	0	0	0	0
Chr3	soloLTR_hyla	1351243	1351870	627	.	HP1_K9_peak_111	.	.	0	0	0	0	1	0	0	0	0	0	0	0
Chr3	soloLTR_crapaud	1351882	1352260	378	S_K9_peak_242	HP1_K9_peak_111	.	.	0	1	0	0	1	0	0	0	0	0	0	0
Chr3	soloLTR_crapaud	1352265	1352353	88	S_K9_peak_242	HP1_K9_peak_111	.	.	0	1	0	0	1	0	0	0	0	0	0	0
Chr3	Tc1_mariner-like_pelobate	1371794	1373751	1957	S_K9_peak_244	HP1_K9_peak_112	.	.	0	1	0	0	1	0	0	0	0	0	0	0
Chr3	soloLTR_cochranella	1375747	1375882	135	.	HP1_K9_peak_113	.	.	0	0	0	0	1	0	0	0	0	0	0	0
Chr3	Tc1_mariner-like_discoglosse	1376018	1376537	519	.	HP1_K9_peak_113	.	.	0	0	0	0	1	0	0	0	0	0	0	0
Chr3	Tc1_mariner-like_discoglosse	1376689	1377445	756	S_K9_peak_245	HP1_K9_peak_113	.	.	0	1	0	0	1	0	0	0	0	0	0	0
Chr3	soloLTR_crapaud	1377459	1377571	112	S_K9_peak_245	HP1_K9_peak_113	.	.	0	1	0	0	1	0	0	0	0	0	0	0
Chr3	soloLTR_crapaud	1377626	1378169	543	S_K9_peak_245	HP1_K9_peak_113	.	.	0	1	0	0	1	0	0	0	0	0	0	0
Chr3	gypsy_Ty3_crapaud	1378193	1378666	473	S_K9_peak_245	HP1_K9_peak_113	.	.	0	1	0	0	1	0	0	0	0	0	0	0
Chr3	soloLTR_crapaud	1378825	1379016	191	S_K9_peak_245	HP1_K9_peak_113	.	.	0	1	0	0	1	0	0	0	0	0	0	0
Chr3	soloLTR_crapaud	1379097	1379523	426	S_K9_peak_245	HP1_K9_peak_113	.	.	0	1	0	0	1	0	0	0	0	0	0	0
Chr3	gypsy_Ty3_crapaud	1379705	1380469	764	.	HP1_K9_peak_113	.	.	0	0	0	0	1	0	0	0	0	0	0	0
Chr3	soloLTR_atelopus	1380474	1381289	815	S_K9_peak_246	HP1_K9_peak_113	.	.	0	1	0	0	1	0	0	0	0	0	0	0
Chr3	copia_Ty1_nephelobates	1381313	1381950	637	.	HP1_K9_peak_113	.	.	0	0	0	0	1	0	0	0	0	0	0	0
Chr3	copia_Ty1_nephelobates	1382142	1382235	93	.	.	.	.	0	0	0	0	0	0	0	0	0	0	0	0
Chr3	soloLTR_hyla	1384716	1384936	220	.	HP1_K9_peak_114	.	.	0	0	0	0	1	0	0	0	0	0	0	0
Chr3	soloLTR_hyla	1385037	1385664	627	.	HP1_K9_peak_114	.	.	0	0	0	0	1	0	0	0	0	0	0	0
Chr3	soloLTR_crapaud	1385678	1385896	218	.	.	.	.	0	0	0	0	0	0	0	0	0	0	0	0
Chr3	Tc1_mariner-like_discoglosse	1385930	1386475	545	.	HP1_K9_peak_115	.	.	0	0	0	0	1	0	0	0	0	0	0	0
Chr3	Tc1_mariner-like_discoglosse	1572449	1574309	1860	S_K27_peak_594,S_K9_peak_250	HP1_K9_peak_116	.	.	0	1	1	0	1	0	0	0	0	0	0	0
Chr3	soloLTR_crapaud	1583152	1583356	204	S_K9_peak_252,S_K27_peak_595	HP1_K9_peak_117	KMT1_K27_peak_292	KMT6_K9_peak_24	0	1	1	0	1	0	0	0	1	0	1	0
Chr3	unclassified_platymantis	1583470	1583615	145	S_K9_peak_252,S_K27_peak_595	HP1_K9_peak_117	.	KMT6_K9_peak_24	0	1	1	0	1	0	0	0	0	0	1	0
Chr3	soloLTR_crapaud	1583632	1583998	366	.	HP1_K9_peak_117	.	.	0	0	0	0	1	0	0	0	0	0	0	0
Chr3	soloLTR_hyla	1584236	1584856	620	.	HP1_K9_peak_117	.	.	0	0	0	0	1	0	0	0	0	0	0	0
Chr3	unclassified_allophryne	1584882	1585334	452	S_K27_peak_596	HP1_K9_peak_117	.	.	0	0	1	0	1	0	0	0	0	0	0	0
Chr3	soloLTR_yeti	1585542	1585904	362	S_K9_peak_253,S_K27_peak_596	HP1_K9_peak_117	.	.	0	1	1	0	1	0	0	0	0	0	0	0
Chr3	Tc1_mariner-like_discoglosse	1604131	1605997	1866	S_K27_peak_600	HP1_K9_peak_118	.	.	0	0	1	0	1	0	0	0	0	0	0	0
Chr3	soloLTR_eleutherodactylus	1611788	1611835	47	S_K27_peak_601	.	.	.	0	0	1	0	0	0	0	0	0	0	0	0
Chr3	soloLTR_eleutherodactylus	1612446	1612503	57	S_K27_peak_601	.	.	.	0	0	1	0	0	0	0	0	0	0	0	0
Chr3	soloLTR_eleutherodactylus	1614444	1614501	57	S_K27_peak_601	.	.	.	0	0	1	0	0	0	0	0	0	0	0	0
Chr3	unclassified_leptodactylodon	1622845	1623268	423	S_K9_peak_255,S_K27_peak_603	HP1_K9_peak_119	.	.	0	1	1	0	1	0	0	0	0	0	0	0
Chr3	soloLTR_crapaud	1623574	1623836	262	S_K27_peak_603	HP1_K9_peak_119	.	.	0	0	1	0	1	0	0	0	0	0	0	0
Chr3	Tc1_mariner-like_discoglosse	1642614	1644220	1606	S_K27_peak_610	HP1_K27_peak_312	.	.	0	0	1	0	0	1	0	0	0	0	0	0
Chr3	soloLTR_eleutherodactylus	1666937	1666994	57	.	.	.	.	0	0	0	0	0	0	0	0	0	0	0	0
Chr3	Tc1_mariner-like_discoglosse	1727467	1729329	1862	S_K9_peak_259	HP1_K9_peak_120	.	.	0	1	0	0	1	0	0	0	0	0	0	0
Chr3	Tc1_mariner-like_rainette	1795963	1797256	1293	S_K4_peak_1474	HP1_K4_peak_1522	KMT1_K4_peak_1589	KMT6_K4_peak_1601	1	0	0	1	0	0	1	0	0	1	0	0
Chr3	MITE_discodeles	2092364	2092586	222	.	.	.	.	0	0	0	0	0	0	0	0	0	0	0	0
Chr3	MITE_mantella	2397408	2397787	379	S_K27_peak_625	.	.	.	0	0	1	0	0	0	0	0	0	0	0	0
Chr3	unclassified_batrachyla	2407723	2407828	105	S_K27_peak_627	.	.	.	0	0	1	0	0	0	0	0	0	0	0	0
Chr3	MITE_altiphrynoides	2418319	2418735	416	.	.	.	.	0	0	0	0	0	0	0	0	0	0	0	0
Chr3	Tc1_mariner-like_pelobate	2421677	2423411	1734	.	HP1_K9_peak_121	.	.	0	0	0	0	1	0	0	0	0	0	0	0
Chr3	soloLTR_eleutherodactylus	2543685	2543742	57	.	.	.	.	0	0	0	0	0	0	0	0	0	0	0	0
Chr3	gypsy_Ty3_yeti	2562980	2569914	6934	S_K9_peak_261,S_K27_peak_638,S_K27_peak_639,S_K27_peak_640	HP1_K9_peak_122	.	KMT6_K4_peak_1695	0	1	1	0	1	0	0	0	0	1	0	0
Chr3	soloLTR_yeti	2562980	2563333	353	S_K27_peak_638	HP1_K9_peak_122	.	KMT6_K4_peak_1695	0	0	1	0	1	0	0	0	0	1	0	0
Chr3	soloLTR_yeti	2569561	2569914	353	S_K27_peak_640	.	.	.	0	0	1	0	0	0	0	0	0	0	0	0
Chr3	unclassified_batrachyla	2584592	2584721	129	.	.	.	.	0	0	0	0	0	0	0	0	0	0	0	0
Chr3	unclassified_lechriodus	2722949	2723180	231	.	.	.	.	0	0	0	0	0	0	0	0	0	0	0	0
Chr3	soloLTR_cyclorana	2753184	2753378	194	.	.	.	.	0	0	0	0	0	0	0	0	0	0	0	0
Chr3	MITE_mantella	2889626	2889936	310	.	.	.	.	0	0	0	0	0	0	0	0	0	0	0	0
Chr3	soloLTR_crapaud	3008329	3008692	363	.	.	.	.	0	0	0	0	0	0	0	0	0	0	0	0
Chr3	MITE_discodeles	3192648	3192814	166	.	.	.	.	0	0	0	0	0	0	0	0	0	0	0	0
Chr3	MITE_discodeles	3517604	3517836	232	.	.	.	.	0	0	0	0	0	0	0	0	0	0	0	0
Chr3	MITE_mantella	3948930	3949263	333	.	.	.	.	0	0	0	0	0	0	0	0	0	0	0	0
Chr3	soloLTR_crapaud	4093838	4093934	96	S_K27_peak_662	HP1_K27_peak_329	KMT1_K27_peak_309	.	0	0	1	0	0	1	0	0	1	0	0	0
Chr3	soloLTR_xenopus	4093988	4094153	165	S_K27_peak_662	HP1_K27_peak_329	KMT1_K27_peak_309	.	0	0	1	0	0	1	0	0	1	0	0	0
Chr3	unclassified_bombinator	4094155	4094626	471	S_K27_peak_662	HP1_K27_peak_329	KMT1_K27_peak_309	.	0	0	1	0	0	1	0	0	1	0	0	0
Chr3	soloLTR_yeti	4095634	4095703	69	S_K27_peak_662	HP1_K27_peak_329	KMT1_K27_peak_309	.	0	0	1	0	0	1	0	0	1	0	0	0
Chr3	soloLTR_crapaud	4095874	4096258	384	S_K27_peak_662	HP1_K27_peak_329	KMT1_K27_peak_309	.	0	0	1	0	0	1	0	0	1	0	0	0
Chr3	soloLTR_arthroleptis	4098861	4099026	165	S_K27_peak_664	.	KMT1_K27_peak_310	.	0	0	1	0	0	0	0	0	1	0	0	0
Chr3	gypsy_Ty3_crapaud	4099699	4101475	1776	S_K9_peak_267,S_K27_peak_664	HP1_K27_peak_330	KMT1_K27_peak_310,KMT1_K27_peak_311	.	0	1	1	0	0	1	0	0	1	0	0	0
Chr3	Tc1_mariner-like_discoglosse	4102346	4104388	2042	S_K9_peak_268,S_K27_peak_665	HP1_K9_peak_123	KMT1_K27_peak_312	KMT6_K9_peak_25	0	1	1	0	1	0	0	0	1	0	1	0
Chr3	soloLTR_crapaud	4104408	4104579	171	S_K27_peak_666	.	KMT1_K27_peak_313	.	0	0	1	0	0	0	0	0	1	0	0	0
Chr3	unclassified_bufo	4104643	4104770	127	S_K27_peak_666	.	KMT1_K27_peak_313	.	0	0	1	0	0	0	0	0	1	0	0	0
Chr3	unclassified_bufo	4104822	4104928	106	S_K27_peak_666	.	.	.	0	0	1	0	0	0	0	0	0	0	0	0
Chr3	unclassified_schoutedenella	4105031	4105266	235	S_K27_peak_666	.	.	.	0	0	1	0	0	0	0	0	0	0	0	0
Chr3	soloLTR_crapaud	4106223	4106412	189	.	.	.	.	0	0	0	0	0	0	0	0	0	0	0	0
Chr3	Tc1_mariner-like_discoglosse	4109636	4109967	331	.	.	.	.	0	0	0	0	0	0	0	0	0	0	0	0
Chr3	unclassified_ansonia	4113674	4113767	93	S_K27_peak_668	.	.	.	0	0	1	0	0	0	0	0	0	0	0	0
Chr3	soloLTR_yeti	4240088	4240438	350	S_K9_peak_275,S_K27_peak_677	HP1_K27_peak_339	KMT1_K27_peak_322	.	0	1	1	0	0	1	0	0	1	0	0	0
Chr3	soloLTR_centrolene	4257366	4257482	116	S_K27_peak_680	HP1_K27_peak_346	KMT1_K27_peak_328	.	0	0	1	0	0	1	0	0	1	0	0	0
Chr3	soloLTR_bufoides	4259883	4260036	153	S_K27_peak_680	HP1_K9_peak_124	KMT1_K27_peak_329	.	0	0	1	0	1	0	0	0	1	0	0	0
Chr3	MITE_discodeles	4263543	4263776	233	S_K9_peak_278,S_K27_peak_680	HP1_K27_peak_348,HP1_K9_peak_125	KMT1_K27_peak_331	.	0	1	1	0	1	1	0	0	1	0	0	0
Chr3	unclassified_amolops	4263828	4264145	317	S_K9_peak_278,S_K27_peak_680	HP1_K27_peak_348,HP1_K9_peak_125	KMT1_K27_peak_331	KMT6_K9_peak_26	0	1	1	0	1	1	0	0	1	0	1	0
Chr3	gypsy_Ty3_crapaud	4272683	4280133	7450	S_K27_peak_683,S_K9_peak_278	HP1_K9_peak_125,HP1_K27_peak_353	KMT1_K27_peak_333,KMT1_K27_peak_335,KMT1_K27_peak_334	KMT6_K9_peak_29,KMT6_K9_peak_30	0	1	1	0	1	1	0	0	1	0	1	0
Chr3	soloLTR_crapaud	4272683	4273126	443	S_K27_peak_683,S_K9_peak_278	HP1_K9_peak_125,HP1_K27_peak_353	KMT1_K27_peak_333	KMT6_K9_peak_29	0	1	1	0	1	1	0	0	1	0	1	0
Chr3	soloLTR_crapaud	4279690	4280133	443	S_K9_peak_278	HP1_K9_peak_125,HP1_K27_peak_353	KMT1_K27_peak_335	KMT6_K9_peak_30	0	1	0	0	1	1	0	0	1	0	1	0
Chr3	soloLTR_grenouille	4295045	4295388	343	.	.	.	.	0	0	0	0	0	0	0	0	0	0	0	0
Chr3	gypsy_Ty3_crapaud	4295401	4295557	156	.	.	.	.	0	0	0	0	0	0	0	0	0	0	0	0
Chr3	soloLTR_crapaud	4295595	4295654	59	.	.	.	.	0	0	0	0	0	0	0	0	0	0	0	0
Chr3	soloLTR_crapaud	4295976	4296262	286	S_K9_peak_284	HP1_K9_peak_131,HP1_K27_peak_361	KMT1_K27_peak_339	KMT6_K9_peak_33	0	1	0	0	1	1	0	0	1	0	1	0
Chr3	soloLTR_crapaud	4296296	4296744	448	S_K9_peak_284	HP1_K9_peak_131,HP1_K27_peak_361	KMT1_K27_peak_339	KMT6_K9_peak_33	0	1	0	0	1	1	0	0	1	0	1	0
Chr3	soloLTR_grenouille	4301934	4302292	358	.	.	.	.	0	0	0	0	0	0	0	0	0	0	0	0
Chr3	soloLTR_crapaud	4302843	4303033	190	S_K9_peak_285	HP1_K27_peak_363,HP1_K9_peak_132	.	.	0	1	0	0	1	1	0	0	0	0	0	0
Chr3	soloLTR_arthroleptis	4303054	4303251	197	S_K9_peak_285	HP1_K27_peak_363,HP1_K9_peak_132	.	.	0	1	0	0	1	1	0	0	0	0	0	0
Chr3	unclassified_amolops	4303270	4303444	174	S_K9_peak_285	HP1_K27_peak_363,HP1_K9_peak_132	.	.	0	1	0	0	1	1	0	0	0	0	0	0
Chr3	unclassified_adenomus	4311284	4311449	165	S_K27_peak_684,S_K9_peak_285	HP1_K27_peak_367,HP1_K9_peak_132	KMT1_K27_peak_341	KMT6_K9_peak_35	0	1	1	0	1	1	0	0	1	0	1	0
Chr3	unclassified_adenomus	4326725	4326944	219	S_K9_peak_286,S_K27_peak_685	HP1_K9_peak_134,HP1_K27_peak_372	KMT1_K27_peak_345	.	0	1	1	0	1	1	0	0	1	0	0	0
Chr3	soloLTR_crapaud	4342501	4342698	197	S_K27_peak_689	.	.	.	0	0	1	0	0	0	0	0	0	0	0	0
Chr3	MITE_mantella	4442064	4442426	362	.	.	.	.	0	0	0	0	0	0	0	0	0	0	0	0
Chr3	unclassified_cardioglossa	4481965	4482113	148	.	.	.	.	0	0	0	0	0	0	0	0	0	0	0	0
Chr3	unclassified_leptodactylodon	4482162	4482270	108	.	.	.	.	0	0	0	0	0	0	0	0	0	0	0	0
Chr3	soloLTR_crapaud	4482272	4482642	370	.	.	.	.	0	0	0	0	0	0	0	0	0	0	0	0
Chr3	soloLTR_crapaud	4482909	4483252	343	.	.	.	.	0	0	0	0	0	0	0	0	0	0	0	0
Chr3	gypsy_Ty3_crapaud	4483558	4484106	548	S_K27_peak_701	.	.	.	0	0	1	0	0	0	0	0	0	0	0	0
Chr3	soloLTR_crapaud	4484342	4484467	125	S_K27_peak_701	.	.	.	0	0	1	0	0	0	0	0	0	0	0	0
Chr3	soloLTR_yeti	4484469	4484757	288	S_K27_peak_701	.	.	.	0	0	1	0	0	0	0	0	0	0	0	0
Chr3	soloLTR_crapaud	4484758	4484867	109	.	.	.	.	0	0	0	0	0	0	0	0	0	0	0	0
Chr3	soloLTR_crapaud	4484869	4485062	193	.	.	.	.	0	0	0	0	0	0	0	0	0	0	0	0
Chr3	soloLTR_yeti	4536491	4536614	123	.	.	.	.	0	0	0	0	0	0	0	0	0	0	0	0
Chr3	copia_Ty1_centrolene	4536642	4542563	5921	S_K27_peak_708,S_K27_peak_709,S_K27_peak_710	.	.	.	0	0	1	0	0	0	0	0	0	0	0	0
Chr3	soloLTR_centrolene	4536642	4536824	182	.	.	.	.	0	0	0	0	0	0	0	0	0	0	0	0
Chr3	soloLTR_centrolene	4542383	4542563	180	.	.	.	.	0	0	0	0	0	0	0	0	0	0	0	0
Chr3	soloLTR_centrolene	4587644	4587827	183	S_K27_peak_714	.	.	.	0	0	1	0	0	0	0	0	0	0	0	0
Chr3	soloLTR_xenopus	4702334	4702568	234	.	.	.	.	0	0	0	0	0	0	0	0	0	0	0	0
Chr3	soloLTR_grenouille	4702769	4703124	355	.	.	.	.	0	0	0	0	0	0	0	0	0	0	0	0
Chr3	soloLTR_hyla	4703126	4703231	105	.	.	.	.	0	0	0	0	0	0	0	0	0	0	0	0
Chr3	soloLTR_hyla	4703234	4703846	612	.	HP1_K9_peak_136	.	.	0	0	0	0	1	0	0	0	0	0	0	0
Chr3	soloLTR_hyla	4703870	4704004	134	S_K9_peak_297	HP1_K9_peak_136	.	.	0	1	0	0	1	0	0	0	0	0	0	0
Chr3	soloLTR_grenouille	4704997	4705354	357	.	.	.	.	0	0	0	0	0	0	0	0	0	0	0	0
Chr3	copia_Ty1_hyla	4705356	4709006	3650	S_K9_peak_298	HP1_K9_peak_137	.	.	0	1	0	0	1	0	0	0	0	0	0	0
Chr4	soloLTR_crapaud	294	526	232	S_K9_peak_299	HP1_K9_peak_140	.	.	0	1	0	0	1	0	0	0	0	0	0	0
Chr4	soloLTR_grenouille	841	1100	259	S_K9_peak_299	HP1_K9_peak_140	.	.	0	1	0	0	1	0	0	0	0	0	0	0
Chr4	gypsy_Ty3_crapaud	1398	1598	200	.	HP1_K9_peak_140	.	.	0	0	0	0	1	0	0	0	0	0	0	0
Chr4	soloLTR_hyla	1709	2323	614	.	HP1_K9_peak_140	.	.	0	0	0	0	1	0	0	0	0	0	0	0
Chr4	gypsy_Ty3_crapaud	2417	2890	473	S_K9_peak_300,S_K27_peak_727	HP1_K9_peak_140,HP1_K27_peak_388	.	KMT6_K9_peak_37	0	1	1	0	1	1	0	0	0	0	1	0
Chr4	soloLTR_crapaud	2909	3606	697	S_K9_peak_300,S_K27_peak_727	HP1_K9_peak_140,HP1_K27_peak_388	KMT1_K27_peak_364	KMT6_K9_peak_37	0	1	1	0	1	1	0	0	1	0	1	0
Chr4	gypsy_Ty3_crapaud	3626	3916	290	S_K9_peak_300,S_K27_peak_727	HP1_K9_peak_140,HP1_K27_peak_388	KMT1_K27_peak_364	.	0	1	1	0	1	1	0	0	1	0	0	0
Chr4	gypsy_Ty3_crapaud	4116	4191	75	S_K9_peak_300,S_K27_peak_727	HP1_K9_peak_140,HP1_K27_peak_388	KMT1_K27_peak_364	.	0	1	1	0	1	1	0	0	1	0	0	0
Chr4	soloLTR_crapaud	4277	4354	77	S_K9_peak_300,S_K27_peak_727	HP1_K9_peak_140,HP1_K27_peak_388	KMT1_K27_peak_364	.	0	1	1	0	1	1	0	0	1	0	0	0
Chr4	Tc1_mariner-like_discoglosse	126516	128382	1866	S_K9_peak_311,S_K27_peak_746	.	.	.	0	1	1	0	0	0	0	0	0	0	0	0
Chr4	Tc1_mariner-like_discoglosse	165740	167529	1789	S_K9_peak_312,S_K27_peak_757	.	.	.	0	1	1	0	0	0	0	0	0	0	0	0
Chr4	soloLTR_cochranella	167826	167979	153	.	.	.	.	0	0	0	0	0	0	0	0	0	0	0	0
Chr4	unclassified_amolops	181470	181673	203	S_K9_peak_313,S_K27_peak_760	HP1_K9_peak_142	.	.	0	1	1	0	1	0	0	0	0	0	0	0
Chr4	gypsy_Ty3_crapaud	182064	188825	6761	S_K9_peak_313	HP1_K9_peak_142,HP1_K9_peak_143,HP1_K27_peak_408	.	.	0	1	0	0	1	1	0	0	0	0	0	0
Chr4	soloLTR_crapaud	182064	182457	393	S_K9_peak_313	HP1_K9_peak_142	.	.	0	1	0	0	1	0	0	0	0	0	0	0
Chr4	soloLTR_crapaud	188465	188825	360	.	.	.	.	0	0	0	0	0	0	0	0	0	0	0	0
Chr4	Tc1_mariner-like_discoglosse	189169	190148	979	.	.	.	.	0	0	0	0	0	0	0	0	0	0	0	0
Chr4	soloLTR_grenouille	190202	190484	282	.	.	.	.	0	0	0	0	0	0	0	0	0	0	0	0
Chr4	unclassified_adenomus	190510	190665	155	.	.	.	.	0	0	0	0	0	0	0	0	0	0	0	0
Chr4	MITE_discodeles	228835	229010	175	.	.	.	.	0	0	0	0	0	0	0	0	0	0	0	0
Chr4	unclassified_adenomus	374419	374755	336	S_K9_peak_318,S_K27_peak_778	HP1_K27_peak_415	KMT1_K27_peak_384	.	0	1	1	0	0	1	0	0	1	0	0	0
Chr4	gypsy_Ty3_pipa	381252	385493	4241	S_K9_peak_319,S_K9_peak_320,S_K27_peak_779	HP1_K27_peak_417,HP1_K27_peak_418	KMT1_K27_peak_385,KMT1_K27_peak_386	.	0	1	1	0	0	1	0	0	1	0	0	0
Chr4	unclassified_bufo	385595	385850	255	S_K9_peak_320,S_K27_peak_779	HP1_K27_peak_418	KMT1_K27_peak_386	.	0	1	1	0	0	1	0	0	1	0	0	0
Chr4	unclassified_bombina	391337	391732	395	S_K9_peak_323,S_K27_peak_779	HP1_K27_peak_418	KMT1_K27_peak_387	.	0	1	1	0	0	1	0	0	1	0	0	0
Chr4	soloLTR_eleutherodactylus	433266	433325	59	S_K9_peak_331,S_K27_peak_782	HP1_K27_peak_425	KMT1_K27_peak_394	.	0	1	1	0	0	1	0	0	1	0	0	0
Chr4	MITE_altiphrynoides	434858	435322	464	S_K27_peak_782	HP1_K27_peak_425	.	.	0	0	1	0	0	1	0	0	0	0	0	0
Chr4	unclassified_adenomus	436173	436409	236	S_K9_peak_332,S_K27_peak_782	HP1_K27_peak_426	KMT1_K27_peak_395	.	0	1	1	0	0	1	0	0	1	0	0	0
Chr4	unclassified_microhyla	436434	436893	459	S_K9_peak_332,S_K27_peak_782	HP1_K27_peak_426	KMT1_K27_peak_395	KMT6_K9_peak_38	0	1	1	0	0	1	0	0	1	0	1	0
Chr4	soloLTR_crapaud	436956	437347	391	S_K9_peak_332,S_K27_peak_782	HP1_K27_peak_426	.	.	0	1	1	0	0	1	0	0	0	0	0	0
Chr4	unclassified_microhyla	437405	438014	609	S_K9_peak_332,S_K27_peak_782	HP1_K27_peak_426	KMT1_K27_peak_396	.	0	1	1	0	0	1	0	0	1	0	0	0
Chr4	unclassified_amolops	443538	444381	843	S_K27_peak_784	.	.	.	0	0	1	0	0	0	0	0	0	0	0	0
Chr4	unclassified_leptopelis	458320	458432	112	S_K9_peak_333,S_K27_peak_785	.	KMT1_K27_peak_399	.	0	1	1	0	0	0	0	0	1	0	0	0
Chr4	soloLTR_cyclorana	460718	460911	193	S_K27_peak_785	HP1_K27_peak_431	KMT1_K27_peak_400	.	0	0	1	0	0	1	0	0	1	0	0	0
Chr4	soloLTR_crapaud	513911	514312	401	S_K27_peak_792	.	.	.	0	0	1	0	0	0	0	0	0	0	0	0
Chr4	soloLTR_yeti	515492	515783	291	S_K27_peak_792	.	.	.	0	0	1	0	0	0	0	0	0	0	0	0
Chr4	copia_Ty1_centrolene	516746	518053	1307	.	HP1_K9_peak_144	.	.	0	0	0	0	1	0	0	0	0	0	0	0
Chr4	soloLTR_centrolene	516746	516925	179	.	HP1_K9_peak_144	.	.	0	0	0	0	1	0	0	0	0	0	0	0
Chr4	soloLTR_grenouille	518063	518421	358	.	.	.	.	0	0	0	0	0	0	0	0	0	0	0	0
Chr4	copia_Ty1_centrolene	518427	520791	2364	.	HP1_K9_peak_145	.	.	0	0	0	0	1	0	0	0	0	0	0	0
Chr4	copia_Ty1_nephelobates	520794	521219	425	.	HP1_K9_peak_145	.	.	0	0	0	0	1	0	0	0	0	0	0	0
Chr4	copia_Ty1_nephelobates	520794	522365	1571	.	HP1_K9_peak_145	.	.	0	0	0	0	1	0	0	0	0	0	0	0
Chr4	copia_Ty1_nephelobates	522461	526559	4098	.	HP1_K9_peak_147,HP1_K9_peak_146	.	.	0	0	0	0	1	0	0	0	0	0	0	0
Chr4	copia_Ty1_nephelobates	526113	526559	446	.	HP1_K9_peak_147	.	.	0	0	0	0	1	0	0	0	0	0	0	0
Chr4	copia_Ty1_centrolene	526560	528825	2265	.	HP1_K9_peak_148	.	.	0	0	0	0	1	0	0	0	0	0	0	0
Chr4	soloLTR_centrolene	528645	528825	180	.	HP1_K9_peak_148	.	.	0	0	0	0	1	0	0	0	0	0	0	0
Chr4	soloLTR_cochranella	566217	566329	112	S_K27_peak_802	.	.	.	0	0	1	0	0	0	0	0	0	0	0	0
Chr4	copia_Ty1_centrolene	567635	573552	5917	S_K9_peak_342,S_K27_peak_802,S_K9_peak_343,S_K27_peak_803	HP1_K9_peak_149,HP1_K9_peak_150,HP1_K9_peak_151	.	.	0	1	1	0	1	0	0	0	0	0	0	0
Chr4	soloLTR_centrolene	567635	567812	177	S_K27_peak_802	HP1_K9_peak_149	.	.	0	0	1	0	1	0	0	0	0	0	0	0
Chr4	soloLTR_centrolene	573374	573552	178	S_K9_peak_343,S_K27_peak_803	HP1_K9_peak_151	.	.	0	1	1	0	1	0	0	0	0	0	0	0
Chr4	soloLTR_cyclorana	641942	642133	191	S_K9_peak_351,S_K27_peak_813	HP1_K27_peak_457	.	.	0	1	1	0	0	1	0	0	0	0	0	0
Chr4	Tc1_mariner-like_discoglosse	663444	665309	1865	S_K9_peak_356,S_K27_peak_817	HP1_K9_peak_152	.	.	0	1	1	0	1	0	0	0	0	0	0	0
Chr4	unclassified_amolops	688782	688939	157	S_K27_peak_818	HP1_K27_peak_472	KMT1_K27_peak_445	.	0	0	1	0	0	1	0	0	1	0	0	0
Chr4	soloLTR_crapaud	693835	693896	61	S_K27_peak_818	.	.	.	0	0	1	0	0	0	0	0	0	0	0	0
Chr4	soloLTR_crapaud	693945	694135	190	S_K27_peak_818	.	.	.	0	0	1	0	0	0	0	0	0	0	0	0
Chr4	soloLTR_capensibufo	708608	708889	281	S_K27_peak_822	.	KMT1_K27_peak_448	.	0	0	1	0	0	0	0	0	1	0	0	0
Chr4	soloLTR_cochranella	739413	739510	97	.	.	.	.	0	0	0	0	0	0	0	0	0	0	0	0
Chr4	soloLTR_crapaud	821813	821905	92	S_K9_peak_369,S_K27_peak_834	HP1_K9_peak_155	.	.	0	1	1	0	1	0	0	0	0	0	0	0
Chr4	soloLTR_crapaud	821963	822345	382	S_K9_peak_369,S_K27_peak_834	HP1_K9_peak_155	.	.	0	1	1	0	1	0	0	0	0	0	0	0
Chr4	soloLTR_rana	822347	822857	510	S_K9_peak_369,S_K27_peak_834	HP1_K9_peak_155	.	.	0	1	1	0	1	0	0	0	0	0	0	0
Chr4	soloLTR_crapaud	822859	822895	36	S_K9_peak_369,S_K27_peak_834	HP1_K9_peak_155	.	.	0	1	1	0	1	0	0	0	0	0	0	0
Chr4	soloLTR_crapaud	823161	823494	333	S_K9_peak_369	HP1_K9_peak_155	.	KMT6_K9_peak_39	0	1	0	0	1	0	0	0	0	0	1	0
Chr4	gypsy_Ty3_crapaud	823494	824846	1352	S_K9_peak_369	HP1_K9_peak_155	.	KMT6_K9_peak_39	0	1	0	0	1	0	0	0	0	0	1	0
Chr4	soloLTR_crapaud	823494	823607	113	S_K9_peak_369	HP1_K9_peak_155	.	KMT6_K9_peak_39	0	1	0	0	1	0	0	0	0	0	1	0
Chr4	gypsy_Ty3_crapaud	825531	826493	962	.	.	.	.	0	0	0	0	0	0	0	0	0	0	0	0
Chr4	soloLTR_crapaud	827815	827898	83	.	.	.	.	0	0	0	0	0	0	0	0	0	0	0	0
Chr4	Tc1_mariner-like_discoglosse	853022	854889	1867	S_K9_peak_371,S_K27_peak_839	HP1_K9_peak_157,HP1_K9_peak_158,HP1_K27_peak_498	KMT1_K27_peak_468	.	0	1	1	0	1	1	0	0	1	0	0	0
Chr4	Tc1_mariner-like_discoglosse	860720	861263	543	S_K9_peak_374	HP1_K9_peak_159	.	.	0	1	0	0	1	0	0	0	0	0	0	0
Chr4	gypsy_Ty3_crapaud	861279	863596	2317	S_K9_peak_374	HP1_K9_peak_159,HP1_K27_peak_500	KMT1_K27_peak_470	.	0	1	0	0	1	1	0	0	1	0	0	0
Chr4	soloLTR_crapaud	861279	861417	138	S_K9_peak_374	HP1_K9_peak_159	.	.	0	1	0	0	1	0	0	0	0	0	0	0
Chr4	soloLTR_hyla	863669	863788	119	.	HP1_K9_peak_160	.	.	0	0	0	0	1	0	0	0	0	0	0	0
Chr4	soloLTR_crapaud	863790	864314	524	S_K9_peak_375	HP1_K9_peak_160	.	.	0	1	0	0	1	0	0	0	0	0	0	0
Chr4	gypsy_Ty3_crapaud	864397	866677	2280	S_K9_peak_375	HP1_K9_peak_160,HP1_K27_peak_501,HP1_K27_peak_502	KMT1_K27_peak_471	.	0	1	0	0	1	1	0	0	1	0	0	0
Chr4	gypsy_Ty3_crapaud	868582	869901	1319	S_K9_peak_376,S_K27_peak_841	HP1_K9_peak_161,HP1_K27_peak_503	KMT1_K27_peak_472	.	0	1	1	0	1	1	0	0	1	0	0	0
Chr4	soloLTR_crapaud	869691	869901	210	S_K9_peak_376	HP1_K9_peak_161	.	.	0	1	0	0	1	0	0	0	0	0	0	0
Chr4	Tc1_mariner-like_discoglosse	870853	871578	725	.	HP1_K9_peak_162	.	.	0	0	0	0	1	0	0	0	0	0	0	0
Chr4	Tc1_mariner-like_pelobate	873277	875193	1916	S_K9_peak_378,S_K27_peak_842,S_K27_peak_843	HP1_K9_peak_162,HP1_K9_peak_163,HP1_K27_peak_505	.	.	0	1	1	0	1	1	0	0	0	0	0	0
Chr4	soloLTR_crapaud	891402	891762	360	S_K27_peak_846	.	.	.	0	0	1	0	0	0	0	0	0	0	0	0
Chr4	unclassified_leptodactylodon	891763	891945	182	.	.	.	.	0	0	0	0	0	0	0	0	0	0	0	0
Chr4	soloLTR_crapaud	891946	892370	424	.	.	.	.	0	0	0	0	0	0	0	0	0	0	0	0
Chr4	Tc1_mariner-like_discoglosse	915028	915880	852	.	HP1_K9_peak_165	.	.	0	0	0	0	1	0	0	0	0	0	0	0
Chr4	gypsy_Ty3_crapaud	915882	916792	910	.	HP1_K9_peak_165	.	.	0	0	0	0	1	0	0	0	0	0	0	0
Chr4	soloLTR_crapaud	915882	916185	303	.	HP1_K9_peak_165	.	.	0	0	0	0	1	0	0	0	0	0	0	0
Chr4	gypsy_Ty3_crapaud	917549	918547	998	.	.	.	.	0	0	0	0	0	0	0	0	0	0	0	0
Chr4	gypsy_Ty3_crapaud	918896	920811	1915	.	.	.	.	0	0	0	0	0	0	0	0	0	0	0	0
Chr4	soloLTR_crapaud	921604	921806	202	S_K9_peak_382	HP1_K9_peak_166,HP1_K27_peak_515	KMT1_K27_peak_481	.	0	1	0	0	1	1	0	0	1	0	0	0
Chr4	gypsy_Ty3_crapaud	923018	923397	379	.	.	.	.	0	0	0	0	0	0	0	0	0	0	0	0
Chr4	gypsy_Ty3_crapaud	923699	925423	1724	S_K9_peak_383	HP1_K9_peak_167,HP1_K27_peak_516	KMT1_K27_peak_482	.	0	1	0	0	1	1	0	0	1	0	0	0
Chr4	gypsy_Ty3_crapaud	925847	926954	1107	S_K9_peak_384	HP1_K9_peak_168	.	.	0	1	0	0	1	0	0	0	0	0	0	0
Chr4	gypsy_Ty3_crapaud	927252	927636	384	.	.	.	.	0	0	0	0	0	0	0	0	0	0	0	0
Chr4	soloLTR_crapaud	927252	927636	384	.	.	.	.	0	0	0	0	0	0	0	0	0	0	0	0
Chr4	gypsy_Ty3_crapaud	927638	930960	3322	S_K9_peak_385	HP1_K9_peak_169	.	KMT6_K9_peak_41	0	1	0	0	1	0	0	0	0	0	1	0
Chr4	soloLTR_crapaud	930624	930960	336	S_K9_peak_385	HP1_K9_peak_169	.	KMT6_K9_peak_41	0	1	0	0	1	0	0	0	0	0	1	0
Chr4	Tc1_mariner-like_discoglosse	930980	932339	1359	S_K9_peak_385	HP1_K9_peak_170	.	.	0	1	0	0	1	0	0	0	0	0	0	0
Chr4	MITE_mantella	935315	935568	253	S_K27_peak_851	HP1_K27_peak_518	.	.	0	0	1	0	0	1	0	0	0	0	0	0
Chr4	MITE_mantella	962928	963270	342	S_K27_peak_854	.	KMT1_K27_peak_483	.	0	0	1	0	0	0	0	0	1	0	0	0
Chr4	gypsy_Ty3_crapaud	1041108	1042059	951	.	HP1_K9_peak_171	.	.	0	0	0	0	1	0	0	0	0	0	0	0
Chr4	soloLTR_crapaud	1041108	1041521	413	.	HP1_K9_peak_171	.	.	0	0	0	0	1	0	0	0	0	0	0	0
Chr4	soloLTR_hyla	1042060	1042690	630	.	.	.	.	0	0	0	0	0	0	0	0	0	0	0	0
Chr4	gypsy_Ty3_crapaud	1042706	1048222	5516	.	.	.	.	0	0	0	0	0	0	0	0	0	0	0	0
Chr4	soloLTR_crapaud	1047808	1048222	414	.	.	.	.	0	0	0	0	0	0	0	0	0	0	0	0
Chr4	soloLTR_crapaud	1048443	1048807	364	.	.	.	.	0	0	0	0	0	0	0	0	0	0	0	0
Chr4	soloLTR_crapaud	1049022	1049098	76	.	.	.	.	0	0	0	0	0	0	0	0	0	0	0	0
Chr4	soloLTR_grenouille	1049108	1049354	246	.	.	.	.	0	0	0	0	0	0	0	0	0	0	0	0
Chr4	soloLTR_grenouille	1050176	1050515	339	.	.	.	.	0	0	0	0	0	0	0	0	0	0	0	0
Chr4	soloLTR_grenouille	1050517	1050637	120	.	.	.	.	0	0	0	0	0	0	0	0	0	0	0	0
Chr4	unclassified_leptodactylodon	1050638	1050937	299	.	.	.	.	0	0	0	0	0	0	0	0	0	0	0	0
Chr4	soloLTR_crapaud	1050948	1051316	368	.	.	.	.	0	0	0	0	0	0	0	0	0	0	0	0
Chr4	unclassified_leptodactylodon	1051409	1051651	242	.	.	.	.	0	0	0	0	0	0	0	0	0	0	0	0
Chr4	unclassified_leptopelis	1077090	1077201	111	S_K4_peak_1832	.	.	KMT6_K4_peak_1999	1	0	0	0	0	0	0	0	0	1	0	0
Chr4	soloLTR_crapaud	1218065	1218325	260	S_K9_peak_388	HP1_K9_peak_172	.	.	0	1	0	0	1	0	0	0	0	0	0	0
Chr4	Tc1_mariner-like_discoglosse	1219317	1221180	1863	S_K9_peak_388	HP1_K9_peak_172,HP1_K9_peak_173	.	.	0	1	0	0	1	0	0	0	0	0	0	0
Chr4	soloLTR_hyla	1221609	1222226	617	.	HP1_K9_peak_173	.	.	0	0	0	0	1	0	0	0	0	0	0	0
Chr4	soloLTR_crapaud	1222825	1223266	441	.	.	.	.	0	0	0	0	0	0	0	0	0	0	0	0
Chr4	soloLTR_crapaud	1224061	1224180	119	S_K9_peak_389	HP1_K9_peak_174	.	.	0	1	0	0	1	0	0	0	0	0	0	0
Chr4	soloLTR_crapaud	1224375	1224577	202	.	HP1_K9_peak_174	.	.	0	0	0	0	1	0	0	0	0	0	0	0
Chr4	gypsy_Ty3_crapaud	1224875	1226687	1812	.	HP1_K9_peak_174	.	.	0	0	0	0	1	0	0	0	0	0	0	0
Chr4	gypsy_Ty3_crapaud	1241518	1243237	1719	.	.	.	.	0	0	0	0	0	0	0	0	0	0	0	0
Chr4	soloLTR_crapaud	1243268	1243665	397	.	.	.	.	0	0	0	0	0	0	0	0	0	0	0	0
Chr4	gypsy_Ty3_crapaud	1244497	1246207	1710	.	.	.	.	0	0	0	0	0	0	0	0	0	0	0	0
Chr4	soloLTR_hyla	1251459	1252089	630	.	.	.	.	0	0	0	0	0	0	0	0	0	0	0	0
Chr4	unclassified_churamiti	1253554	1253693	139	S_K9_peak_390	HP1_K9_peak_175	.	.	0	1	0	0	1	0	0	0	0	0	0	0
Chr4	MITE_discodeles	1280132	1280229	97	.	.	.	.	0	0	0	0	0	0	0	0	0	0	0	0
Chr4	Tc1_mariner-like_discoglosse	1300495	1302358	1863	S_K9_peak_392	.	.	KMT6_K9_peak_43	0	1	0	0	0	0	0	0	0	0	1	0
Chr4	Tc1_mariner-like_discoglosse	1353334	1354324	990	.	HP1_K9_peak_176	.	.	0	0	0	0	1	0	0	0	0	0	0	0
Chr4	soloLTR_hyla	1354335	1354965	630	.	.	.	.	0	0	0	0	0	0	0	0	0	0	0	0
Chr4	Tc1_mariner-like_discoglosse	1354999	1355800	801	.	.	.	.	0	0	0	0	0	0	0	0	0	0	0	0
Chr4	Tc1_mariner-like_discoglosse	1356577	1356731	154	.	.	.	.	0	0	0	0	0	0	0	0	0	0	0	0
Chr4	gypsy_Ty3_crapaud	1360273	1361632	1359	.	HP1_K9_peak_177	.	.	0	0	0	0	1	0	0	0	0	0	0	0
Chr4	soloLTR_crapaud	1361215	1361632	417	.	HP1_K9_peak_177	.	.	0	0	0	0	1	0	0	0	0	0	0	0
Chr4	gypsy_Ty3_crapaud	1361635	1362517	882	.	HP1_K9_peak_177	.	.	0	0	0	0	1	0	0	0	0	0	0	0
Chr4	soloLTR_crapaud	1361635	1362198	563	.	HP1_K9_peak_177	.	.	0	0	0	0	1	0	0	0	0	0	0	0
Chr4	gypsy_Ty3_crapaud	1362588	1363484	896	.	HP1_K9_peak_177	.	.	0	0	0	0	1	0	0	0	0	0	0	0
Chr4	soloLTR_crapaud	1362588	1363077	489	.	HP1_K9_peak_177	.	.	0	0	0	0	1	0	0	0	0	0	0	0
Chr4	copia_Ty1_hyla	1363519	1364528	1009	.	.	.	.	0	0	0	0	0	0	0	0	0	0	0	0
Chr4	soloLTR_hyla	1363519	1364150	631	.	.	.	.	0	0	0	0	0	0	0	0	0	0	0	0
Chr4	soloLTR_grenouille	1364531	1364888	357	.	.	.	.	0	0	0	0	0	0	0	0	0	0	0	0
Chr4	copia_Ty1_hyla	1364892	1370317	5425	S_K9_peak_393	HP1_K9_peak_178	.	.	0	1	0	0	1	0	0	0	0	0	0	0
Chr4	soloLTR_hyla	1369694	1370317	623	.	HP1_K9_peak_178	.	.	0	0	0	0	1	0	0	0	0	0	0	0
Chr4	gypsy_Ty3_crapaud	1370327	1372729	2402	S_K9_peak_394	HP1_K9_peak_178	.	.	0	1	0	0	1	0	0	0	0	0	0	0
Chr4	soloLTR_crapaud	1372544	1372729	185	S_K9_peak_394	HP1_K9_peak_178	.	.	0	1	0	0	1	0	0	0	0	0	0	0
Chr4	soloLTR_crapaud	1396716	1396850	134	.	.	.	.	0	0	0	0	0	0	0	0	0	0	0	0
Chr4	soloLTR_crapaud	1396864	1397260	396	S_K27_peak_874	.	.	.	0	0	1	0	0	0	0	0	0	0	0	0
Chr4	MITE_discodeles	1399395	1399544	149	S_K9_peak_398,S_K27_peak_874	.	KMT1_K27_peak_493	.	0	1	1	0	0	0	0	0	1	0	0	0
Chr4	soloLTR_pelodytes	1433247	1433349	102	S_K27_peak_878	.	.	.	0	0	1	0	0	0	0	0	0	0	0	0
Chr4	soloLTR_astylosternus	1451053	1451221	168	S_K9_peak_404,S_K27_peak_879	HP1_K27_peak_540	.	.	0	1	1	0	0	1	0	0	0	0	0	0
Chr4	soloLTR_bufoides	1649354	1649511	157	.	.	.	.	0	0	0	0	0	0	0	0	0	0	0	0
Chr4	soloLTR_crapaud	1655760	1656196	436	S_K27_peak_904	.	.	.	0	0	1	0	0	0	0	0	0	0	0	0
Chr4	soloLTR_crapaud	1656286	1656448	162	S_K27_peak_904	.	.	.	0	0	1	0	0	0	0	0	0	0	0	0
Chr4	Tc1_mariner-like_discoglosse	1656613	1656843	230	S_K27_peak_904	.	.	.	0	0	1	0	0	0	0	0	0	0	0	0
Chr4	soloLTR_crapaud	1657422	1657622	200	S_K27_peak_904	.	.	.	0	0	1	0	0	0	0	0	0	0	0	0
Chr4	soloLTR_crapaud	1658481	1658562	81	S_K27_peak_905	.	.	.	0	0	1	0	0	0	0	0	0	0	0	0
Chr4	unclassified_amolops	1658563	1658727	164	S_K27_peak_905	.	.	.	0	0	1	0	0	0	0	0	0	0	0	0
Chr4	soloLTR_cochranella	1699875	1700014	139	.	.	.	.	0	0	0	0	0	0	0	0	0	0	0	0
Chr4	unclassified_andinophryne	1704156	1704277	121	.	.	.	.	0	0	0	0	0	0	0	0	0	0	0	0
Chr4	soloLTR_crapaud	1732926	1733086	160	.	.	.	.	0	0	0	0	0	0	0	0	0	0	0	0
Chr4	soloLTR_crapaud	1733127	1733331	204	.	.	.	.	0	0	0	0	0	0	0	0	0	0	0	0
Chr4	soloLTR_crapaud	1733370	1733767	397	.	.	.	.	0	0	0	0	0	0	0	0	0	0	0	0
Chr4	soloLTR_crapaud	1733837	1733957	120	.	.	.	.	0	0	0	0	0	0	0	0	0	0	0	0
Chr4	soloLTR_crapaud	1734262	1734706	444	.	.	.	.	0	0	0	0	0	0	0	0	0	0	0	0
Chr4	soloLTR_cyclorana	1734922	1735115	193	.	.	.	.	0	0	0	0	0	0	0	0	0	0	0	0
Chr4	Tc1_mariner-like_discoglosse	1783559	1784226	667	.	.	.	.	0	0	0	0	0	0	0	0	0	0	0	0
Chr4	soloLTR_crapaud	1784227	1784646	419	.	.	.	.	0	0	0	0	0	0	0	0	0	0	0	0
Chr4	Tc1_mariner-like_discoglosse	1784666	1785843	1177	.	HP1_K9_peak_180	.	.	0	0	0	0	1	0	0	0	0	0	0	0
Chr4	soloLTR_ascaphus	1820822	1820991	169	.	.	.	.	0	0	0	0	0	0	0	0	0	0	0	0
Chr4	MITE_discodeles	1910456	1910567	111	.	.	.	.	0	0	0	0	0	0	0	0	0	0	0	0
Chr4	MITE_mantella	1956635	1957017	382	.	.	.	.	0	0	0	0	0	0	0	0	0	0	0	0
Chr4	soloLTR_bufoides	2142043	2142186	143	.	.	.	.	0	0	0	0	0	0	0	0	0	0	0	0
Chr4	unclassified_batrachyla	2224496	2224691	195	.	.	.	.	0	0	0	0	0	0	0	0	0	0	0	0
Chr4	MITE_discodeles	2256401	2256578	177	.	.	.	.	0	0	0	0	0	0	0	0	0	0	0	0
Chr4	soloLTR_crapaud	2261517	2261914	397	.	.	.	.	0	0	0	0	0	0	0	0	0	0	0	0
Chr4	soloLTR_crapaud	2261984	2262104	120	.	.	.	.	0	0	0	0	0	0	0	0	0	0	0	0
Chr4	MITE_discodeles	2265729	2265886	157	.	.	.	.	0	0	0	0	0	0	0	0	0	0	0	0
Chr4	soloLTR_crapaud	2359063	2359411	348	.	.	.	.	0	0	0	0	0	0	0	0	0	0	0	0
Chr4	MITE_discodeles	2479807	2479944	137	.	.	.	.	0	0	0	0	0	0	0	0	0	0	0	0
Chr4	soloLTR_hyla	2564490	2565122	632	.	.	.	.	0	0	0	0	0	0	0	0	0	0	0	0
Chr4	Tc1_mariner-like_pelobate	2684068	2686024	1956	S_K9_peak_413	.	.	.	0	1	0	0	0	0	0	0	0	0	0	0
Chr4	unclassified_ansonia	2734554	2734647	93	.	.	.	.	0	0	0	0	0	0	0	0	0	0	0	0
Chr4	soloLTR_ascaphus	2820772	2820843	71	S_K9_peak_414	HP1_K9_peak_181	.	.	0	1	0	0	1	0	0	0	0	0	0	0
Chr4	soloLTR_crapaud	2995154	2995313	159	.	.	.	.	0	0	0	0	0	0	0	0	0	0	0	0
Chr4	soloLTR_crapaud	2995855	2996269	414	.	.	.	.	0	0	0	0	0	0	0	0	0	0	0	0
Chr4	soloLTR_grenouille	2996340	2996699	359	.	.	.	.	0	0	0	0	0	0	0	0	0	0	0	0
Chr4	MITE_discodeles	3004515	3004746	231	.	.	.	.	0	0	0	0	0	0	0	0	0	0	0	0
Chr4	MITE_discodeles	3018932	3019176	244	.	.	.	.	0	0	0	0	0	0	0	0	0	0	0	0
Chr4	soloLTR_crapaud	3049438	3049724	286	.	.	.	.	0	0	0	0	0	0	0	0	0	0	0	0
Chr4	soloLTR_eleutherodactylus	3135227	3135284	57	.	.	.	.	0	0	0	0	0	0	0	0	0	0	0	0
Chr4	soloLTR_crepidophryne	3168795	3168931	136	.	.	.	.	0	0	0	0	0	0	0	0	0	0	0	0
Chr4	unclassified_batrachyla	3178059	3178225	166	S_K27_peak_938	.	.	.	0	0	1	0	0	0	0	0	0	0	0	0
Chr4	soloLTR_capensibufo	3226916	3227200	284	S_K27_peak_943	.	.	.	0	0	1	0	0	0	0	0	0	0	0	0
Chr4	soloLTR_capensibufo	3227687	3227775	88	S_K27_peak_943	.	.	.	0	0	1	0	0	0	0	0	0	0	0	0
Chr4	Tc1_mariner-like_discoglosse	3229689	3231626	1937	S_K9_peak_416,S_K9_peak_417,S_K27_peak_944	HP1_K9_peak_182,HP1_K9_peak_183	.	.	0	1	1	0	1	0	0	0	0	0	0	0
Chr4	soloLTR_crapaud	3241822	3242118	296	S_K27_peak_944	.	.	.	0	0	1	0	0	0	0	0	0	0	0	0
Chr4	soloLTR_centrolene	3258639	3258825	186	S_K9_peak_422,S_K27_peak_945	.	KMT1_K27_peak_518	.	0	1	1	0	0	0	0	0	1	0	0	0
Chr4	Tc1_mariner-like_discoglosse	3298504	3298749	245	S_K9_peak_428	HP1_K9_peak_184	.	.	0	1	0	0	1	0	0	0	0	0	0	0
Chr4	soloLTR_hyla	3298764	3299237	473	S_K9_peak_428	HP1_K9_peak_184	.	.	0	1	0	0	1	0	0	0	0	0	0	0
Chr4	gypsy_Ty3_crapaud	3301174	3305285	4111	S_K9_peak_429	HP1_K9_peak_185	.	.	0	1	0	0	1	0	0	0	0	0	0	0
Chr4	soloLTR_crapaud	3304958	3305285	327	S_K9_peak_429	HP1_K9_peak_185	.	.	0	1	0	0	1	0	0	0	0	0	0	0
Chr4	soloLTR_crapaud	3305293	3305738	445	S_K9_peak_429	HP1_K9_peak_185	.	.	0	1	0	0	1	0	0	0	0	0	0	0
Chr4	gypsy_Ty3_crapaud	3305831	3306003	172	.	HP1_K9_peak_185	.	.	0	0	0	0	1	0	0	0	0	0	0	0
Chr4	soloLTR_hyla	3306008	3306765	757	.	HP1_K9_peak_185	.	.	0	0	0	0	1	0	0	0	0	0	0	0
Chr4	gypsy_Ty3_crapaud	3306869	3307259	390	.	.	.	.	0	0	0	0	0	0	0	0	0	0	0	0
Chr4	soloLTR_hyla	3307250	3307872	622	.	HP1_K9_peak_186	.	.	0	0	0	0	1	0	0	0	0	0	0	0
Chr4	gypsy_Ty3_crapaud	3307877	3307967	90	.	HP1_K9_peak_186	.	.	0	0	0	0	1	0	0	0	0	0	0	0
Chr4	soloLTR_crapaud	3307987	3308351	364	.	HP1_K9_peak_186	.	.	0	0	0	0	1	0	0	0	0	0	0	0
Chr4	Tc1_mariner-like_discoglosse	3308367	3309409	1042	.	HP1_K9_peak_187	.	.	0	0	0	0	1	0	0	0	0	0	0	0
Chr4	soloLTR_crapaud	3312495	3312915	420	.	.	.	.	0	0	0	0	0	0	0	0	0	0	0	0
Chr4	unclassified_platymantis	3354388	3354607	219	S_K27_peak_957	.	.	.	0	0	1	0	0	0	0	0	0	0	0	0
Chr4	soloLTR_eleutherodactylus	3576992	3577049	57	S_K27_peak_985	.	.	.	0	0	1	0	0	0	0	0	0	0	0	0
Chr4	soloLTR_capensibufo	3599918	3600174	256	.	.	.	.	0	0	0	0	0	0	0	0	0	0	0	0
Chr4	unclassified_leptodactylodon	3693418	3693681	263	S_K27_peak_1002	.	.	.	0	0	1	0	0	0	0	0	0	0	0	0
Chr4	soloLTR_crapaud	3693703	3694129	426	.	.	.	.	0	0	0	0	0	0	0	0	0	0	0	0
Chr4	soloLTR_crapaud	3694278	3694819	541	.	.	.	.	0	0	0	0	0	0	0	0	0	0	0	0
Chr4	unclassified_leptodactylodon	3753966	3754548	582	.	HP1_K9_peak_189	.	.	0	0	0	0	1	0	0	0	0	0	0	0
Chr4	soloLTR_crapaud	3754920	3755275	355	.	HP1_K9_peak_189	.	.	0	0	0	0	1	0	0	0	0	0	0	0
Chr4	gypsy_Ty3_crapaud	3755508	3755694	186	.	HP1_K9_peak_189	.	.	0	0	0	0	1	0	0	0	0	0	0	0
Chr4	soloLTR_crapaud	3755702	3756196	494	.	HP1_K9_peak_189	.	.	0	0	0	0	1	0	0	0	0	0	0	0
Chr4	gypsy_Ty3_crapaud	3756197	3756961	764	.	.	.	.	0	0	0	0	0	0	0	0	0	0	0	0
Chr4	soloLTR_hyla	3756979	3757309	330	.	.	.	.	0	0	0	0	0	0	0	0	0	0	0	0
Chr4	soloLTR_grenouille	3757324	3757672	348	.	.	.	.	0	0	0	0	0	0	0	0	0	0	0	0
Chr4	soloLTR_hyla	3757678	3758113	435	.	.	.	.	0	0	0	0	0	0	0	0	0	0	0	0
Chr4	gypsy_Ty3_crapaud	3758123	3758609	486	.	.	.	.	0	0	0	0	0	0	0	0	0	0	0	0
Chr4	soloLTR_crapaud	3758606	3758954	348	.	.	.	.	0	0	0	0	0	0	0	0	0	0	0	0
Chr4	soloLTR_crapaud	3758999	3759421	422	.	.	.	.	0	0	0	0	0	0	0	0	0	0	0	0
Chr4	gypsy_Ty3_crapaud	3759433	3763247	3814	.	HP1_K9_peak_190	.	.	0	0	0	0	1	0	0	0	0	0	0	0
Chr4	soloLTR_hyla	3763268	3763898	630	.	.	.	.	0	0	0	0	0	0	0	0	0	0	0	0
Chr4	gypsy_Ty3_crapaud	3763899	3765541	1642	.	HP1_K9_peak_191	.	.	0	0	0	0	1	0	0	0	0	0	0	0
Chr4	soloLTR_crapaud	3765127	3765541	414	.	.	.	.	0	0	0	0	0	0	0	0	0	0	0	0
Chr4	gypsy_Ty3_crapaud	3796667	3802300	5633	S_K9_peak_451,S_K27_peak_1016	HP1_K27_peak_598,HP1_K9_peak_193,HP1_K27_peak_599	KMT1_K27_peak_554,KMT1_K27_peak_555	KMT6_K9_peak_44	0	1	1	0	1	1	0	0	1	0	1	0
Chr4	soloLTR_crapaud	3796667	3797044	377	S_K9_peak_451,S_K27_peak_1016	HP1_K27_peak_598,HP1_K9_peak_193	KMT1_K27_peak_554	KMT6_K9_peak_44	0	1	1	0	1	1	0	0	1	0	1	0
Chr4	gypsy_Ty3_crapaud	3802790	3803711	921	S_K27_peak_1017,S_K9_peak_451	HP1_K27_peak_600,HP1_K9_peak_193	.	.	0	1	1	0	1	1	0	0	0	0	0	0
Chr4	soloLTR_crapaud	3803332	3803711	379	S_K27_peak_1017,S_K9_peak_451	HP1_K27_peak_600,HP1_K9_peak_193	.	.	0	1	1	0	1	1	0	0	0	0	0	0
Chr5	soloLTR_hyla	1	450	449	.	.	.	.	0	0	0	0	0	0	0	0	0	0	0	0
Chr5	soloLTR_grenouille	1942	2336	394	.	.	.	.	0	0	0	0	0	0	0	0	0	0	0	0
Chr5	Tc1_mariner-like_discoglosse	21835	23704	1869	S_K27_peak_1019	HP1_K9_peak_197,HP1_K9_peak_198	.	.	0	0	1	0	1	0	0	0	0	0	0	0
Chr5	soloLTR_boophis	76411	76751	340	S_K27_peak_1029	HP1_K27_peak_612	.	.	0	0	1	0	0	1	0	0	0	0	0	0
Chr5	Tc1_mariner-like_discoglosse	79299	81163	1864	S_K9_peak_458,S_K27_peak_1029	HP1_K9_peak_200	KMT1_K27_peak_563	KMT6_K9_peak_45	0	1	1	0	1	0	0	0	1	0	1	0
Chr5	MITE_discodeles	186897	186996	99	.	.	.	.	0	0	0	0	0	0	0	0	0	0	0	0
Chr5	Tc1_mariner-like_discoglosse	309755	310480	725	.	.	.	.	0	0	0	0	0	0	0	0	0	0	0	0
Chr5	copia_Ty1_hyla	310480	316940	6460	S_K9_peak_466,S_K9_peak_467	HP1_K9_peak_201	.	KMT6_K9_peak_46,KMT6_K9_peak_47	0	1	0	0	1	0	0	0	0	0	1	0
Chr5	soloLTR_hyla	310480	311112	632	.	.	.	.	0	0	0	0	0	0	0	0	0	0	0	0
Chr5	soloLTR_hyla	316310	316940	630	.	HP1_K9_peak_201	.	.	0	0	0	0	1	0	0	0	0	0	0	0
Chr5	Tc1_mariner-like_discoglosse	316941	317237	296	.	.	.	.	0	0	0	0	0	0	0	0	0	0	0	0
Chr5	soloLTR_crapaud	317238	317662	424	.	.	.	.	0	0	0	0	0	0	0	0	0	0	0	0
Chr5	Tc1_mariner-like_discoglosse	317663	318513	850	.	HP1_K9_peak_202	.	.	0	0	0	0	1	0	0	0	0	0	0	0
Chr5	soloLTR_cochranella	355418	355571	153	S_K27_peak_1065	.	.	.	0	0	1	0	0	0	0	0	0	0	0	0
Chr5	unclassified_amolops	379448	379581	133	S_K27_peak_1071	.	.	.	0	0	1	0	0	0	0	0	0	0	0	0
Chr5	soloLTR_crapaud	379621	379970	349	S_K27_peak_1071	.	.	.	0	0	1	0	0	0	0	0	0	0	0	0
Chr5	soloLTR_crapaud	411170	411267	97	S_K27_peak_1075	.	KMT1_K27_peak_580	.	0	0	1	0	0	0	0	0	1	0	0	0
Chr5	soloLTR_crapaud	413260	413540	280	.	HP1_K9_peak_203	.	.	0	0	0	0	1	0	0	0	0	0	0	0
Chr5	soloLTR_astylosternus	452382	452549	167	S_K27_peak_1080	.	.	.	0	0	1	0	0	0	0	0	0	0	0	0
Chr5	unclassified_bufo	500458	501159	701	S_K27_peak_1087	HP1_K27_peak_650	KMT1_K27_peak_595	.	0	0	1	0	0	1	0	0	1	0	0	0
Chr5	soloLTR_crapaud	501211	501648	437	S_K27_peak_1087	.	.	.	0	0	1	0	0	0	0	0	0	0	0	0
Chr5	Tc1_mariner-like_discoglosse	501780	502215	435	S_K9_peak_486,S_K27_peak_1087	HP1_K9_peak_204	.	.	0	1	1	0	1	0	0	0	0	0	0	0
Chr5	Tc1_mariner-like_discoglosse	509482	509862	380	.	.	.	.	0	0	0	0	0	0	0	0	0	0	0	0
Chr5	soloLTR_crapaud	509930	510211	281	.	.	.	.	0	0	0	0	0	0	0	0	0	0	0	0
Chr5	unclassified_callulops	523672	523768	96	S_K27_peak_1090	HP1_K27_peak_656	KMT1_K27_peak_602	.	0	0	1	0	0	1	0	0	1	0	0	0
Chr5	unclassified_amolops	523870	524055	185	S_K27_peak_1090	HP1_K27_peak_656	KMT1_K27_peak_602	.	0	0	1	0	0	1	0	0	1	0	0	0
Chr5	soloLTR_centrolene	525867	526050	183	S_K27_peak_1091	HP1_K27_peak_657	KMT1_K27_peak_603	.	0	0	1	0	0	1	0	0	1	0	0	0
Chr5	unclassified_amolops	543233	543569	336	S_K27_peak_1092	HP1_K27_peak_658	KMT1_K27_peak_604	.	0	0	1	0	0	1	0	0	1	0	0	0
Chr5	soloLTR_crapaud	544649	544854	205	S_K27_peak_1092	HP1_K27_peak_658	KMT1_K27_peak_605	.	0	0	1	0	0	1	0	0	1	0	0	0
Chr5	unclassified_microhyla	545051	545240	189	S_K27_peak_1092	.	KMT1_K27_peak_605	.	0	0	1	0	0	0	0	0	1	0	0	0
Chr5	soloLTR_crapaud	548162	548401	239	S_K27_peak_1092	HP1_K27_peak_659	.	.	0	0	1	0	0	1	0	0	0	0	0	0
Chr5	soloLTR_crapaud	549579	549799	220	S_K27_peak_1092	.	.	.	0	0	1	0	0	0	0	0	0	0	0	0
Chr5	unclassified_adenomus	549803	550022	219	S_K27_peak_1092	.	.	.	0	0	1	0	0	0	0	0	0	0	0	0
Chr5	soloLTR_centrolene	601489	601663	174	S_K27_peak_1100	HP1_K27_peak_664	KMT1_K27_peak_610	.	0	0	1	0	0	1	0	0	1	0	0	0
Chr5	unclassified_amolops	641179	641740	561	S_K27_peak_1105	HP1_K27_peak_668	KMT1_K27_peak_616	.	0	0	1	0	0	1	0	0	1	0	0	0
Chr5	gypsy_Ty3_crapaud	649318	649375	57	S_K27_peak_1105	.	.	.	0	0	1	0	0	0	0	0	0	0	0	0
Chr5	soloLTR_crapaud	649385	649785	400	S_K27_peak_1105	.	.	.	0	0	1	0	0	0	0	0	0	0	0	0
Chr5	unclassified_schoutedenella	649900	650065	165	S_K27_peak_1105	.	.	.	0	0	1	0	0	0	0	0	0	0	0	0
Chr5	Tc1_mariner-like_pelobate	676193	678145	1952	S_K9_peak_507,S_K27_peak_1108	HP1_K27_peak_678	KMT1_K27_peak_624	.	0	1	1	0	0	1	0	0	1	0	0	0
Chr5	soloLTR_centrolene	684018	684192	174	S_K27_peak_1108	.	KMT1_K27_peak_626	.	0	0	1	0	0	0	0	0	1	0	0	0
Chr5	Tc1_mariner-like_discoglosse	745865	746171	306	.	HP1_K9_peak_205	.	.	0	0	0	0	1	0	0	0	0	0	0	0
Chr5	gypsy_Ty3_crapaud	746306	746727	421	S_K9_peak_512	HP1_K9_peak_205	.	.	0	1	0	0	1	0	0	0	0	0	0	0
Chr5	soloLTR_crapaud	746306	746508	202	S_K9_peak_512	HP1_K9_peak_205	.	.	0	1	0	0	1	0	0	0	0	0	0	0
Chr5	Tc1_mariner-like_discoglosse	746752	746845	93	S_K9_peak_512,S_K27_peak_1119	HP1_K9_peak_205	.	.	0	1	1	0	1	0	0	0	0	0	0	0
Chr5	soloLTR_crapaud	746853	747214	361	S_K9_peak_512,S_K27_peak_1119	HP1_K9_peak_205	.	.	0	1	1	0	1	0	0	0	0	0	0	0
Chr5	gypsy_Ty3_crapaud	747028	747466	438	S_K9_peak_512	HP1_K9_peak_205	.	.	0	1	0	0	1	0	0	0	0	0	0	0
Chr5	soloLTR_crapaud	747479	747716	237	S_K9_peak_512	HP1_K9_peak_205	.	.	0	1	0	0	1	0	0	0	0	0	0	0
Chr5	soloLTR_crapaud	747743	747836	93	.	HP1_K9_peak_205	.	.	0	0	0	0	1	0	0	0	0	0	0	0
Chr5	gypsy_Ty3_crapaud	747841	748086	245	.	HP1_K9_peak_205	.	.	0	0	0	0	1	0	0	0	0	0	0	0
Chr5	soloLTR_hyla	748162	748793	631	.	.	.	.	0	0	0	0	0	0	0	0	0	0	0	0
Chr5	gypsy_Ty3_crapaud	748798	749515	717	.	.	.	.	0	0	0	0	0	0	0	0	0	0	0	0
Chr5	gypsy_Ty3_crapaud	749714	750128	414	.	.	.	.	0	0	0	0	0	0	0	0	0	0	0	0
Chr5	soloLTR_grenouille	750144	750499	355	.	.	.	.	0	0	0	0	0	0	0	0	0	0	0	0
Chr5	gypsy_Ty3_crapaud	750502	750919	417	.	.	.	.	0	0	0	0	0	0	0	0	0	0	0	0
Chr5	gypsy_Ty3_crapaud	751580	754065	2485	.	.	.	.	0	0	0	0	0	0	0	0	0	0	0	0
Chr5	soloLTR_hyla	754071	754647	576	.	.	.	.	0	0	0	0	0	0	0	0	0	0	0	0
Chr5	gypsy_Ty3_crapaud	755064	755985	921	.	.	.	.	0	0	0	0	0	0	0	0	0	0	0	0
Chr5	soloLTR_hyla	755989	756621	632	.	.	.	.	0	0	0	0	0	0	0	0	0	0	0	0
Chr5	gypsy_Ty3_crapaud	756623	757053	430	.	.	.	.	0	0	0	0	0	0	0	0	0	0	0	0
Chr5	soloLTR_crapaud	757054	757256	202	.	.	.	.	0	0	0	0	0	0	0	0	0	0	0	0
Chr5	Tc1_mariner-like_discoglosse	757257	758816	1559	.	HP1_K9_peak_206	.	.	0	0	0	0	1	0	0	0	0	0	0	0
Chr5	unclassified_schoutedenella	893180	893440	260	S_K27_peak_1136	.	.	.	0	0	1	0	0	0	0	0	0	0	0	0
Chr5	Tc1_mariner-like_discoglosse	893623	894101	478	S_K9_peak_524,S_K27_peak_1136	HP1_K27_peak_706	KMT1_K27_peak_647	KMT6_K9_peak_48	0	1	1	0	0	1	0	0	1	0	1	0
Chr5	unclassified_bufo	896124	896818	694	S_K9_peak_525,S_K27_peak_1136	HP1_K27_peak_707	KMT1_K27_peak_648	.	0	1	1	0	0	1	0	0	1	0	0	0
Chr5	soloLTR_crapaud	915788	915880	92	S_K27_peak_1139	HP1_K27_peak_709	.	.	0	0	1	0	0	1	0	0	0	0	0	0
Chr5	soloLTR_grenouille	923518	923643	125	S_K27_peak_1139	HP1_K9_peak_207,HP1_K27_peak_712	KMT1_K27_peak_653	.	0	0	1	0	1	1	0	0	1	0	0	0
Chr5	Tc1_mariner-like_discoglosse	924568	926497	1929	S_K9_peak_530,S_K9_peak_531,S_K27_peak_1140,S_K27_peak_1139	HP1_K9_peak_207,HP1_K9_peak_208,HP1_K27_peak_713	KMT1_K27_peak_654	.	0	1	1	0	1	1	0	0	1	0	0	0
Chr5	soloLTR_xenopus	954401	954635	234	S_K27_peak_1140	.	.	.	0	0	1	0	0	0	0	0	0	0	0	0
Chr5	soloLTR_crapaud	954853	955244	391	.	HP1_K9_peak_212	.	.	0	0	0	0	1	0	0	0	0	0	0	0
Chr5	Tc1_mariner-like_discoglosse	975334	976016	682	S_K9_peak_548,S_K27_peak_1143	HP1_K9_peak_215	KMT1_K27_peak_665	KMT6_K9_peak_50	0	1	1	0	1	0	0	0	1	0	1	0
Chr5	soloLTR_crapaud	976018	976425	407	S_K9_peak_548,S_K27_peak_1143	HP1_K9_peak_215	KMT1_K27_peak_665	KMT6_K9_peak_50	0	1	1	0	1	0	0	0	1	0	1	0
Chr5	Tc1_mariner-like_discoglosse	976466	976974	508	.	.	.	.	0	0	0	0	0	0	0	0	0	0	0	0
Chr5	Tc1_mariner-like_discoglosse	977150	977350	200	.	.	.	.	0	0	0	0	0	0	0	0	0	0	0	0
Chr5	Tc1_mariner-like_discoglosse	977369	979233	1864	S_K9_peak_549,S_K27_peak_1144	HP1_K9_peak_216,HP1_K27_peak_724	KMT1_K27_peak_666	KMT6_K9_peak_51	0	1	1	0	1	1	0	0	1	0	1	0
Chr5	Tc1_mariner-like_discoglosse	983691	984653	962	S_K9_peak_551,S_K27_peak_1144	HP1_K9_peak_217	.	.	0	1	1	0	1	0	0	0	0	0	0	0
Chr5	Tc1_mariner-like_discoglosse	984673	986540	1867	S_K9_peak_551	HP1_K9_peak_217	KMT1_K27_peak_667	.	0	1	0	0	1	0	0	0	1	0	0	0
Chr5	Tc1_mariner-like_discoglosse	986544	986904	360	S_K9_peak_552	HP1_K9_peak_217	KMT1_K27_peak_667	.	0	1	0	0	1	0	0	0	1	0	0	0
Chr5	soloLTR_crapaud	986930	987329	399	S_K9_peak_552	HP1_K27_peak_726,HP1_K9_peak_217	KMT1_K27_peak_667	.	0	1	0	0	1	1	0	0	1	0	0	0
Chr5	Tc1_mariner-like_discoglosse	987330	987633	303	S_K9_peak_552	HP1_K27_peak_726,HP1_K9_peak_217	.	.	0	1	0	0	1	1	0	0	0	0	0	0
Chr5	soloLTR_crapaud	988716	988992	276	.	.	.	.	0	0	0	0	0	0	0	0	0	0	0	0
Chr5	gypsy_Ty3_crapaud	989331	989656	325	.	.	.	.	0	0	0	0	0	0	0	0	0	0	0	0
Chr5	gypsy_Ty3_crapaud	990759	992290	1531	.	HP1_K9_peak_218	.	.	0	0	0	0	1	0	0	0	0	0	0	0
Chr5	gypsy_Ty3_crapaud	992855	993797	942	.	.	.	.	0	0	0	0	0	0	0	0	0	0	0	0
Chr5	soloLTR_crapaud	993960	994080	120	.	.	.	.	0	0	0	0	0	0	0	0	0	0	0	0
Chr5	soloLTR_hyla	994326	994954	628	.	.	.	.	0	0	0	0	0	0	0	0	0	0	0	0
Chr5	Tc1_mariner-like_discoglosse	995069	995592	523	.	.	.	.	0	0	0	0	0	0	0	0	0	0	0	0
Chr5	Tc1_mariner-like_discoglosse	995843	996818	975	S_K9_peak_553	HP1_K9_peak_219	.	.	0	1	0	0	1	0	0	0	0	0	0	0
Chr5	unclassified_batrachyla	999811	999949	138	S_K9_peak_554,S_K27_peak_1145	HP1_K9_peak_220,HP1_K27_peak_728	KMT1_K27_peak_669	.	0	1	1	0	1	1	0	0	1	0	0	0
Chr5	soloLTR_eleutherodactylus	1025384	1025445	61	S_K27_peak_1148	HP1_K27_peak_733	.	.	0	0	1	0	0	1	0	0	0	0	0	0
Chr5	soloLTR_crapaud	1057828	1058142	314	S_K9_peak_562,S_K27_peak_1150	HP1_K27_peak_738,HP1_K9_peak_223	KMT1_K27_peak_680	.	0	1	1	0	1	1	0	0	1	0	0	0
Chr5	gypsy_Ty3_crapaud	1058214	1058370	156	S_K9_peak_562,S_K27_peak_1150	HP1_K27_peak_738,HP1_K9_peak_223	KMT1_K27_peak_680	.	0	1	1	0	1	1	0	0	1	0	0	0
Chr5	gypsy_Ty3_crapaud	1058371	1065742	7371	S_K27_peak_1151,S_K9_peak_562,S_K27_peak_1152,S_K27_peak_1150	HP1_K27_peak_738,HP1_K27_peak_739,HP1_K9_peak_223,HP1_K27_peak_740	KMT1_K27_peak_680,KMT1_K27_peak_681,KMT1_K27_peak_682	KMT6_K9_peak_54,KMT6_K9_peak_55	0	1	1	0	1	1	0	0	1	0	1	0
Chr5	soloLTR_crapaud	1058371	1058770	399	S_K9_peak_562,S_K27_peak_1150	HP1_K27_peak_738,HP1_K9_peak_223	KMT1_K27_peak_680	.	0	1	1	0	1	1	0	0	1	0	0	0
Chr5	soloLTR_crapaud	1065343	1065742	399	S_K9_peak_562,S_K27_peak_1152	HP1_K9_peak_223,HP1_K27_peak_740	KMT1_K27_peak_682	KMT6_K9_peak_55	0	1	1	0	1	1	0	0	1	0	1	0
Chr5	gypsy_Ty3_crapaud	1065762	1065969	207	S_K9_peak_562,S_K27_peak_1152	HP1_K9_peak_223,HP1_K27_peak_740	.	.	0	1	1	0	1	1	0	0	0	0	0	0
Chr5	Tc1_mariner-like_discoglosse	1065966	1067834	1868	S_K9_peak_563,S_K9_peak_562,S_K27_peak_1152	HP1_K9_peak_223,HP1_K9_peak_224,HP1_K27_peak_740	.	.	0	1	1	0	1	1	0	0	0	0	0	0
Chr5	gypsy_Ty3_crapaud	1067876	1068142	266	S_K9_peak_563	HP1_K27_peak_741,HP1_K9_peak_224	.	.	0	1	0	0	1	1	0	0	0	0	0	0
Chr5	soloLTR_hyla	1068497	1068969	472	S_K9_peak_563	HP1_K27_peak_742,HP1_K9_peak_224	.	.	0	1	0	0	1	1	0	0	0	0	0	0
Chr5	soloLTR_rana	1068974	1069482	508	S_K9_peak_563,S_K27_peak_1153	HP1_K27_peak_742,HP1_K9_peak_224	KMT1_K27_peak_683	KMT6_K9_peak_56	0	1	1	0	1	1	0	0	1	0	1	0
Chr5	unclassified_amolops	1074751	1075128	377	S_K9_peak_563,S_K27_peak_1153	HP1_K27_peak_743,HP1_K9_peak_224	KMT1_K27_peak_684	.	0	1	1	0	1	1	0	0	1	0	0	0
Chr5	Tc1_mariner-like_discoglosse	1088513	1090123	1610	S_K9_peak_567,S_K27_peak_1154	HP1_K9_peak_227,HP1_K9_peak_228	.	.	0	1	1	0	1	0	0	0	0	0	0	0
Chr5	soloLTR_crapaud	1090127	1090546	419	.	.	.	.	0	0	0	0	0	0	0	0	0	0	0	0
Chr5	Tc1_mariner-like_discoglosse	1090568	1090839	271	.	.	.	.	0	0	0	0	0	0	0	0	0	0	0	0
Chr5	unclassified_amolops	1090840	1090950	110	S_K9_peak_568	HP1_K9_peak_229	.	.	0	1	0	0	1	0	0	0	0	0	0	0
Chr5	Tc1_mariner-like_discoglosse	1091221	1091761	540	S_K9_peak_568	HP1_K9_peak_229,HP1_K27_peak_747	KMT1_K27_peak_690	KMT6_K9_peak_58	0	1	0	0	1	1	0	0	1	0	1	0
Chr5	Tc1_mariner-like_discoglosse	1091827	1093564	1737	S_K9_peak_568	HP1_K9_peak_229,HP1_K9_peak_230	KMT1_K27_peak_690	KMT6_K9_peak_58	0	1	0	0	1	0	0	0	1	0	1	0
Chr5	soloLTR_grenouille	1096974	1097088	114	.	HP1_K9_peak_231	.	.	0	0	0	0	1	0	0	0	0	0	0	0
Chr5	Tc1_mariner-like_discoglosse	1097169	1097754	585	.	HP1_K9_peak_231	.	.	0	0	0	0	1	0	0	0	0	0	0	0
Chr5	soloLTR_crapaud	1097755	1098106	351	.	.	.	.	0	0	0	0	0	0	0	0	0	0	0	0
Chr5	Tc1_mariner-like_discoglosse	1098135	1098305	170	.	.	.	.	0	0	0	0	0	0	0	0	0	0	0	0
Chr5	soloLTR_crapaud	1098388	1098750	362	.	HP1_K9_peak_232	.	.	0	0	0	0	1	0	0	0	0	0	0	0
Chr5	soloLTR_crapaud	1098825	1099189	364	S_K9_peak_569	HP1_K9_peak_232	.	KMT6_K9_peak_59	0	1	0	0	1	0	0	0	0	0	1	0
Chr5	gypsy_Ty3_crapaud	1099190	1099676	486	S_K9_peak_569	HP1_K9_peak_232	KMT1_K27_peak_691	KMT6_K9_peak_59	0	1	0	0	1	0	0	0	1	0	1	0
Chr5	soloLTR_hyla	1099677	1100309	632	.	.	.	.	0	0	0	0	0	0	0	0	0	0	0	0
Chr5	gypsy_Ty3_crapaud	1100503	1100812	309	S_K9_peak_570	HP1_K9_peak_233	.	.	0	1	0	0	1	0	0	0	0	0	0	0
Chr5	soloLTR_crapaud	1100873	1101293	420	S_K9_peak_570	HP1_K9_peak_233	.	.	0	1	0	0	1	0	0	0	0	0	0	0
Chr5	soloLTR_crapaud	1101535	1101611	76	S_K9_peak_570	HP1_K9_peak_233	.	.	0	1	0	0	1	0	0	0	0	0	0	0
Chr5	gypsy_Ty3_crapaud	1102482	1104082	1600	S_K9_peak_571	HP1_K9_peak_234	.	.	0	1	0	0	1	0	0	0	0	0	0	0
Chr5	soloLTR_hyla	1104712	1105352	640	.	HP1_K9_peak_234	.	.	0	0	0	0	1	0	0	0	0	0	0	0
Chr5	soloLTR_crapaud	1105812	1106204	392	S_K9_peak_572	HP1_K9_peak_234	.	.	0	1	0	0	1	0	0	0	0	0	0	0
Chr5	soloLTR_crapaud	1107560	1107947	387	S_K9_peak_572,S_K27_peak_1155	HP1_K9_peak_234,HP1_K27_peak_748	KMT1_K27_peak_692	.	0	1	1	0	1	1	0	0	1	0	0	0
Chr5	copia_Ty1_centrolene	1128719	1129599	880	S_K9_peak_574,S_K27_peak_1157	HP1_K9_peak_235	.	.	0	1	1	0	1	0	0	0	0	0	0	0
Chr5	soloLTR_centrolene	1128719	1128903	184	S_K9_peak_574,S_K27_peak_1157	HP1_K9_peak_235	.	.	0	1	1	0	1	0	0	0	0	0	0	0
Chr5	copia_Ty1_centrolene	1130025	1131699	1674	S_K9_peak_575,S_K27_peak_1158	HP1_K9_peak_236,HP1_K27_peak_751	KMT1_K27_peak_694	.	0	1	1	0	1	1	0	0	1	0	0	0
Chr5	soloLTR_centrolene	1131515	1131699	184	S_K9_peak_575,S_K27_peak_1158	HP1_K9_peak_236,HP1_K27_peak_751	KMT1_K27_peak_694	.	0	1	1	0	1	1	0	0	1	0	0	0
Chr5	copia_Ty1_centrolene	1176159	1176886	727	S_K9_peak_583,S_K27_peak_1163	HP1_K9_peak_241,HP1_K27_peak_760	KMT1_K27_peak_703	KMT6_K9_peak_60	0	1	1	0	1	1	0	0	1	0	1	0
Chr5	soloLTR_centrolene	1176173	1176356	183	S_K9_peak_583,S_K27_peak_1163	HP1_K9_peak_241,HP1_K27_peak_760	KMT1_K27_peak_703	KMT6_K9_peak_60	0	1	1	0	1	1	0	0	1	0	1	0
Chr5	copia_Ty1_centrolene	1178211	1178419	208	.	HP1_K9_peak_242	.	.	0	0	0	0	1	0	0	0	0	0	0	0
Chr5	soloLTR_centrolene	1178235	1178419	184	.	HP1_K9_peak_242	.	.	0	0	0	0	1	0	0	0	0	0	0	0
Chr5	Tc1_mariner-like_discoglosse	1188681	1190567	1886	.	HP1_K9_peak_243,HP1_K9_peak_244	.	.	0	0	0	0	1	0	0	0	0	0	0	0
Chr5	soloLTR_cochranella	1240375	1240528	153	S_K27_peak_1171	HP1_K27_peak_770	.	.	0	0	1	0	0	1	0	0	0	0	0	0
Chr5	unclassified_churamiti	1299589	1299726	137	S_K9_peak_597,S_K27_peak_1176	HP1_K27_peak_786	KMT1_K27_peak_723	.	0	1	1	0	0	1	0	0	1	0	0	0
Chr5	soloLTR_crapaud	1299739	1299885	146	S_K9_peak_597,S_K27_peak_1176	HP1_K27_peak_786	KMT1_K27_peak_723	.	0	1	1	0	0	1	0	0	1	0	0	0
Chr5	soloLTR_xenopus	1299886	1300120	234	S_K27_peak_1176	.	KMT1_K27_peak_723	.	0	0	1	0	0	0	0	0	1	0	0	0
Chr5	soloLTR_crapaud	1300194	1300321	127	S_K27_peak_1176	.	.	.	0	0	1	0	0	0	0	0	0	0	0	0
Chr5	copia_Ty1_hyla	1324297	1327015	2718	S_K9_peak_604	HP1_K9_peak_250,HP1_K27_peak_793	KMT1_K27_peak_729	KMT6_K9_peak_61	0	1	0	0	1	1	0	0	1	0	1	0
Chr5	soloLTR_hyla	1324297	1324931	634	.	HP1_K9_peak_250	.	.	0	0	0	0	1	0	0	0	0	0	0	0
Chr5	gypsy_Ty3_grenouille	1327044	1328400	1356	.	HP1_K9_peak_250,HP1_K9_peak_251	.	.	0	0	0	0	1	0	0	0	0	0	0	0
Chr5	soloLTR_grenouille	1327044	1327333	289	.	HP1_K9_peak_250	.	.	0	0	0	0	1	0	0	0	0	0	0	0
Chr5	gypsy_Ty3_grenouille	1331126	1332573	1447	.	.	.	.	0	0	0	0	0	0	0	0	0	0	0	0
Chr5	gypsy_Ty3_grenouille	1333062	1335166	2104	.	.	.	.	0	0	0	0	0	0	0	0	0	0	0	0
Chr5	copia_Ty1_hyla	1335168	1338729	3561	S_K9_peak_605	HP1_K9_peak_252,HP1_K27_peak_794	KMT1_K27_peak_730	KMT6_K9_peak_62,KMT6_K9_peak_63	0	1	0	0	1	1	0	0	1	0	1	0
Chr5	soloLTR_hyla	1338096	1338729	633	.	HP1_K9_peak_252	.	.	0	0	0	0	1	0	0	0	0	0	0	0
Chr5	soloLTR_crapaud	1338875	1339211	336	S_K9_peak_606,S_K27_peak_1180	HP1_K9_peak_252	.	.	0	1	1	0	1	0	0	0	0	0	0	0
Chr5	MITE_discodeles	1366749	1366893	144	.	.	.	.	0	0	0	0	0	0	0	0	0	0	0	0
Chr5	soloLTR_yeti	1374136	1374349	213	.	.	.	.	0	0	0	0	0	0	0	0	0	0	0	0
Chr5	soloLTR_yeti	1374537	1374782	245	.	.	.	.	0	0	0	0	0	0	0	0	0	0	0	0
Chr5	unclassified_amolops	1392565	1392743	178	.	.	.	.	0	0	0	0	0	0	0	0	0	0	0	0
Chr5	Tc1_mariner-like_discoglosse	1392831	1393796	965	S_K27_peak_1189	.	.	.	0	0	1	0	0	0	0	0	0	0	0	0
Chr5	soloLTR_crapaud	1393857	1394284	427	.	.	KMT1_K27_peak_738	.	0	0	0	0	0	0	0	0	1	0	0	0
Chr5	Tc1_mariner-like_discoglosse	1394311	1394600	289	.	.	KMT1_K27_peak_738	.	0	0	0	0	0	0	0	0	1	0	0	0
Chr5	soloLTR_crapaud	1394723	1394784	61	.	.	.	.	0	0	0	0	0	0	0	0	0	0	0	0
Chr5	soloLTR_atelopus	1399150	1399717	567	S_K27_peak_1191	.	.	.	0	0	1	0	0	0	0	0	0	0	0	0
Chr5	soloLTR_crapaud	1402158	1402337	179	.	.	.	.	0	0	0	0	0	0	0	0	0	0	0	0
Chr5	Tc1_mariner-like_discoglosse	1402339	1402857	518	.	.	.	.	0	0	0	0	0	0	0	0	0	0	0	0
Chr5	soloLTR_hyla	1402858	1403488	630	.	.	.	.	0	0	0	0	0	0	0	0	0	0	0	0
Chr5	gypsy_Ty3_crapaud	1403519	1405273	1754	.	.	.	.	0	0	0	0	0	0	0	0	0	0	0	0
Chr5	soloLTR_hyla	1405275	1405904	629	.	.	.	.	0	0	0	0	0	0	0	0	0	0	0	0
Chr5	gypsy_Ty3_crapaud	1405906	1406865	959	.	HP1_K9_peak_254	.	.	0	0	0	0	1	0	0	0	0	0	0	0
Chr5	soloLTR_crapaud	1406876	1407270	394	.	HP1_K9_peak_254	.	.	0	0	0	0	1	0	0	0	0	0	0	0
Chr5	Tc1_mariner-like_discoglosse	1407280	1407870	590	.	HP1_K9_peak_254	.	.	0	0	0	0	1	0	0	0	0	0	0	0
Chr5	soloLTR_crapaud	1408145	1408561	416	.	.	.	.	0	0	0	0	0	0	0	0	0	0	0	0
Chr5	unclassified_leptopelis	1414528	1414636	108	S_K27_peak_1194	HP1_K27_peak_804	.	.	0	0	1	0	0	1	0	0	0	0	0	0
Chr5	soloLTR_yeti	1414637	1414999	362	S_K27_peak_1194	HP1_K27_peak_804	.	.	0	0	1	0	0	1	0	0	0	0	0	0
Chr5	unclassified_adenomus	1464056	1464270	214	S_K9_peak_615,S_K27_peak_1202	HP1_K9_peak_256,HP1_K27_peak_812	KMT1_K27_peak_747	.	0	1	1	0	1	1	0	0	1	0	0	0
Chr5	Tc1_mariner-like_discoglosse	1465437	1467303	1866	S_K9_peak_615	HP1_K9_peak_256	.	.	0	1	0	0	1	0	0	0	0	0	0	0
Chr5	soloLTR_yeti	1492057	1492407	350	S_K27_peak_1207	.	.	.	0	0	1	0	0	0	0	0	0	0	0	0
Chr5	Tc1_mariner-like_pelobate	1492520	1494467	1947	S_K27_peak_1207	.	.	.	0	0	1	0	0	0	0	0	0	0	0	0
Chr5	soloLTR_centrolene	1560618	1560797	179	S_K27_peak_1223	.	.	.	0	0	1	0	0	0	0	0	0	0	0	0
Chr5	soloLTR_crapaud	1597258	1597434	176	.	.	.	.	0	0	0	0	0	0	0	0	0	0	0	0
Chr5	soloLTR_yeti	1602064	1602140	76	S_K27_peak_1229	.	.	.	0	0	1	0	0	0	0	0	0	0	0	0
Chr5	soloLTR_yeti	1602171	1602427	256	S_K27_peak_1229	.	.	.	0	0	1	0	0	0	0	0	0	0	0	0
Chr5	soloLTR_crapaud	1659992	1660425	433	.	.	.	.	0	0	0	0	0	0	0	0	0	0	0	0
Chr5	soloLTR_crapaud	1660476	1660865	389	.	.	.	.	0	0	0	0	0	0	0	0	0	0	0	0
Chr5	soloLTR_crapaud	1660937	1661152	215	.	.	.	.	0	0	0	0	0	0	0	0	0	0	0	0
Chr5	soloLTR_crapaud	1661178	1661587	409	.	.	.	.	0	0	0	0	0	0	0	0	0	0	0	0
Chr5	soloLTR_crapaud	1661715	1661904	189	.	.	.	.	0	0	0	0	0	0	0	0	0	0	0	0
Chr5	Tc1_mariner-like_discoglosse	1662579	1664416	1837	.	.	.	.	0	0	0	0	0	0	0	0	0	0	0	0
Chr5	soloLTR_capensibufo	1709847	1710142	295	S_K27_peak_1246	.	.	.	0	0	1	0	0	0	0	0	0	0	0	0
Chr5	Tc1_mariner-like_discoglosse	1716227	1717344	1117	.	.	.	.	0	0	0	0	0	0	0	0	0	0	0	0
Chr5	soloLTR_grenouille	1717358	1717717	359	.	.	.	.	0	0	0	0	0	0	0	0	0	0	0	0
Chr5	Tc1_mariner-like_discoglosse	1717744	1718454	710	.	.	.	.	0	0	0	0	0	0	0	0	0	0	0	0
Chr5	soloLTR_dendrophryniscus	1725607	1725684	77	.	.	.	.	0	0	0	0	0	0	0	0	0	0	0	0
Chr5	soloLTR_crapaud	1771824	1772229	405	.	.	.	.	0	0	0	0	0	0	0	0	0	0	0	0
Chr5	gypsy_Ty3_crapaud	1772243	1773146	903	.	.	.	.	0	0	0	0	0	0	0	0	0	0	0	0
Chr5	soloLTR_crapaud	1773147	1773185	38	.	.	.	.	0	0	0	0	0	0	0	0	0	0	0	0
Chr5	soloLTR_crapaud	1773256	1773321	65	.	.	.	.	0	0	0	0	0	0	0	0	0	0	0	0
Chr5	soloLTR_crapaud	1773419	1773773	354	.	.	.	.	0	0	0	0	0	0	0	0	0	0	0	0
Chr5	soloLTR_hyla	1774219	1774360	141	.	.	.	.	0	0	0	0	0	0	0	0	0	0	0	0
Chr5	gypsy_Ty3_grenouille	1774362	1777262	2900	.	.	.	.	0	0	0	0	0	0	0	0	0	0	0	0
Chr5	soloLTR_grenouille	1774362	1774692	330	.	.	.	.	0	0	0	0	0	0	0	0	0	0	0	0
Chr5	gypsy_Ty3_grenouille	1778000	1779341	1341	.	.	.	.	0	0	0	0	0	0	0	0	0	0	0	0
Chr5	gypsy_Ty3_grenouille	1779948	1782744	2796	.	.	.	.	0	0	0	0	0	0	0	0	0	0	0	0
Chr5	soloLTR_grenouille	1782436	1782744	308	.	.	.	.	0	0	0	0	0	0	0	0	0	0	0	0
Chr5	soloLTR_hyla	1782745	1783235	490	.	.	.	.	0	0	0	0	0	0	0	0	0	0	0	0
Chr5	soloLTR_cochranella	1799816	1799969	153	.	.	.	.	0	0	0	0	0	0	0	0	0	0	0	0
Chr5	Tc1_mariner-like_discoglosse	1876976	1877512	536	S_K9_peak_623	HP1_K9_peak_257	.	.	0	1	0	0	1	0	0	0	0	0	0	0
Chr5	soloLTR_crapaud	1877516	1877764	248	S_K9_peak_623	HP1_K9_peak_257	.	.	0	1	0	0	1	0	0	0	0	0	0	0
Chr5	Tc1_mariner-like_discoglosse	1877846	1878518	672	S_K9_peak_623	HP1_K9_peak_257	.	.	0	1	0	0	1	0	0	0	0	0	0	0
Chr5	Tc1_mariner-like_discoglosse	1878963	1879598	635	.	HP1_K9_peak_257	.	.	0	0	0	0	1	0	0	0	0	0	0	0
Chr5	soloLTR_crapaud	2044781	2045138	357	S_K9_peak_624	HP1_K9_peak_258	.	.	0	1	0	0	1	0	0	0	0	0	0	0
Chr5	soloLTR_hyla	2045670	2046303	633	.	.	.	.	0	0	0	0	0	0	0	0	0	0	0	0
Chr5	soloLTR_crapaud	2047090	2047460	370	S_K9_peak_625	HP1_K9_peak_259	.	.	0	1	0	0	1	0	0	0	0	0	0	0
Chr5	gypsy_Ty3_crapaud	2047431	2047706	275	.	.	.	.	0	0	0	0	0	0	0	0	0	0	0	0
Chr5	soloLTR_crapaud	2047711	2048051	340	.	.	.	.	0	0	0	0	0	0	0	0	0	0	0	0
Chr5	gypsy_Ty3_crapaud	2048055	2049399	1344	.	HP1_K9_peak_260	.	.	0	0	0	0	1	0	0	0	0	0	0	0
Chr5	gypsy_Ty3_crapaud	2049488	2050638	1150	.	HP1_K9_peak_260	.	.	0	0	0	0	1	0	0	0	0	0	0	0
Chr5	unclassified_leptodactylodon	2073669	2073851	182	S_K9_peak_626	HP1_K9_peak_263,HP1_K27_peak_830	KMT1_K27_peak_756	.	0	1	0	0	1	1	0	0	1	0	0	0
Chr5	soloLTR_crapaud	2073853	2074155	302	S_K9_peak_626	HP1_K9_peak_263,HP1_K27_peak_830	KMT1_K27_peak_756	KMT6_K9_peak_64	0	1	0	0	1	1	0	0	1	0	1	0
Chr5	soloLTR_crapaud	2074878	2075243	365	.	HP1_K9_peak_263	.	.	0	0	0	0	1	0	0	0	0	0	0	0
Chr5	gypsy_Ty3_crapaud	2077793	2078498	705	S_K9_peak_627	HP1_K9_peak_264,HP1_K27_peak_831	.	.	0	1	0	0	1	1	0	0	0	0	0	0
Chr5	soloLTR_crapaud	2078500	2078864	364	.	.	.	.	0	0	0	0	0	0	0	0	0	0	0	0
Chr5	gypsy_Ty3_crapaud	2078865	2080374	1509	S_K9_peak_628	HP1_K9_peak_265	.	.	0	1	0	0	1	0	0	0	0	0	0	0
Chr5	soloLTR_hyla	2080375	2081008	633	.	.	.	.	0	0	0	0	0	0	0	0	0	0	0	0
Chr5	gypsy_Ty3_crapaud	2081009	2082395	1386	.	HP1_K9_peak_266	.	.	0	0	0	0	1	0	0	0	0	0	0	0
Chr5	soloLTR_crapaud	2082417	2082813	396	S_K9_peak_629	HP1_K9_peak_266	.	.	0	1	0	0	1	0	0	0	0	0	0	0
Chr5	gypsy_Ty3_crapaud	2082817	2083240	423	S_K9_peak_629	HP1_K9_peak_266	.	.	0	1	0	0	1	0	0	0	0	0	0	0
Chr5	soloLTR_crapaud	2083242	2083398	156	.	HP1_K9_peak_266	.	.	0	0	0	0	1	0	0	0	0	0	0	0
Chr5	unclassified_leptodactylodon	2083401	2083772	371	.	HP1_K9_peak_266	.	.	0	0	0	0	1	0	0	0	0	0	0	0
Chr5	soloLTR_crapaud	2084058	2084254	196	S_K9_peak_630	HP1_K9_peak_266	.	.	0	1	0	0	1	0	0	0	0	0	0	0
Chr5	soloLTR_crapaud	2085895	2086337	442	.	.	.	.	0	0	0	0	0	0	0	0	0	0	0	0
Chr5	soloLTR_crapaud	2187172	2187586	414	.	.	.	.	0	0	0	0	0	0	0	0	0	0	0	0
Chr5	unclassified_churamiti	2187598	2187732	134	.	.	.	.	0	0	0	0	0	0	0	0	0	0	0	0
Chr5	unclassified_batrachyla	2335742	2335866	124	.	.	.	.	0	0	0	0	0	0	0	0	0	0	0	0
Chr5	Tc1_mariner-like_discoglosse	2400729	2401061	332	.	HP1_K9_peak_267	.	.	0	0	0	0	1	0	0	0	0	0	0	0
Chr5	soloLTR_crapaud	2401085	2401277	192	.	HP1_K9_peak_267	.	.	0	0	0	0	1	0	0	0	0	0	0	0
Chr5	gypsy_Ty3_crapaud	2401298	2402187	889	S_K9_peak_632	HP1_K9_peak_267	.	.	0	1	0	0	1	0	0	0	0	0	0	0
Chr5	gypsy_Ty3_crapaud	2402997	2404409	1412	.	HP1_K9_peak_267	.	.	0	0	0	0	1	0	0	0	0	0	0	0
Chr5	gypsy_Ty3_crapaud	2405571	2406704	1133	.	HP1_K9_peak_268	.	.	0	0	0	0	1	0	0	0	0	0	0	0
Chr5	gypsy_Ty3_crapaud	2407417	2407774	357	S_K9_peak_633	HP1_K9_peak_269	.	.	0	1	0	0	1	0	0	0	0	0	0	0
Chr5	soloLTR_crapaud	2407775	2408168	393	S_K9_peak_633	HP1_K9_peak_269	.	.	0	1	0	0	1	0	0	0	0	0	0	0
Chr5	soloLTR_hyla	2408169	2408587	418	.	HP1_K9_peak_269	.	.	0	0	0	0	1	0	0	0	0	0	0	0
Chr5	Tc1_mariner-like_discoglosse	2408598	2409313	715	S_K9_peak_634,S_K27_peak_1263	HP1_K9_peak_269	.	.	0	1	1	0	1	0	0	0	0	0	0	0
Chr5	MITE_discodeles	2430645	2430723	78	S_K27_peak_1266	HP1_K27_peak_839	.	.	0	0	1	0	0	1	0	0	0	0	0	0
Chr5	MITE_mantella	2446297	2446617	320	S_K27_peak_1270	HP1_K27_peak_841	KMT1_K27_peak_765	.	0	0	1	0	0	1	0	0	1	0	0	0
Chr5	soloLTR_hyla	2458187	2458411	224	.	HP1_K9_peak_270	.	.	0	0	0	0	1	0	0	0	0	0	0	0
Chr5	gypsy_Ty3_crapaud	2458417	2458833	416	S_K9_peak_638	HP1_K9_peak_270	.	.	0	1	0	0	1	0	0	0	0	0	0	0
Chr5	soloLTR_crapaud	2458838	2459134	296	S_K9_peak_638	HP1_K9_peak_270	.	.	0	1	0	0	1	0	0	0	0	0	0	0
Chr5	soloLTR_crapaud	2459296	2459654	358	.	HP1_K9_peak_270	.	.	0	0	0	0	1	0	0	0	0	0	0	0
Chr5	Tc1_mariner-like_discoglosse	2459826	2460513	687	.	HP1_K9_peak_270	.	.	0	0	0	0	1	0	0	0	0	0	0	0
Chr5	soloLTR_hyla	2460515	2461065	550	.	HP1_K9_peak_270	.	.	0	0	0	0	1	0	0	0	0	0	0	0
Chr5	gypsy_Ty3_crapaud	2461432	2463289	1857	S_K9_peak_639,S_K9_peak_640	HP1_K9_peak_271,HP1_K9_peak_272,HP1_K27_peak_844	KMT1_K27_peak_768	.	0	1	0	0	1	1	0	0	1	0	0	0
Chr5	gypsy_Ty3_crapaud	2463352	2464979	1627	S_K9_peak_641	HP1_K9_peak_273	.	.	0	1	0	0	1	0	0	0	0	0	0	0
Chr5	soloLTR_crapaud	2464987	2465339	352	S_K9_peak_641	HP1_K9_peak_273,HP1_K27_peak_845	.	.	0	1	0	0	1	1	0	0	0	0	0	0
Chr5	gypsy_Ty3_crapaud	2465341	2465621	280	S_K9_peak_641	HP1_K9_peak_273,HP1_K27_peak_845	.	.	0	1	0	0	1	1	0	0	0	0	0	0
Chr5	soloLTR_crapaud	2466603	2466952	349	S_K9_peak_641,S_K27_peak_1274	HP1_K9_peak_273,HP1_K27_peak_845	.	.	0	1	1	0	1	1	0	0	0	0	0	0
Chr5	Tc1_mariner-like_discoglosse	2475934	2477799	1865	S_K9_peak_644,S_K27_peak_1274	HP1_K9_peak_276,HP1_K27_peak_848,HP1_K9_peak_275	KMT1_K27_peak_771	KMT6_K9_peak_65	0	1	1	0	1	1	0	0	1	0	1	0
Chr5	soloLTR_yeti	2488596	2488665	69	S_K27_peak_1275	.	.	.	0	0	1	0	0	0	0	0	0	0	0	0
Chr5	soloLTR_centrolene	2555452	2555579	127	S_K27_peak_1284	HP1_K27_peak_861	KMT1_K27_peak_784	.	0	0	1	0	0	1	0	0	1	0	0	0
Chr5	copia_Ty1_centrolene	2556354	2558468	2114	S_K9_peak_654,S_K27_peak_1285	HP1_K9_peak_278	.	.	0	1	1	0	1	0	0	0	0	0	0	0
Chr5	soloLTR_centrolene	2556354	2556523	169	.	HP1_K9_peak_278	.	.	0	0	0	0	1	0	0	0	0	0	0	0
Chr5	copia_Ty1_centrolene	2558622	2561056	2434	S_K9_peak_655,S_K9_peak_656	HP1_K9_peak_279,HP1_K9_peak_280,HP1_K27_peak_862	.	.	0	1	0	0	1	1	0	0	0	0	0	0
Chr5	soloLTR_centrolene	2560893	2561056	163	.	HP1_K9_peak_280,HP1_K27_peak_862	.	.	0	0	0	0	1	1	0	0	0	0	0	0
Chr5	Tc1_mariner-like_pelobate	2561996	2563948	1952	S_K9_peak_657,S_K27_peak_1286,S_K27_peak_1287	HP1_K9_peak_280,HP1_K9_peak_281,HP1_K27_peak_862	KMT1_K27_peak_785	.	0	1	1	0	1	1	0	0	1	0	0	0
Chr5	soloLTR_centrolene	2566133	2566318	185	S_K9_peak_659,S_K27_peak_1288	HP1_K9_peak_282,HP1_K27_peak_863	.	KMT6_K9_peak_66	0	1	1	0	1	1	0	0	0	0	1	0
Chr5	copia_Ty1_centrolene	2566159	2566769	610	S_K9_peak_659,S_K27_peak_1288	HP1_K9_peak_282,HP1_K27_peak_863	.	KMT6_K9_peak_66	0	1	1	0	1	1	0	0	0	0	1	0
Chr5	soloLTR_crapaud	2566771	2567187	416	S_K9_peak_659,S_K27_peak_1288	HP1_K9_peak_282	.	.	0	1	1	0	1	0	0	0	0	0	0	0
Chr5	copia_Ty1_centrolene	2567239	2567356	117	S_K9_peak_659	.	.	.	0	1	0	0	0	0	0	0	0	0	0	0
Chr5	soloLTR_crapaud	2567356	2567748	392	S_K9_peak_659,S_K27_peak_1289	HP1_K9_peak_283	.	.	0	1	1	0	1	0	0	0	0	0	0	0
Chr5	Tc1_mariner-like_discoglosse	2567775	2567982	207	S_K9_peak_659	HP1_K9_peak_283	.	.	0	1	0	0	1	0	0	0	0	0	0	0
Chr5	soloLTR_crapaud	2567993	2568289	296	.	HP1_K9_peak_283	.	.	0	0	0	0	1	0	0	0	0	0	0	0
Chr5	Tc1_mariner-like_discoglosse	2568292	2568431	139	.	.	.	.	0	0	0	0	0	0	0	0	0	0	0	0
Chr5	soloLTR_rana	2568501	2569009	508	S_K27_peak_1290	HP1_K9_peak_284,HP1_K27_peak_864	KMT1_K27_peak_787	.	0	0	1	0	1	1	0	0	1	0	0	0
Chr5	Tc1_mariner-like_discoglosse	2569015	2569195	180	S_K27_peak_1290	.	.	.	0	0	1	0	0	0	0	0	0	0	0	0
Chr5	soloLTR_centrolene	2570463	2570634	171	S_K27_peak_1290	HP1_K9_peak_285	KMT1_K27_peak_788	.	0	0	1	0	1	0	0	0	1	0	0	0
Chr5	soloLTR_yeti	2573044	2573406	362	S_K27_peak_1290	HP1_K9_peak_286,HP1_K27_peak_865	KMT1_K27_peak_788	.	0	0	1	0	1	1	0	0	1	0	0	0
Chr5	soloLTR_centrolene	2574127	2574303	176	S_K27_peak_1290	HP1_K9_peak_287,HP1_K27_peak_865	KMT1_K27_peak_788	.	0	0	1	0	1	1	0	0	1	0	0	0
Chr5	Tc1_mariner-like_pelobate	2576458	2578405	1947	S_K9_peak_661,S_K27_peak_1290	HP1_K9_peak_288,HP1_K27_peak_866	KMT1_K27_peak_789	.	0	1	1	0	1	1	0	0	1	0	0	0
Chr5	soloLTR_yeti	2578463	2578775	312	S_K27_peak_1290	HP1_K9_peak_288,HP1_K27_peak_867	KMT1_K27_peak_790	.	0	0	1	0	1	1	0	0	1	0	0	0
Chr5	soloLTR_crapaud	2579497	2579886	389	S_K27_peak_1290	.	.	.	0	0	1	0	0	0	0	0	0	0	0	0
Chr5	soloLTR_xenopus	2580420	2580654	234	S_K27_peak_1290	HP1_K27_peak_868	.	.	0	0	1	0	0	1	0	0	0	0	0	0
Chr5	soloLTR_cochranella	2613071	2613196	125	S_K27_peak_1293	.	.	.	0	0	1	0	0	0	0	0	0	0	0	0
Chr5	soloLTR_cyclorana	2633738	2633931	193	S_K27_peak_1295	HP1_K27_peak_877	.	.	0	0	1	0	0	1	0	0	0	0	0	0
Chr5	soloLTR_yeti	2635436	2635785	349	S_K27_peak_1295	.	.	.	0	0	1	0	0	0	0	0	0	0	0	0
Chr5	soloLTR_capensibufo	2641171	2641426	255	S_K9_peak_668,S_K27_peak_1296	HP1_K27_peak_879	KMT1_K27_peak_796	.	0	1	1	0	0	1	0	0	1	0	0	0
Chr5	soloLTR_pelodytes	2657496	2657624	128	S_K27_peak_1298	.	.	.	0	0	1	0	0	0	0	0	0	0	0	0
Chr5	Tc1_mariner-like_discoglosse	2657700	2659481	1781	S_K9_peak_671,S_K27_peak_1299	HP1_K9_peak_289,HP1_K9_peak_290,HP1_K27_peak_883	KMT1_K27_peak_800	.	0	1	1	0	1	1	0	0	1	0	0	0
Chr5	unclassified_leptodactylodon	2688653	2688818	165	S_K27_peak_1304	.	.	.	0	0	1	0	0	0	0	0	0	0	0	0
Chr5	soloLTR_crapaud	2688920	2689079	159	S_K9_peak_672,S_K27_peak_1304	.	.	.	0	1	1	0	0	0	0	0	0	0	0	0
Chr5	soloLTR_centrolene	2715838	2716035	197	S_K27_peak_1308	HP1_K27_peak_889	KMT1_K27_peak_808	.	0	0	1	0	0	1	0	0	1	0	0	0
Chr5	soloLTR_crapaud	2736465	2736885	420	.	.	.	.	0	0	0	0	0	0	0	0	0	0	0	0
Chr5	unclassified_adenomus	2737020	2737387	367	S_K9_peak_678,S_K27_peak_1311	.	.	.	0	1	1	0	0	0	0	0	0	0	0	0
Chr5	soloLTR_crapaud	2737828	2738197	369	S_K9_peak_678,S_K27_peak_1311	HP1_K9_peak_291,HP1_K27_peak_898	KMT1_K27_peak_815	KMT6_K9_peak_67	0	1	1	0	1	1	0	0	1	0	1	0
Chr5	soloLTR_hyla	2738198	2738247	49	S_K9_peak_678,S_K27_peak_1311	HP1_K9_peak_291,HP1_K27_peak_898	KMT1_K27_peak_815	KMT6_K9_peak_67	0	1	1	0	1	1	0	0	1	0	1	0
Chr5	soloLTR_crapaud	2738439	2738766	327	S_K9_peak_678,S_K27_peak_1311	HP1_K9_peak_291,HP1_K27_peak_898	KMT1_K27_peak_815	KMT6_K9_peak_67	0	1	1	0	1	1	0	0	1	0	1	0
Chr5	unclassified_amolops	2738910	2739162	252	S_K9_peak_678,S_K27_peak_1311	HP1_K9_peak_291,HP1_K27_peak_898	KMT1_K27_peak_815	.	0	1	1	0	1	1	0	0	1	0	0	0
Chr5	Tc1_mariner-like_discoglosse	2758391	2759084	693	.	.	.	.	0	0	0	0	0	0	0	0	0	0	0	0
Chr5	gypsy_Ty3_grenouille	2759164	2761722	2558	.	HP1_K9_peak_292	.	.	0	0	0	0	1	0	0	0	0	0	0	0
Chr5	soloLTR_grenouille	2759164	2759433	269	.	.	.	.	0	0	0	0	0	0	0	0	0	0	0	0
Chr5	gypsy_Ty3_grenouille	2761876	2762736	860	.	.	.	.	0	0	0	0	0	0	0	0	0	0	0	0
Chr5	Tc1_mariner-like_discoglosse	2763575	2763668	93	.	HP1_K9_peak_293	.	.	0	0	0	0	1	0	0	0	0	0	0	0
Chr5	Tc1_mariner-like_discoglosse	2763787	2764553	766	.	HP1_K9_peak_293	.	.	0	0	0	0	1	0	0	0	0	0	0	0
Chr5	Tc1_mariner-like_discoglosse	2764715	2765634	919	S_K9_peak_682	HP1_K9_peak_294	.	.	0	1	0	0	1	0	0	0	0	0	0	0
Chr5	Tc1_mariner-like_discoglosse	2767120	2768985	1865	S_K9_peak_683,S_K9_peak_684,S_K27_peak_1312	HP1_K9_peak_295,HP1_K9_peak_296,HP1_K27_peak_903	.	.	0	1	1	0	1	1	0	0	0	0	0	0
Chr5	soloLTR_crapaud	2785750	2786139	389	.	.	.	.	0	0	0	0	0	0	0	0	0	0	0	0
Chr5	soloLTR_crapaud	2825836	2826000	164	.	.	.	.	0	0	0	0	0	0	0	0	0	0	0	0
Chr5	soloLTR_xenopus	2826662	2826882	220	.	.	.	.	0	0	0	0	0	0	0	0	0	0	0	0
Chr5	soloLTR_xenopus	2827058	2827078	20	.	.	.	.	0	0	0	0	0	0	0	0	0	0	0	0
Chr5	soloLTR_yeti	2834097	2834451	354	S_K27_peak_1318	HP1_K27_peak_913	KMT1_K27_peak_834	.	0	0	1	0	0	1	0	0	1	0	0	0
Chr5	soloLTR_centrolene	2888257	2888442	185	S_K27_peak_1326	.	.	.	0	0	1	0	0	0	0	0	0	0	0	0
Chr5	soloLTR_yeti	2986987	2987340	353	S_K27_peak_1347	.	KMT1_K27_peak_845	.	0	0	1	0	0	0	0	0	1	0	0	0
Chr5	soloLTR_crapaud	3044033	3044229	196	S_K27_peak_1354	.	.	.	0	0	1	0	0	0	0	0	0	0	0	0
Chr5	soloLTR_crapaud	3044374	3044569	195	.	.	.	.	0	0	0	0	0	0	0	0	0	0	0	0
Chr5	Tc1_mariner-like_discoglosse	3044570	3046434	1864	S_K27_peak_1355	.	KMT1_K27_peak_860	.	0	0	1	0	0	0	0	0	1	0	0	0
Chr5	unclassified_amolops	3046436	3046625	189	S_K27_peak_1355	HP1_K27_peak_942	KMT1_K27_peak_860	.	0	0	1	0	0	1	0	0	1	0	0	0
Chr5	soloLTR_crapaud	3046634	3046672	38	S_K27_peak_1355	HP1_K27_peak_942	KMT1_K27_peak_860	.	0	0	1	0	0	1	0	0	1	0	0	0
Chr5	soloLTR_crapaud	3052510	3052956	446	S_K27_peak_1357	.	.	.	0	0	1	0	0	0	0	0	0	0	0	0
Chr5	unclassified_bombina	3052965	3053360	395	S_K27_peak_1357	HP1_K27_peak_943	KMT1_K27_peak_861	.	0	0	1	0	0	1	0	0	1	0	0	0
Chr5	soloLTR_crapaud	3069389	3069872	483	S_K27_peak_1357	.	.	.	0	0	1	0	0	0	0	0	0	0	0	0
Chr5	unclassified_platymantis	3071414	3071797	383	S_K9_peak_708,S_K27_peak_1357	HP1_K9_peak_297	.	.	0	1	1	0	1	0	0	0	0	0	0	0
Chr5	soloLTR_crapaud	3071800	3072256	456	.	HP1_K9_peak_297	.	.	0	0	0	0	1	0	0	0	0	0	0	0
Chr5	unclassified_platymantis	3072290	3072409	119	.	.	.	.	0	0	0	0	0	0	0	0	0	0	0	0
Chr5	soloLTR_cochranella	3075273	3075428	155	S_K27_peak_1358	.	KMT1_K27_peak_867	.	0	0	1	0	0	0	0	0	1	0	0	0
Chr5	MITE_discodeles	3086769	3087001	232	S_K27_peak_1358	HP1_K27_peak_955	KMT1_K27_peak_871	.	0	0	1	0	0	1	0	0	1	0	0	0
Chr5	soloLTR_crapaud	3179454	3179790	336	S_K27_peak_1376	.	KMT1_K27_peak_876	.	0	0	1	0	0	0	0	0	1	0	0	0
Chr5	Tc1_mariner-like_discoglosse	3179816	3179988	172	.	.	.	.	0	0	0	0	0	0	0	0	0	0	0	0
Chr5	soloLTR_crapaud	3180225	3180590	365	.	.	.	.	0	0	0	0	0	0	0	0	0	0	0	0
Chr5	Tc1_mariner-like_discoglosse	3180662	3181997	1335	.	HP1_K9_peak_298	.	.	0	0	0	0	1	0	0	0	0	0	0	0
Chr5	soloLTR_crapaud	3181998	3182466	468	.	.	.	.	0	0	0	0	0	0	0	0	0	0	0	0
Chr5	gypsy_Ty3_crapaud	3182645	3185436	2791	.	HP1_K9_peak_299	.	.	0	0	0	0	1	0	0	0	0	0	0	0
Chr5	soloLTR_crapaud	3185593	3185787	194	.	HP1_K9_peak_299	.	.	0	0	0	0	1	0	0	0	0	0	0	0
Chr5	gypsy_Ty3_crapaud	3185929	3186216	287	.	HP1_K9_peak_299	.	.	0	0	0	0	1	0	0	0	0	0	0	0
Chr5	soloLTR_crapaud	3186241	3186713	472	.	HP1_K9_peak_299	.	.	0	0	0	0	1	0	0	0	0	0	0	0
Chr5	gypsy_Ty3_crapaud	3186788	3187235	447	.	HP1_K9_peak_299	.	.	0	0	0	0	1	0	0	0	0	0	0	0
Chr5	soloLTR_crapaud	3187259	3187675	416	.	HP1_K9_peak_299	.	.	0	0	0	0	1	0	0	0	0	0	0	0
Chr5	gypsy_Ty3_crapaud	3187679	3188187	508	S_K9_peak_715	HP1_K9_peak_299,HP1_K27_peak_966	.	.	0	1	0	0	1	1	0	0	0	0	0	0
Chr5	soloLTR_crapaud	3189275	3189768	493	S_K9_peak_716	HP1_K9_peak_300	.	.	0	1	0	0	1	0	0	0	0	0	0	0
Chr5	Tc1_mariner-like_discoglosse	3189797	3190226	429	S_K9_peak_716	HP1_K9_peak_300	.	.	0	1	0	0	1	0	0	0	0	0	0	0
Chr5	soloLTR_crapaud	3190285	3190471	186	S_K9_peak_716,S_K27_peak_1377	HP1_K9_peak_300	.	.	0	1	1	0	1	0	0	0	0	0	0	0
Chr5	unclassified_amolops	3196584	3196845	261	S_K9_peak_717,S_K27_peak_1378	HP1_K27_peak_968,HP1_K9_peak_300	KMT1_K27_peak_878	.	0	1	1	0	1	1	0	0	1	0	0	0
Chr5	soloLTR_yeti	3197847	3198200	353	S_K27_peak_1378	.	.	.	0	0	1	0	0	0	0	0	0	0	0	0
Chr5	soloLTR_crepidophryne	3199001	3199139	138	S_K27_peak_1378	HP1_K27_peak_969	.	.	0	0	1	0	0	1	0	0	0	0	0	0
Chr5	Tc1_mariner-like_discoglosse	3210212	3210678	466	S_K27_peak_1380	.	.	.	0	0	1	0	0	0	0	0	0	0	0	0
Chr5	Tc1_mariner-like_discoglosse	3210981	3212049	1068	S_K27_peak_1381,S_K9_peak_721	HP1_K9_peak_301	.	.	0	1	1	0	1	0	0	0	0	0	0	0
Chr5	soloLTR_crapaud	3212054	3212410	356	.	HP1_K9_peak_301	.	.	0	0	0	0	1	0	0	0	0	0	0	0
Chr5	Tc1_mariner-like_discoglosse	3212419	3213209	790	.	HP1_K9_peak_301	.	.	0	0	0	0	1	0	0	0	0	0	0	0
Chr5	unclassified_amolops	3213279	3213478	199	S_K9_peak_722,S_K27_peak_1382	.	.	.	0	1	1	0	0	0	0	0	0	0	0	0
Chr5	soloLTR_xenopus	3213918	3214152	234	S_K27_peak_1382	HP1_K9_peak_302,HP1_K27_peak_973	KMT1_K27_peak_882	.	0	0	1	0	1	1	0	0	1	0	0	0
Chr5	soloLTR_alytes	3215016	3215246	230	S_K9_peak_723,S_K27_peak_1382	HP1_K27_peak_973	KMT1_K27_peak_882	.	0	1	1	0	0	1	0	0	1	0	0	0
Chr5	soloLTR_cyclorana	3323637	3323830	193	S_K27_peak_1392	.	.	.	0	0	1	0	0	0	0	0	0	0	0	0
Chr5	soloLTR_yeti	3342359	3342638	279	S_K9_peak_736,S_K27_peak_1393	HP1_K27_peak_992	KMT1_K27_peak_901	.	0	1	1	0	0	1	0	0	1	0	0	0
Chr5	Tc1_mariner-like_discoglosse	3352847	3354722	1875	S_K9_peak_739,S_K27_peak_1393	HP1_K9_peak_303,HP1_K27_peak_995	KMT1_K27_peak_904	KMT6_K9_peak_70	0	1	1	0	1	1	0	0	1	0	1	0
Chr5	MITE_discodeles	3364969	3365197	228	S_K27_peak_1394	.	.	.	0	0	1	0	0	0	0	0	0	0	0	0
Chr5	unclassified_adenomus	3381487	3381627	140	S_K27_peak_1397	.	.	.	0	0	1	0	0	0	0	0	0	0	0	0
Chr5	Tc1_mariner-like_discoglosse	3381628	3383242	1614	S_K27_peak_1397	.	.	KMT6_K9_peak_71	0	0	1	0	0	0	0	0	0	0	1	0
Chr5	Tc1_mariner-like_discoglosse	3383267	3385059	1792	S_K9_peak_744,S_K27_peak_1398	HP1_K9_peak_304	.	KMT6_K9_peak_72	0	1	1	0	1	0	0	0	0	0	1	0
Chr5	soloLTR_xenopus	3387212	3387443	231	S_K27_peak_1399	.	.	.	0	0	1	0	0	0	0	0	0	0	0	0
Chr5	soloLTR_crapaud	3393432	3393675	243	S_K27_peak_1400	HP1_K27_peak_1003	KMT1_K27_peak_912	.	0	0	1	0	0	1	0	0	1	0	0	0
Chr5	unclassified_amolops	3393847	3394157	310	S_K27_peak_1400	HP1_K27_peak_1003	KMT1_K27_peak_912	.	0	0	1	0	0	1	0	0	1	0	0	0
Chr5	unclassified_lechriodus	3638505	3638718	213	.	.	.	.	0	0	0	0	0	0	0	0	0	0	0	0
Chr5	MITE_discodeles	3696461	3696666	205	.	.	.	.	0	0	0	0	0	0	0	0	0	0	0	0
Chr5	unclassified_leptodactylodon	3707065	3707197	132	.	HP1_K9_peak_307	.	.	0	0	0	0	1	0	0	0	0	0	0	0
Chr5	soloLTR_crapaud	3707242	3707602	360	S_K9_peak_748	HP1_K9_peak_307	.	KMT6_K9_peak_73	0	1	0	0	1	0	0	0	0	0	1	0
Chr5	unclassified_leptodactylodon	3707609	3707970	361	S_K9_peak_748	HP1_K9_peak_307	.	KMT6_K9_peak_73	0	1	0	0	1	0	0	0	0	0	1	0
Chr5	soloLTR_crapaud	3708400	3708816	416	.	HP1_K9_peak_307	.	.	0	0	0	0	1	0	0	0	0	0	0	0
Chr5	unclassified_leptodactylodon	3708838	3708956	118	.	HP1_K9_peak_307	.	.	0	0	0	0	1	0	0	0	0	0	0	0
Chr5	soloLTR_crapaud	3709370	3709735	365	S_K9_peak_749	HP1_K9_peak_307	.	.	0	1	0	0	1	0	0	0	0	0	0	0
Chr5	soloLTR_grenouille	4022692	4023028	336	S_K9_peak_751	.	.	KMT6_K9_peak_74	0	1	0	0	0	0	0	0	0	0	1	0
Chr5	soloLTR_crapaud	4023059	4023438	379	S_K9_peak_751,S_K27_peak_1422	.	.	KMT6_K9_peak_74	0	1	1	0	0	0	0	0	0	0	1	0
Chr5	unclassified_platymantis	4023552	4023800	248	S_K9_peak_751,S_K27_peak_1422	.	.	KMT6_K9_peak_74	0	1	1	0	0	0	0	0	0	0	1	0
Chr5	soloLTR_yeti	4025991	4026344	353	S_K27_peak_1422	HP1_K27_peak_1012	KMT1_K27_peak_919	.	0	0	1	0	0	1	0	0	1	0	0	0
Chr5	soloLTR_dendrophryniscus	4030209	4030294	85	S_K27_peak_1422	.	.	.	0	0	1	0	0	0	0	0	0	0	0	0
Chr5	soloLTR_crapaud	4034144	4034500	356	.	.	.	.	0	0	0	0	0	0	0	0	0	0	0	0
Chr5	gypsy_Ty3_crapaud	4034560	4035135	575	S_K27_peak_1424	.	KMT1_K27_peak_922	.	0	0	1	0	0	0	0	0	1	0	0	0
Chr5	gypsy_Ty3_crapaud	4035555	4035996	441	S_K27_peak_1424	.	KMT1_K27_peak_922	.	0	0	1	0	0	0	0	0	1	0	0	0
Chr5	soloLTR_crapaud	4036002	4036405	403	S_K27_peak_1424	.	.	.	0	0	1	0	0	0	0	0	0	0	0	0
Chr5	unclassified_andinophryne	4089400	4089468	68	S_K27_peak_1432	.	.	.	0	0	1	0	0	0	0	0	0	0	0	0
Chr5	soloLTR_crapaud	4115355	4115585	230	.	.	.	.	0	0	0	0	0	0	0	0	0	0	0	0
Chr5	soloLTR_astylosternus	4154889	4155060	171	S_K9_peak_760,S_K27_peak_1437	HP1_K27_peak_1029	KMT1_K27_peak_935	.	0	1	1	0	0	1	0	0	1	0	0	0
Chr5	soloLTR_capensibufo	4160847	4161089	242	S_K27_peak_1437	HP1_K27_peak_1030	KMT1_K27_peak_936	.	0	0	1	0	0	1	0	0	1	0	0	0
Chr5	soloLTR_centrolene	4161468	4161640	172	S_K27_peak_1437	HP1_K27_peak_1030	KMT1_K27_peak_936	.	0	0	1	0	0	1	0	0	1	0	0	0
Chr5	Tc1_mariner-like_discoglosse	4181880	4183726	1846	S_K9_peak_767,S_K9_peak_768,S_K27_peak_1439	HP1_K9_peak_310,HP1_K9_peak_311,HP1_K27_peak_1034	KMT1_K27_peak_942	.	0	1	1	0	1	1	0	0	1	0	0	0
Chr5	unclassified_bufo	4188354	4188432	78	S_K9_peak_768,S_K27_peak_1439	HP1_K27_peak_1034	KMT1_K27_peak_942	.	0	1	1	0	0	1	0	0	1	0	0	0
Chr5	unclassified_leptodactylodon	4188451	4188767	316	S_K9_peak_768,S_K27_peak_1439	HP1_K27_peak_1034	KMT1_K27_peak_942	.	0	1	1	0	0	1	0	0	1	0	0	0
Chr5	soloLTR_cochranella	4190347	4190496	149	S_K27_peak_1439	.	.	.	0	0	1	0	0	0	0	0	0	0	0	0
Chr5	Tc1_mariner-like_discoglosse	4191609	4192654	1045	S_K9_peak_769	HP1_K9_peak_314	.	.	0	1	0	0	1	0	0	0	0	0	0	0
Chr5	soloLTR_crapaud	4192667	4193068	401	S_K9_peak_769	HP1_K9_peak_314	.	.	0	1	0	0	1	0	0	0	0	0	0	0
Chr5	Tc1_mariner-like_discoglosse	4193072	4194391	1319	S_K9_peak_770	HP1_K9_peak_315	.	.	0	1	0	0	1	0	0	0	0	0	0	0
Chr5	soloLTR_crapaud	4194714	4195075	361	.	.	.	.	0	0	0	0	0	0	0	0	0	0	0	0
Chr5	gypsy_Ty3_grenouille	4195151	4196671	1520	.	HP1_K9_peak_316	.	.	0	0	0	0	1	0	0	0	0	0	0	0
Chr5	soloLTR_grenouille	4195151	4195422	271	.	.	.	.	0	0	0	0	0	0	0	0	0	0	0	0
Chr5	gypsy_Ty3_crapaud	4197727	4198690	963	S_K9_peak_771	HP1_K9_peak_317	.	.	0	1	0	0	1	0	0	0	0	0	0	0
Chr5	soloLTR_crapaud	4198707	4199058	351	S_K9_peak_771	HP1_K9_peak_317	.	.	0	1	0	0	1	0	0	0	0	0	0	0
Chr5	gypsy_Ty3_crapaud	4200092	4200677	585	S_K9_peak_772,S_K27_peak_1440	HP1_K9_peak_318	.	KMT6_K9_peak_75	0	1	1	0	1	0	0	0	0	0	1	0
Chr5	soloLTR_crapaud	4200801	4201092	291	S_K9_peak_772,S_K27_peak_1440	HP1_K9_peak_318,HP1_K27_peak_1035	KMT1_K27_peak_944	KMT6_K9_peak_75	0	1	1	0	1	1	0	0	1	0	1	0
Chr5	soloLTR_hyla	4204696	4204954	258	S_K9_peak_772,S_K27_peak_1440	HP1_K9_peak_318,HP1_K27_peak_1036	.	.	0	1	1	0	1	1	0	0	0	0	0	0
Chr5	soloLTR_rana	4204964	4205472	508	S_K9_peak_772,S_K27_peak_1440	HP1_K9_peak_318,HP1_K27_peak_1036	.	.	0	1	1	0	1	1	0	0	0	0	0	0
Chr5	soloLTR_hyla	4205474	4205822	348	.	HP1_K9_peak_318	.	.	0	0	0	0	1	0	0	0	0	0	0	0
Chr5	soloLTR_crapaud	4205850	4206213	363	.	HP1_K9_peak_318	.	.	0	0	0	0	1	0	0	0	0	0	0	0
Chr5	unclassified_amolops	4206214	4206345	131	.	HP1_K9_peak_318	.	.	0	0	0	0	1	0	0	0	0	0	0	0
Chr5	soloLTR_crepidophryne	4318115	4318258	143	S_K27_peak_1450	.	.	.	0	0	1	0	0	0	0	0	0	0	0	0
Chr5	Tc1_mariner-like_discoglosse	4413073	4414940	1867	S_K9_peak_788,S_K27_peak_1458	HP1_K9_peak_320	.	.	0	1	1	0	1	0	0	0	0	0	0	0
Chr5	copia_Ty1_centrolene	4438293	4439390	1097	.	.	.	.	0	0	0	0	0	0	0	0	0	0	0	0
Chr5	soloLTR_centrolene	4438293	4438472	179	.	.	.	.	0	0	0	0	0	0	0	0	0	0	0	0
Chr5	copia_Ty1_centrolene	4439524	4441096	1572	S_K9_peak_793,S_K27_peak_1462	HP1_K9_peak_321	KMT1_K27_peak_975	.	0	1	1	0	1	0	0	0	1	0	0	0
Chr5	soloLTR_centrolene	4440917	4441096	179	S_K9_peak_793,S_K27_peak_1462	HP1_K9_peak_321	KMT1_K27_peak_975	.	0	1	1	0	1	0	0	0	1	0	0	0
Chr5	unclassified_churamiti	4493296	4493433	137	S_K9_peak_802,S_K27_peak_1467	HP1_K27_peak_1081	KMT1_K27_peak_986	.	0	1	1	0	0	1	0	0	1	0	0	0
Chr5	soloLTR_crapaud	4493486	4493670	184	S_K9_peak_802,S_K27_peak_1467	HP1_K27_peak_1081	KMT1_K27_peak_986	.	0	1	1	0	0	1	0	0	1	0	0	0
Chr5	unclassified_bombina	4502433	4502817	384	S_K9_peak_804,S_K27_peak_1467	HP1_K9_peak_323,HP1_K27_peak_1084	KMT1_K27_peak_989	.	0	1	1	0	1	1	0	0	1	0	0	0
Chr5	soloLTR_crapaud	4542450	4542870	420	S_K9_peak_813,S_K27_peak_1472	HP1_K9_peak_325	.	.	0	1	1	0	1	0	0	0	0	0	0	0
Chr5	soloLTR_hyla	4542893	4543531	638	.	HP1_K9_peak_325	.	.	0	0	0	0	1	0	0	0	0	0	0	0
Chr5	Tc1_mariner-like_discoglosse	4543844	4544393	549	.	.	.	.	0	0	0	0	0	0	0	0	0	0	0	0
Chr5	soloLTR_crapaud	4544396	4544779	383	.	HP1_K9_peak_326	.	.	0	0	0	0	1	0	0	0	0	0	0	0
Chr5	Tc1_mariner-like_discoglosse	4544781	4544854	73	.	HP1_K9_peak_326	.	.	0	0	0	0	1	0	0	0	0	0	0	0
Chr5	soloLTR_cochranella	4567701	4567855	154	S_K27_peak_1476	HP1_K27_peak_1095	.	.	0	0	1	0	0	1	0	0	0	0	0	0
Chr5	copia_Ty1_centrolene	4591172	4592521	1349	S_K9_peak_818,S_K27_peak_1479	HP1_K9_peak_327,HP1_K27_peak_1099	KMT1_K27_peak_1003	.	0	1	1	0	1	1	0	0	1	0	0	0
Chr5	soloLTR_centrolene	4591172	4591355	183	S_K9_peak_818,S_K27_peak_1479	HP1_K9_peak_327,HP1_K27_peak_1099	KMT1_K27_peak_1003	.	0	1	1	0	1	1	0	0	1	0	0	0
Chr5	copia_Ty1_centrolene	4593838	4596883	3045	S_K9_peak_819,S_K27_peak_1480	HP1_K9_peak_328,HP1_K27_peak_1100	KMT1_K27_peak_1004	.	0	1	1	0	1	1	0	0	1	0	0	0
Chr5	soloLTR_centrolene	4596699	4596883	184	S_K9_peak_819,S_K27_peak_1480	HP1_K9_peak_328,HP1_K27_peak_1100	KMT1_K27_peak_1004	.	0	1	1	0	1	1	0	0	1	0	0	0
Chr5	unclassified_batrachyla	4614090	4614218	128	S_K27_peak_1481	.	.	.	0	0	1	0	0	0	0	0	0	0	0	0
Chr5	Tc1_mariner-like_discoglosse	4654322	4655181	859	S_K9_peak_827,S_K27_peak_1487	HP1_K9_peak_332	.	.	0	1	1	0	1	0	0	0	0	0	0	0
Chr5	soloLTR_grenouille	4655218	4655384	166	.	.	.	.	0	0	0	0	0	0	0	0	0	0	0	0
Chr5	soloLTR_crapaud	4655385	4655752	367	.	.	.	.	0	0	0	0	0	0	0	0	0	0	0	0
Chr5	soloLTR_grenouille	4655753	4655939	186	.	.	.	.	0	0	0	0	0	0	0	0	0	0	0	0
Chr5	Tc1_mariner-like_discoglosse	4655942	4656548	606	S_K9_peak_828,S_K27_peak_1488	.	.	.	0	1	1	0	0	0	0	0	0	0	0	0
Chr5	soloLTR_crapaud	4656550	4656769	219	S_K9_peak_828,S_K27_peak_1488	.	.	.	0	1	1	0	0	0	0	0	0	0	0	0
Chr5	soloLTR_centrolene	4668044	4668230	186	S_K27_peak_1490	HP1_K27_peak_1110	KMT1_K27_peak_1014	.	0	0	1	0	0	1	0	0	1	0	0	0
Chr5	Tc1_mariner-like_discoglosse	4682644	4683364	720	S_K9_peak_832,S_K27_peak_1491	HP1_K9_peak_333	KMT1_K27_peak_1017	.	0	1	1	0	1	0	0	0	1	0	0	0
Chr5	Tc1_mariner-like_discoglosse	4683376	4684140	764	S_K9_peak_832,S_K27_peak_1491	HP1_K9_peak_333	.	.	0	1	1	0	1	0	0	0	0	0	0	0
Chr5	soloLTR_hyla	4684163	4684789	626	.	HP1_K9_peak_333	.	.	0	0	0	0	1	0	0	0	0	0	0	0
Chr5	Tc1_mariner-like_discoglosse	4684755	4685877	1122	S_K9_peak_833	HP1_K9_peak_334	KMT1_K27_peak_1018	KMT6_K9_peak_77	0	1	0	0	1	0	0	0	1	0	1	0
Chr5	soloLTR_crapaud	4686256	4686443	187	S_K27_peak_1492,S_K9_peak_833	HP1_K27_peak_1113,HP1_K9_peak_334	KMT1_K27_peak_1018	.	0	1	1	0	1	1	0	0	1	0	0	0
Chr5	Tc1_mariner-like_discoglosse	4686450	4687499	1049	S_K27_peak_1492,S_K9_peak_833	HP1_K9_peak_334	KMT1_K27_peak_1018	.	0	1	1	0	1	0	0	0	1	0	0	0
Chr5	Tc1_mariner-like_discoglosse	4696318	4698179	1861	S_K27_peak_1493	HP1_K9_peak_335,HP1_K9_peak_336	.	.	0	0	1	0	1	0	0	0	0	0	0	0
Chr5	Tc1_mariner-like_discoglosse	4713707	4715569	1862	.	HP1_K9_peak_337	.	.	0	0	0	0	1	0	0	0	0	0	0	0
Chr5	soloLTR_astylosternus	4718039	4718161	122	S_K27_peak_1498	.	.	.	0	0	1	0	0	0	0	0	0	0	0	0
Chr5	copia_Ty1_hyla	4732846	4737032	4186	S_K9_peak_839	HP1_K9_peak_340,HP1_K27_peak_1125	KMT1_K27_peak_1027	KMT6_K9_peak_78	0	1	0	0	1	1	0	0	1	0	1	0
Chr5	soloLTR_hyla	4732846	4733475	629	.	HP1_K9_peak_340	.	.	0	0	0	0	1	0	0	0	0	0	0	0
Chr5	gypsy_Ty3_grenouille	4737047	4737412	365	.	.	.	.	0	0	0	0	0	0	0	0	0	0	0	0
Chr5	soloLTR_grenouille	4737047	4737315	268	.	.	.	.	0	0	0	0	0	0	0	0	0	0	0	0
Chr6	gypsy_Ty3_grenouille	10149	12333	2184	.	HP1_K9_peak_342	.	.	0	0	0	0	1	0	0	0	0	0	0	0
Chr6	soloLTR_grenouille	12004	12333	329	.	HP1_K9_peak_342	.	.	0	0	0	0	1	0	0	0	0	0	0	0
Chr6	soloLTR_crapaud	12360	12620	260	S_K9_peak_841	HP1_K9_peak_342	.	.	0	1	0	0	1	0	0	0	0	0	0	0
Chr6	soloLTR_crapaud	12621	12740	119	S_K9_peak_841	HP1_K9_peak_342	.	.	0	1	0	0	1	0	0	0	0	0	0	0
Chr6	gypsy_Ty3_crapaud	12790	12960	170	.	HP1_K9_peak_342	.	.	0	0	0	0	1	0	0	0	0	0	0	0
Chr6	MITE_discodeles	23512	23607	95	.	.	.	.	0	0	0	0	0	0	0	0	0	0	0	0
Chr6	soloLTR_yeti	126952	127310	358	S_K27_peak_1514	HP1_K27_peak_1144	.	.	0	0	1	0	0	1	0	0	0	0	0	0
Chr6	soloLTR_atelopus	214007	214673	666	S_K9_peak_856	HP1_K9_peak_343,HP1_K27_peak_1149	.	.	0	1	0	0	1	1	0	0	0	0	0	0
Chr6	copia_Ty1_nephelobates	214697	215739	1042	.	HP1_K9_peak_343	.	.	0	0	0	0	1	0	0	0	0	0	0	0
Chr6	soloLTR_atelopus	219313	219959	646	S_K9_peak_857	HP1_K9_peak_345	.	.	0	1	0	0	1	0	0	0	0	0	0	0
Chr6	soloLTR_crapaud	220263	220398	135	.	.	.	.	0	0	0	0	0	0	0	0	0	0	0	0
Chr6	soloLTR_crepidophryne	221122	221259	137	.	.	.	.	0	0	0	0	0	0	0	0	0	0	0	0
Chr6	unclassified_platymantis	241569	242164	595	S_K9_peak_858	.	.	.	0	1	0	0	0	0	0	0	0	0	0	0
Chr6	soloLTR_crapaud	242164	242566	402	.	.	.	.	0	0	0	0	0	0	0	0	0	0	0	0
Chr6	gypsy_Ty3_crapaud	247079	247639	560	S_K9_peak_859	HP1_K9_peak_346	.	.	0	1	0	0	1	0	0	0	0	0	0	0
Chr6	gypsy_Ty3_crapaud	248303	251827	3524	S_K9_peak_860	HP1_K9_peak_347,HP1_K9_peak_348	KMT1_K27_peak_1047	.	0	1	0	0	1	0	0	0	1	0	0	0
Chr6	soloLTR_crapaud	251899	252103	204	S_K9_peak_860	HP1_K9_peak_348	KMT1_K27_peak_1047	.	0	1	0	0	1	0	0	0	1	0	0	0
Chr6	Tc1_mariner-like_discoglosse	252445	254312	1867	S_K9_peak_861	HP1_K9_peak_348	.	.	0	1	0	0	1	0	0	0	0	0	0	0
Chr6	gypsy_Ty3_crapaud	254741	255848	1107	S_K9_peak_862	HP1_K9_peak_349	.	.	0	1	0	0	1	0	0	0	0	0	0	0
Chr6	soloLTR_crapaud	255925	256119	194	S_K9_peak_862	HP1_K9_peak_349	.	.	0	1	0	0	1	0	0	0	0	0	0	0
Chr6	gypsy_Ty3_crapaud	257425	260649	3224	.	HP1_K9_peak_350	.	.	0	0	0	0	1	0	0	0	0	0	0	0
Chr6	soloLTR_hyla	260647	261279	632	.	.	.	.	0	0	0	0	0	0	0	0	0	0	0	0
Chr6	gypsy_Ty3_crapaud	261448	261845	397	.	.	.	.	0	0	0	0	0	0	0	0	0	0	0	0
Chr6	soloLTR_crapaud	262989	263402	413	S_K27_peak_1526,S_K9_peak_863	HP1_K27_peak_1150,HP1_K9_peak_351	KMT1_K27_peak_1048	.	0	1	1	0	1	1	0	0	1	0	0	0
Chr6	Tc1_mariner-like_discoglosse	439889	440487	598	.	.	.	.	0	0	0	0	0	0	0	0	0	0	0	0
Chr6	gypsy_Ty3_crapaud	441072	445381	4309	.	.	.	.	0	0	0	0	0	0	0	0	0	0	0	0
Chr6	soloLTR_crapaud	441072	441537	465	.	.	.	.	0	0	0	0	0	0	0	0	0	0	0	0
Chr6	gypsy_Ty3_crapaud	445893	448861	2968	.	.	.	.	0	0	0	0	0	0	0	0	0	0	0	0
Chr6	soloLTR_crapaud	448582	448861	279	.	.	.	.	0	0	0	0	0	0	0	0	0	0	0	0
Chr6	soloLTR_grenouille	449331	449690	359	.	.	.	.	0	0	0	0	0	0	0	0	0	0	0	0
Chr6	Tc1_mariner-like_discoglosse	449694	450571	877	.	.	.	.	0	0	0	0	0	0	0	0	0	0	0	0
Chr6	Tc1_mariner-like_pelobate	461704	463665	1961	S_K9_peak_864	HP1_K9_peak_352	.	.	0	1	0	0	1	0	0	0	0	0	0	0
Chr6	unclassified_batrachyla	655957	656064	107	.	.	.	.	0	0	0	0	0	0	0	0	0	0	0	0
Chr6	Tc1_mariner-like_pelobate	740772	742730	1958	S_K9_peak_865	HP1_K9_peak_353	.	.	0	1	0	0	1	0	0	0	0	0	0	0
Chr6	soloLTR_astylosternus	744242	744410	168	.	.	.	.	0	0	0	0	0	0	0	0	0	0	0	0
Chr6	MITE_discodeles	850415	850673	258	.	.	.	.	0	0	0	0	0	0	0	0	0	0	0	0
Chr6	soloLTR_hyla	1073658	1074290	632	.	.	.	.	0	0	0	0	0	0	0	0	0	0	0	0
Chr6	soloLTR_grenouille	1074578	1074625	47	.	.	.	.	0	0	0	0	0	0	0	0	0	0	0	0
Chr6	soloLTR_crapaud	1074651	1075067	416	.	.	.	.	0	0	0	0	0	0	0	0	0	0	0	0
Chr6	unclassified_leptodactylodon	1216185	1216339	154	.	.	.	.	0	0	0	0	0	0	0	0	0	0	0	0
Chr6	gypsy_Ty3_grenouille	1216372	1228234	11862	S_K27_peak_1537	.	.	.	0	0	1	0	0	0	0	0	0	0	0	0
Chr6	soloLTR_grenouille	1216372	1216731	359	.	.	.	.	0	0	0	0	0	0	0	0	0	0	0	0
Chr6	soloLTR_grenouille	1227875	1228234	359	.	.	.	.	0	0	0	0	0	0	0	0	0	0	0	0
Chr6	soloLTR_grenouille	1228245	1228604	359	.	.	.	.	0	0	0	0	0	0	0	0	0	0	0	0
Chr6	gypsy_Ty3_crapaud	1386151	1387618	1467	S_K9_peak_866	HP1_K9_peak_354	.	.	0	1	0	0	1	0	0	0	0	0	0	0
Chr6	soloLTR_crapaud	1386151	1386460	309	.	HP1_K9_peak_354	.	.	0	0	0	0	1	0	0	0	0	0	0	0
Chr6	soloLTR_hyla	1387624	1388249	625	.	.	.	.	0	0	0	0	0	0	0	0	0	0	0	0
Chr6	gypsy_Ty3_crapaud	1388250	1389180	930	.	.	.	.	0	0	0	0	0	0	0	0	0	0	0	0
Chr6	gypsy_Ty3_crapaud	1389216	1391014	1798	S_K9_peak_867	HP1_K9_peak_355	.	.	0	1	0	0	1	0	0	0	0	0	0	0
Chr6	soloLTR_crapaud	1389216	1389405	189	.	.	.	.	0	0	0	0	0	0	0	0	0	0	0	0
Chr6	gypsy_Ty3_crapaud	1391744	1395515	3771	.	HP1_K9_peak_356	.	.	0	0	0	0	1	0	0	0	0	0	0	0
Chr6	soloLTR_crapaud	1395159	1395515	356	.	.	.	.	0	0	0	0	0	0	0	0	0	0	0	0
Chr6	gypsy_Ty3_crapaud	1395517	1398198	2681	.	HP1_K9_peak_357	.	.	0	0	0	0	1	0	0	0	0	0	0	0
Chr6	soloLTR_crapaud	1397799	1398198	399	.	.	.	.	0	0	0	0	0	0	0	0	0	0	0	0
Chr6	Tc1_mariner-like_rainette	1430581	1431874	1293	S_K4_peak_2433	HP1_K4_peak_2518	KMT1_K4_peak_2634	KMT6_K4_peak_2730	1	0	0	1	0	0	1	0	0	1	0	0
Chr6	soloLTR_crapaud	1437195	1437609	414	.	.	.	.	0	0	0	0	0	0	0	0	0	0	0	0
Chr6	soloLTR_astylosternus	1503687	1503859	172	S_K9_peak_869	HP1_K9_peak_359	.	.	0	1	0	0	1	0	0	0	0	0	0	0
Chr6	Tc1_mariner-like_discoglosse	1503864	1505712	1848	S_K9_peak_869	HP1_K9_peak_359	.	.	0	1	0	0	1	0	0	0	0	0	0	0
Chr6	soloLTR_grenouille	1505740	1506081	341	.	.	.	.	0	0	0	0	0	0	0	0	0	0	0	0
Chr6	soloLTR_crapaud	1506723	1507089	366	.	.	.	.	0	0	0	0	0	0	0	0	0	0	0	0
Chr6	gypsy_Ty3_grenouille	1713573	1713673	100	S_K27_peak_1545	.	.	.	0	0	1	0	0	0	0	0	0	0	0	0
Chr6	unclassified_schoutedenella	1795245	1795475	230	S_K27_peak_1549	.	.	.	0	0	1	0	0	0	0	0	0	0	0	0
Chr6	Tc1_mariner-like_discoglosse	1858938	1860803	1865	.	.	.	.	0	0	0	0	0	0	0	0	0	0	0	0
Chr6	soloLTR_astylosternus	1900496	1900565	69	S_K27_peak_1555	.	KMT1_K27_peak_1084	.	0	0	1	0	0	0	0	0	1	0	0	0
Chr6	MITE_discodeles	1951052	1951165	113	.	.	.	.	0	0	0	0	0	0	0	0	0	0	0	0
Chr6	MITE_discodeles	2103832	2104064	232	.	.	.	.	0	0	0	0	0	0	0	0	0	0	0	0
Chr6	soloLTR_eleutherodactylus	2208453	2208510	57	.	.	.	.	0	0	0	0	0	0	0	0	0	0	0	0
Chr6	soloLTR_yeti	2349768	2350115	347	S_K27_peak_1578	.	.	.	0	0	1	0	0	0	0	0	0	0	0	0
Chr6	mutator-like_dendrobates	2352217	2353540	1323	S_K9_peak_904,S_K27_peak_1578	HP1_K27_peak_1198	KMT1_K27_peak_1092	.	0	1	1	0	0	1	0	0	1	0	0	0
Chr6	Tc1_mariner-like_discoglosse	2353874	2355729	1855	.	.	.	.	0	0	0	0	0	0	0	0	0	0	0	0
Chr6	soloLTR_crapaud	2356310	2356523	213	.	.	.	.	0	0	0	0	0	0	0	0	0	0	0	0
Chr6	soloLTR_crapaud	2356526	2356914	388	.	.	.	.	0	0	0	0	0	0	0	0	0	0	0	0
Chr6	soloLTR_nyctibates	2356915	2357202	287	S_K27_peak_1579	.	.	.	0	0	1	0	0	0	0	0	0	0	0	0
Chr6	soloLTR_centrolene	2380094	2380280	186	S_K27_peak_1582	.	.	.	0	0	1	0	0	0	0	0	0	0	0	0
Chr6	soloLTR_cochranella	2383697	2383851	154	S_K27_peak_1582	.	.	.	0	0	1	0	0	0	0	0	0	0	0	0
Chr6	soloLTR_crapaud	2389277	2389675	398	S_K9_peak_906,S_K27_peak_1583	HP1_K27_peak_1200	.	.	0	1	1	0	0	1	0	0	0	0	0	0
Chr6	soloLTR_rana	2390651	2391159	508	S_K9_peak_906,S_K27_peak_1583	HP1_K9_peak_360,HP1_K27_peak_1200	KMT1_K27_peak_1096	KMT6_K9_peak_79	0	1	1	0	1	1	0	0	1	0	1	0
Chr6	unclassified_microhyla	2392198	2392387	189	S_K9_peak_906,S_K27_peak_1583	HP1_K9_peak_361	KMT1_K27_peak_1097	.	0	1	1	0	1	0	0	0	1	0	0	0
Chr6	soloLTR_crapaud	2447672	2447801	129	.	.	.	.	0	0	0	0	0	0	0	0	0	0	0	0
Chr6	Tc1_mariner-like_pelobate	2552865	2554042	1177	.	HP1_K9_peak_363	.	.	0	0	0	0	1	0	0	0	0	0	0	0
Chr6	soloLTR_rana	2554047	2554236	189	.	HP1_K9_peak_363	.	.	0	0	0	0	1	0	0	0	0	0	0	0
Chr6	soloLTR_crapaud	2554238	2554710	472	.	.	.	.	0	0	0	0	0	0	0	0	0	0	0	0
Chr6	soloLTR_rana	2554739	2555053	314	.	.	.	.	0	0	0	0	0	0	0	0	0	0	0	0
Chr6	Tc1_mariner-like_pelobate	2555244	2555834	590	S_K9_peak_913	HP1_K9_peak_364	.	.	0	1	0	0	1	0	0	0	0	0	0	0
Chr6	Tc1_mariner-like_discoglosse	2555968	2557437	1469	S_K9_peak_913	HP1_K9_peak_364	.	.	0	1	0	0	1	0	0	0	0	0	0	0
Chr6	unclassified_microhyla	2557641	2558337	696	S_K9_peak_914	HP1_K9_peak_364	.	.	0	1	0	0	1	0	0	0	0	0	0	0
Chr6	soloLTR_crapaud	2558445	2558634	189	.	.	.	.	0	0	0	0	0	0	0	0	0	0	0	0
Chr6	soloLTR_crapaud	2558676	2558763	87	.	.	.	.	0	0	0	0	0	0	0	0	0	0	0	0
Chr6	gypsy_Ty3_crapaud	2561219	2563771	2552	S_K9_peak_915	HP1_K9_peak_365	.	.	0	1	0	0	1	0	0	0	0	0	0	0
Chr6	soloLTR_crapaud	2563772	2564177	405	S_K9_peak_915	HP1_K9_peak_365	.	.	0	1	0	0	1	0	0	0	0	0	0	0
Chr6	soloLTR_crapaud	2564178	2564390	212	S_K9_peak_915	HP1_K9_peak_365	.	.	0	1	0	0	1	0	0	0	0	0	0	0
Chr6	unclassified_microhyla	2564405	2564927	522	S_K9_peak_915,S_K27_peak_1603	HP1_K9_peak_365,HP1_K27_peak_1211	.	KMT6_K9_peak_80	0	1	1	0	1	1	0	0	0	0	1	0
Chr6	soloLTR_xenopus	2564994	2565228	234	S_K9_peak_915,S_K27_peak_1603	HP1_K9_peak_365,HP1_K27_peak_1211	.	.	0	1	1	0	1	1	0	0	0	0	0	0
Chr6	unclassified_adenomus	2565431	2565654	223	S_K27_peak_1603	HP1_K9_peak_365,HP1_K27_peak_1211	.	.	0	0	1	0	1	1	0	0	0	0	0	0
Chr6	soloLTR_yeti	2568421	2568677	256	S_K27_peak_1603	HP1_K27_peak_1212	KMT1_K27_peak_1107	.	0	0	1	0	0	1	0	0	1	0	0	0
Chr6	soloLTR_crapaud	2610090	2610275	185	.	.	.	.	0	0	0	0	0	0	0	0	0	0	0	0
Chr6	soloLTR_grenouille	2610281	2610639	358	.	.	.	.	0	0	0	0	0	0	0	0	0	0	0	0
Chr6	soloLTR_crepidophryne	2610739	2610797	58	.	.	.	.	0	0	0	0	0	0	0	0	0	0	0	0
Chr6	soloLTR_crepidophryne	2617965	2617988	23	.	.	.	.	0	0	0	0	0	0	0	0	0	0	0	0
Chr6	soloLTR_crapaud	2617990	2618383	393	.	.	.	.	0	0	0	0	0	0	0	0	0	0	0	0
Chr6	soloLTR_crepidophryne	2618388	2618500	112	.	.	.	.	0	0	0	0	0	0	0	0	0	0	0	0
Chr6	MITE_discodeles	2667678	2667813	135	.	.	.	.	0	0	0	0	0	0	0	0	0	0	0	0
Chr6	MITE_mantella	2689473	2689854	381	.	.	.	.	0	0	0	0	0	0	0	0	0	0	0	0
Chr6	soloLTR_eleutherodactylus	2723973	2724031	58	.	.	.	.	0	0	0	0	0	0	0	0	0	0	0	0
Chr6	unclassified_bombina	2733297	2733568	271	.	.	.	.	0	0	0	0	0	0	0	0	0	0	0	0
Chr6	soloLTR_grenouille	2733569	2733926	357	.	.	.	.	0	0	0	0	0	0	0	0	0	0	0	0
Chr6	unclassified_bombina	2733930	2734139	209	.	.	.	.	0	0	0	0	0	0	0	0	0	0	0	0
Chr6	unclassified_bombina	2734140	2735079	939	S_K27_peak_1626	.	.	.	0	0	1	0	0	0	0	0	0	0	0	0
Chr6	soloLTR_nyctibates	2761001	2761187	186	S_K27_peak_1628	.	.	.	0	0	1	0	0	0	0	0	0	0	0	0
Chr6	soloLTR_nyctibates	2761212	2761386	174	S_K27_peak_1628	.	.	.	0	0	1	0	0	0	0	0	0	0	0	0
Chr6	soloLTR_grenouille	2808149	2808209	60	.	.	.	.	0	0	0	0	0	0	0	0	0	0	0	0
Chr6	unclassified_amolops	2815750	2816129	379	S_K27_peak_1635	.	.	.	0	0	1	0	0	0	0	0	0	0	0	0
Chr6	soloLTR_yeti	2820212	2820529	317	S_K27_peak_1635	.	KMT1_K27_peak_1119	.	0	0	1	0	0	0	0	0	1	0	0	0
Chr6	soloLTR_crapaud	2820941	2821183	242	S_K27_peak_1635	HP1_K27_peak_1223	KMT1_K27_peak_1120	.	0	0	1	0	0	1	0	0	1	0	0	0
Chr6	gypsy_Ty3_crapaud	2904280	2904468	188	S_K27_peak_1642	HP1_K27_peak_1224	KMT1_K27_peak_1121	.	0	0	1	0	0	1	0	0	1	0	0	0
Chr6	unclassified_allophryne	2904870	2905219	349	S_K9_peak_926,S_K27_peak_1642	.	KMT1_K27_peak_1121	.	0	1	1	0	0	0	0	0	1	0	0	0
Chr6	unclassified_allophryne	2905285	2905663	378	S_K9_peak_926,S_K27_peak_1642	HP1_K27_peak_1225	KMT1_K27_peak_1121	.	0	1	1	0	0	1	0	0	1	0	0	0
Chr6	unclassified_bombinator	2905285	2905663	378	S_K9_peak_926,S_K27_peak_1642	HP1_K27_peak_1225	KMT1_K27_peak_1121	.	0	1	1	0	0	1	0	0	1	0	0	0
Chr6	unclassified_bombinator	2905664	2905988	324	S_K27_peak_1642	.	.	.	0	0	1	0	0	0	0	0	0	0	0	0
Chr6	soloLTR_crapaud	2906170	2906373	203	S_K27_peak_1642	.	.	.	0	0	1	0	0	0	0	0	0	0	0	0
Chr6	unclassified_bombinator	2906383	2906508	125	S_K27_peak_1642	.	.	.	0	0	1	0	0	0	0	0	0	0	0	0
Chr6	soloLTR_crapaud	2906607	2906794	187	S_K27_peak_1642	.	.	.	0	0	1	0	0	0	0	0	0	0	0	0
Chr6	unclassified_schoutedenella	2922540	2922779	239	S_K27_peak_1645	.	.	.	0	0	1	0	0	0	0	0	0	0	0	0
Chr6	soloLTR_crapaud	2922804	2923220	416	S_K27_peak_1645	.	KMT1_K27_peak_1126	.	0	0	1	0	0	0	0	0	1	0	0	0
Chr6	soloLTR_crapaud	2970417	2970506	89	S_K27_peak_1654	.	KMT1_K27_peak_1136	.	0	0	1	0	0	0	0	0	1	0	0	0
Chr6	soloLTR_centrolene	2982421	2982518	97	S_K27_peak_1654	.	.	.	0	0	1	0	0	0	0	0	0	0	0	0
Chr6	unclassified_callulops	3060002	3060303	301	S_K27_peak_1661	HP1_K27_peak_1259	KMT1_K27_peak_1160	.	0	0	1	0	0	1	0	0	1	0	0	0
Chr6	soloLTR_crapaud	3065691	3066073	382	S_K27_peak_1662	.	KMT1_K27_peak_1161	.	0	0	1	0	0	0	0	0	1	0	0	0
Chr6	unclassified_adenomus	3141539	3141920	381	S_K27_peak_1666	.	.	.	0	0	1	0	0	0	0	0	0	0	0	0
Chr6	soloLTR_yeti	3145190	3145264	74	.	.	.	.	0	0	0	0	0	0	0	0	0	0	0	0
Chr6	unclassified_microhyla	3146893	3148071	1178	S_K27_peak_1668	HP1_K27_peak_1266	KMT1_K27_peak_1172	.	0	0	1	0	0	1	0	0	1	0	0	0
Chr6	soloLTR_arthroleptis	3149059	3149293	234	S_K9_peak_961,S_K27_peak_1668	HP1_K27_peak_1266	KMT1_K27_peak_1172	.	0	1	1	0	0	1	0	0	1	0	0	0
Chr6	soloLTR_xenopus	3150337	3150571	234	S_K27_peak_1668	.	.	.	0	0	1	0	0	0	0	0	0	0	0	0
Chr6	soloLTR_crapaud	3151350	3151592	242	S_K27_peak_1668	HP1_K27_peak_1267	KMT1_K27_peak_1173	.	0	0	1	0	0	1	0	0	1	0	0	0
Chr6	soloLTR_crapaud	3158464	3158600	136	S_K27_peak_1668	.	.	.	0	0	1	0	0	0	0	0	0	0	0	0
Chr6	soloLTR_grenouille	3158605	3158959	354	S_K27_peak_1668	.	.	.	0	0	1	0	0	0	0	0	0	0	0	0
Chr6	MITE_mantella	3168168	3168410	242	S_K9_peak_964,S_K27_peak_1670	HP1_K27_peak_1272	KMT1_K27_peak_1177	.	0	1	1	0	0	1	0	0	1	0	0	0
Chr6	soloLTR_yeti	3170277	3170559	282	S_K27_peak_1670	.	.	.	0	0	1	0	0	0	0	0	0	0	0	0
Chr6	unclassified_amolops	3193197	3193457	260	S_K27_peak_1672	.	.	.	0	0	1	0	0	0	0	0	0	0	0	0
Chr6	Tc1_mariner-like_discoglosse	3193476	3194629	1153	S_K27_peak_1672	HP1_K9_peak_366	.	.	0	0	1	0	1	0	0	0	0	0	0	0
Chr6	soloLTR_crapaud	3194630	3195064	434	.	.	.	.	0	0	0	0	0	0	0	0	0	0	0	0
Chr6	soloLTR_crapaud	3215827	3216125	298	.	.	.	.	0	0	0	0	0	0	0	0	0	0	0	0
Chr6	soloLTR_grenouille	3216129	3216486	357	.	.	.	.	0	0	0	0	0	0	0	0	0	0	0	0
Chr6	soloLTR_crapaud	3216558	3216747	189	.	.	.	.	0	0	0	0	0	0	0	0	0	0	0	0
Chr6	gypsy_Ty3_crapaud	3217772	3219326	1554	.	.	.	.	0	0	0	0	0	0	0	0	0	0	0	0
Chr6	soloLTR_crapaud	3219367	3219788	421	.	HP1_K9_peak_367	.	.	0	0	0	0	1	0	0	0	0	0	0	0
Chr6	soloLTR_rana	3246627	3247134	507	S_K9_peak_970,S_K27_peak_1678	HP1_K27_peak_1282	KMT1_K27_peak_1187	.	0	1	1	0	0	1	0	0	1	0	0	0
Chr6	soloLTR_crapaud	3257544	3257978	434	.	.	.	.	0	0	0	0	0	0	0	0	0	0	0	0
Chr6	unclassified_bombina	3309736	3310656	920	S_K27_peak_1686	HP1_K27_peak_1292,HP1_K27_peak_1291	KMT1_K27_peak_1194	.	0	0	1	0	0	1	0	0	1	0	0	0
Chr6	unclassified_bombina	3311063	3311498	435	S_K27_peak_1686	HP1_K27_peak_1292	.	.	0	0	1	0	0	1	0	0	0	0	0	0
Chr6	unclassified_bombina	3314461	3314938	477	.	.	.	.	0	0	0	0	0	0	0	0	0	0	0	0
Chr6	Tc1_mariner-like_discoglosse	3316463	3316610	147	.	.	.	.	0	0	0	0	0	0	0	0	0	0	0	0
Chr6	soloLTR_crapaud	3316639	3317176	537	.	.	.	.	0	0	0	0	0	0	0	0	0	0	0	0
Chr6	gypsy_Ty3_crapaud	3317280	3318150	870	.	HP1_K9_peak_370	.	.	0	0	0	0	1	0	0	0	0	0	0	0
Chr6	soloLTR_crapaud	3318151	3318480	329	.	HP1_K9_peak_370	.	.	0	0	0	0	1	0	0	0	0	0	0	0
Chr6	soloLTR_crapaud	3318481	3318980	499	.	HP1_K9_peak_370	.	.	0	0	0	0	1	0	0	0	0	0	0	0
Chr6	gypsy_Ty3_crapaud	3318981	3319690	709	.	HP1_K9_peak_370	.	.	0	0	0	0	1	0	0	0	0	0	0	0
Chr6	gypsy_Ty3_grenouille	3319870	3321077	1207	.	.	.	.	0	0	0	0	0	0	0	0	0	0	0	0
Chr6	soloLTR_grenouille	3321915	3322229	314	.	HP1_K9_peak_371	.	.	0	0	0	0	1	0	0	0	0	0	0	0
Chr6	copia_Ty1_hyla	3322240	3323857	1617	S_K9_peak_979	HP1_K9_peak_371,HP1_K27_peak_1293	KMT1_K27_peak_1195	KMT6_K9_peak_82	0	1	0	0	1	1	0	0	1	0	1	0
Chr6	soloLTR_hyla	3323691	3323857	166	S_K9_peak_979	HP1_K9_peak_371	.	KMT6_K9_peak_82	0	1	0	0	1	0	0	0	0	0	1	0
Chr6	Tc1_mariner-like_discoglosse	3324054	3324873	819	S_K9_peak_979	HP1_K9_peak_371	.	.	0	1	0	0	1	0	0	0	0	0	0	0
Chr6	soloLTR_astylosternus	3350151	3350307	156	S_K27_peak_1690	HP1_K27_peak_1299	KMT1_K27_peak_1202	.	0	0	1	0	0	1	0	0	1	0	0	0
Chr6	unclassified_bufo	3372386	3372696	310	S_K9_peak_988,S_K27_peak_1693	HP1_K9_peak_374,HP1_K27_peak_1307	.	KMT6_K9_peak_83	0	1	1	0	1	1	0	0	0	0	1	0
Chr6	unclassified_bufo	3372807	3373203	396	S_K9_peak_988,S_K27_peak_1693	HP1_K9_peak_374	.	KMT6_K9_peak_83	0	1	1	0	1	0	0	0	0	0	1	0
Chr6	gypsy_Ty3_crapaud	3373568	3374945	1377	.	.	.	.	0	0	0	0	0	0	0	0	0	0	0	0
Chr6	gypsy_Ty3_crapaud	3380279	3382323	2044	S_K9_peak_989,S_K27_peak_1694	HP1_K9_peak_375	.	.	0	1	1	0	1	0	0	0	0	0	0	0
Chr6	soloLTR_crapaud	3382324	3382726	402	.	HP1_K9_peak_376	.	.	0	0	0	0	1	0	0	0	0	0	0	0
Chr6	unclassified_bombinator	3383254	3383557	303	S_K9_peak_990,S_K27_peak_1695	HP1_K9_peak_376,HP1_K27_peak_1308	KMT1_K27_peak_1210	.	0	1	1	0	1	1	0	0	1	0	0	0
Chr6	unclassified_bufo	3392790	3393335	545	.	.	.	.	0	0	0	0	0	0	0	0	0	0	0	0
Chr6	soloLTR_crapaud	3393377	3393792	415	.	.	.	.	0	0	0	0	0	0	0	0	0	0	0	0
Chr6	soloLTR_crapaud	3394057	3394151	94	.	.	.	.	0	0	0	0	0	0	0	0	0	0	0	0
Chr6	soloLTR_crapaud	3394612	3394997	385	.	.	.	.	0	0	0	0	0	0	0	0	0	0	0	0
Chr6	soloLTR_crapaud	3395417	3395851	434	.	.	.	.	0	0	0	0	0	0	0	0	0	0	0	0
Chr6	soloLTR_crapaud	3401276	3401699	423	S_K27_peak_1697	HP1_K9_peak_377	.	.	0	0	1	0	1	0	0	0	0	0	0	0
Chr6	soloLTR_centrolene	3410306	3410492	186	S_K27_peak_1699	.	.	.	0	0	1	0	0	0	0	0	0	0	0	0
Chr6	soloLTR_yeti	3545833	3545905	72	S_K27_peak_1717	.	.	.	0	0	1	0	0	0	0	0	0	0	0	0
Chr6	soloLTR_yeti	3545988	3546175	187	S_K27_peak_1717	.	.	.	0	0	1	0	0	0	0	0	0	0	0	0
Chr6	soloLTR_yeti	3546491	3546580	89	S_K27_peak_1717	.	.	.	0	0	1	0	0	0	0	0	0	0	0	0
Chr6	soloLTR_crapaud	3546606	3546989	383	.	.	.	.	0	0	0	0	0	0	0	0	0	0	0	0
Chr6	soloLTR_yeti	3546994	3547233	239	.	.	.	.	0	0	0	0	0	0	0	0	0	0	0	0
Chr6	soloLTR_grenouille	3553756	3554115	359	S_K27_peak_1720	.	.	.	0	0	1	0	0	0	0	0	0	0	0	0
Chr6	Tc1_mariner-like_discoglosse	3554117	3554551	434	S_K27_peak_1720	.	KMT1_K27_peak_1214	.	0	0	1	0	0	0	0	0	1	0	0	0
Chr6	soloLTR_crapaud	3569904	3570264	360	.	.	.	.	0	0	0	0	0	0	0	0	0	0	0	0
Chr6	unclassified_cardioglossa	3570478	3570634	156	.	.	.	.	0	0	0	0	0	0	0	0	0	0	0	0
Chr6	MITE_discodeles	3594840	3594906	66	.	.	.	.	0	0	0	0	0	0	0	0	0	0	0	0
Chr6	soloLTR_capensibufo	3741852	3742027	175	S_K27_peak_1731	.	.	.	0	0	1	0	0	0	0	0	0	0	0	0
Chr6	soloLTR_crapaud	3766577	3766954	377	.	.	.	.	0	0	0	0	0	0	0	0	0	0	0	0
Chr6	MITE_discodeles	3771591	3771754	163	S_K9_peak_1002,S_K27_peak_1734	HP1_K27_peak_1318	KMT1_K27_peak_1220	.	0	1	1	0	0	1	0	0	1	0	0	0
Chr6	soloLTR_yeti	3782220	3782496	276	.	.	.	.	0	0	0	0	0	0	0	0	0	0	0	0
Chr6	soloLTR_boophis	3904600	3904966	366	S_K27_peak_1752	HP1_K27_peak_1326	.	.	0	0	1	0	0	1	0	0	0	0	0	0
Chr6	Tc1_mariner-like_discoglosse	3927879	3929745	1866	S_K9_peak_1011	HP1_K9_peak_378	.	.	0	1	0	0	1	0	0	0	0	0	0	0
Chr6	soloLTR_crapaud	3932498	3932657	159	S_K9_peak_1012,S_K27_peak_1754	HP1_K9_peak_379	.	.	0	1	1	0	1	0	0	0	0	0	0	0
Chr6	soloLTR_crapaud	3932775	3933004	229	.	HP1_K9_peak_379	.	.	0	0	0	0	1	0	0	0	0	0	0	0
Chr6	soloLTR_grenouille	3933174	3933530	356	.	.	.	.	0	0	0	0	0	0	0	0	0	0	0	0
Chr6	soloLTR_crapaud	3933660	3933855	195	.	.	.	.	0	0	0	0	0	0	0	0	0	0	0	0
Chr6	soloLTR_crapaud	3933861	3934247	386	.	.	.	.	0	0	0	0	0	0	0	0	0	0	0	0
Chr6	Tc1_mariner-like_discoglosse	3947789	3949653	1864	.	HP1_K9_peak_380	.	.	0	0	0	0	1	0	0	0	0	0	0	0
Chr6	soloLTR_crapaud	3950053	3950467	414	S_K9_peak_1014	HP1_K9_peak_381	.	.	0	1	0	0	1	0	0	0	0	0	0	0
Chr6	soloLTR_crapaud	3950587	3951002	415	S_K9_peak_1014	HP1_K9_peak_381	.	.	0	1	0	0	1	0	0	0	0	0	0	0
Chr6	soloLTR_yeti	3951255	3951321	66	S_K9_peak_1014,S_K27_peak_1758	HP1_K9_peak_381	.	.	0	1	1	0	1	0	0	0	0	0	0	0
Chr6	soloLTR_bufoides	3957427	3957581	154	S_K27_peak_1760	.	KMT1_K27_peak_1227	.	0	0	1	0	0	0	0	0	1	0	0	0
Chr6	MITE_discodeles	3986963	3987150	187	.	.	.	.	0	0	0	0	0	0	0	0	0	0	0	0
Chr6	MITE_altiphrynoides	4130633	4130987	354	S_K27_peak_1778	.	.	.	0	0	1	0	0	0	0	0	0	0	0	0
Chr6	soloLTR_bufoides	4203881	4204030	149	S_K27_peak_1782	.	.	.	0	0	1	0	0	0	0	0	0	0	0	0
Chr6	gypsy_Ty3_grenouille	4252163	4253311	1148	.	HP1_K9_peak_383	.	.	0	0	0	0	1	0	0	0	0	0	0	0
Chr6	soloLTR_grenouille	4252163	4252487	324	.	.	.	.	0	0	0	0	0	0	0	0	0	0	0	0
Chr6	gypsy_Ty3_grenouille	4254124	4256040	1916	.	.	.	.	0	0	0	0	0	0	0	0	0	0	0	0
Chr6	gypsy_Ty3_grenouille	4257145	4258503	1358	.	.	.	.	0	0	0	0	0	0	0	0	0	0	0	0
Chr6	gypsy_Ty3_grenouille	4259571	4260478	907	.	.	.	.	0	0	0	0	0	0	0	0	0	0	0	0
Chr6	gypsy_Ty3_grenouille	4261306	4262875	1569	S_K9_peak_1032	HP1_K9_peak_384	.	.	0	1	0	0	1	0	0	0	0	0	0	0
Chr6	soloLTR_grenouille	4262756	4262875	119	.	.	.	.	0	0	0	0	0	0	0	0	0	0	0	0
Chr6	soloLTR_crapaud	4263641	4263972	331	S_K9_peak_1033	HP1_K9_peak_385	.	.	0	1	0	0	1	0	0	0	0	0	0	0
Chr6	Tc1_mariner-like_discoglosse	4263995	4264265	270	.	HP1_K9_peak_385	.	.	0	0	0	0	1	0	0	0	0	0	0	0
Chr6	gypsy_Ty3_grenouille	4264634	4265015	381	.	.	.	.	0	0	0	0	0	0	0	0	0	0	0	0
Chr7	soloLTR_crapaud	185	381	196	S_K9_peak_1034	HP1_K9_peak_386	.	.	0	1	0	0	1	0	0	0	0	0	0	0
Chr7	soloLTR_crapaud	1134	1261	127	S_K9_peak_1034	HP1_K9_peak_386	.	.	0	1	0	0	1	0	0	0	0	0	0	0
Chr7	soloLTR_hyla	1565	2196	631	.	.	.	.	0	0	0	0	0	0	0	0	0	0	0	0
Chr7	gypsy_Ty3_crapaud	2228	6259	4031	S_K9_peak_1035	HP1_K9_peak_387	.	.	0	1	0	0	1	0	0	0	0	0	0	0
Chr7	gypsy_Ty3_crapaud	6871	7540	669	.	.	.	.	0	0	0	0	0	0	0	0	0	0	0	0
Chr7	gypsy_Ty3_crapaud	9312	9959	647	.	.	.	.	0	0	0	0	0	0	0	0	0	0	0	0
Chr7	Tc1_mariner-like_discoglosse	9960	11825	1865	.	HP1_K9_peak_389	.	.	0	0	0	0	1	0	0	0	0	0	0	0
Chr7	gypsy_Ty3_crapaud	12276	13007	731	.	.	.	.	0	0	0	0	0	0	0	0	0	0	0	0
Chr7	gypsy_Ty3_crapaud	13457	13799	342	.	.	.	.	0	0	0	0	0	0	0	0	0	0	0	0
Chr7	soloLTR_crapaud	14047	14248	201	.	HP1_K9_peak_390	.	.	0	0	0	0	1	0	0	0	0	0	0	0
Chr7	soloLTR_crapaud	14278	14481	203	.	HP1_K9_peak_390	.	.	0	0	0	0	1	0	0	0	0	0	0	0
Chr7	soloLTR_crapaud	15063	15264	201	.	HP1_K9_peak_390	.	.	0	0	0	0	1	0	0	0	0	0	0	0
Chr7	gypsy_Ty3_crapaud	15591	19038	3447	.	.	.	.	0	0	0	0	0	0	0	0	0	0	0	0
Chr7	soloLTR_crapaud	19455	19865	410	.	.	.	.	0	0	0	0	0	0	0	0	0	0	0	0
Chr7	gypsy_Ty3_crapaud	19871	21637	1766	.	.	.	.	0	0	0	0	0	0	0	0	0	0	0	0
Chr7	soloLTR_grenouille	21838	21963	125	.	.	.	.	0	0	0	0	0	0	0	0	0	0	0	0
Chr7	soloLTR_crapaud	26981	27395	414	.	.	.	.	0	0	0	0	0	0	0	0	0	0	0	0
Chr7	unclassified_leptodactylodon	27420	27479	59	.	.	.	.	0	0	0	0	0	0	0	0	0	0	0	0
Chr7	Tc1_mariner-like_discoglosse	29716	31018	1302	.	.	.	.	0	0	0	0	0	0	0	0	0	0	0	0
Chr7	soloLTR_crapaud	31021	31438	417	.	HP1_K9_peak_391	.	.	0	0	0	0	1	0	0	0	0	0	0	0
Chr7	Tc1_mariner-like_discoglosse	31445	31589	144	.	HP1_K9_peak_391	.	.	0	0	0	0	1	0	0	0	0	0	0	0
Chr7	soloLTR_hyla	31598	32120	522	.	HP1_K9_peak_391	.	.	0	0	0	0	1	0	0	0	0	0	0	0
Chr7	soloLTR_crapaud	32123	32323	200	.	HP1_K9_peak_391	.	.	0	0	0	0	1	0	0	0	0	0	0	0
Chr7	gypsy_Ty3_grenouille	32866	34054	1188	.	.	.	.	0	0	0	0	0	0	0	0	0	0	0	0
Chr7	soloLTR_grenouille	32866	33198	332	.	.	.	.	0	0	0	0	0	0	0	0	0	0	0	0
Chr7	gypsy_Ty3_grenouille	48209	49934	1725	S_K9_peak_1036,S_K9_peak_1037	HP1_K9_peak_392,HP1_K9_peak_393,HP1_K27_peak_1345	.	.	0	1	0	0	1	1	0	0	0	0	0	0
Chr7	Tc1_mariner-like_discoglosse	88736	89498	762	S_K9_peak_1039	HP1_K9_peak_398,HP1_K27_peak_1356	.	.	0	1	0	0	1	1	0	0	0	0	0	0
Chr7	soloLTR_rana	89499	89770	271	S_K9_peak_1039	HP1_K9_peak_398,HP1_K27_peak_1356	KMT1_K27_peak_1242	.	0	1	0	0	1	1	0	0	1	0	0	0
Chr7	gypsy_Ty3_crapaud	89775	91591	1816	S_K9_peak_1039	HP1_K9_peak_398,HP1_K27_peak_1356	KMT1_K27_peak_1242	KMT6_K9_peak_84	0	1	0	0	1	1	0	0	1	0	1	0
Chr7	gypsy_Ty3_grenouille	98138	99385	1247	.	HP1_K9_peak_399	.	.	0	0	0	0	1	0	0	0	0	0	0	0
Chr7	Tc1_mariner-like_discoglosse	99555	99972	417	S_K9_peak_1040	HP1_K9_peak_399	.	.	0	1	0	0	1	0	0	0	0	0	0	0
Chr7	gypsy_Ty3_crapaud	100002	101218	1216	S_K9_peak_1040	HP1_K9_peak_399	.	.	0	1	0	0	1	0	0	0	0	0	0	0
Chr7	soloLTR_crapaud	101254	101437	183	S_K9_peak_1040	HP1_K9_peak_399	.	.	0	1	0	0	1	0	0	0	0	0	0	0
Chr7	soloLTR_rana	101438	101637	199	S_K9_peak_1040	HP1_K9_peak_399	.	.	0	1	0	0	1	0	0	0	0	0	0	0
Chr7	Tc1_mariner-like_discoglosse	101799	102711	912	S_K9_peak_1040,S_K27_peak_1793	HP1_K9_peak_399,HP1_K27_peak_1357	.	.	0	1	1	0	1	1	0	0	0	0	0	0
Chr7	soloLTR_crapaud	157892	158251	359	.	.	.	.	0	0	0	0	0	0	0	0	0	0	0	0
Chr7	soloLTR_crapaud	158255	158683	428	.	.	.	.	0	0	0	0	0	0	0	0	0	0	0	0
Chr7	soloLTR_crapaud	158691	158765	74	.	.	.	.	0	0	0	0	0	0	0	0	0	0	0	0
Chr7	soloLTR_crapaud	159136	159177	41	S_K9_peak_1043	.	.	.	0	1	0	0	0	0	0	0	0	0	0	0
Chr7	soloLTR_rana	159176	159684	508	S_K9_peak_1043	.	.	.	0	1	0	0	0	0	0	0	0	0	0	0
Chr7	soloLTR_crapaud	159699	160007	308	.	.	.	.	0	0	0	0	0	0	0	0	0	0	0	0
Chr7	soloLTR_centrolene	421547	421734	187	S_K27_peak_1828	HP1_K27_peak_1391	KMT1_K27_peak_1273	.	0	0	1	0	0	1	0	0	1	0	0	0
Chr7	soloLTR_centrolene	423425	423570	145	S_K27_peak_1829	.	.	.	0	0	1	0	0	0	0	0	0	0	0	0
Chr7	soloLTR_arthroleptis	426624	426703	79	S_K27_peak_1830	HP1_K27_peak_1392	.	.	0	0	1	0	0	1	0	0	0	0	0	0
Chr7	soloLTR_crapaud	445427	445661	234	.	.	.	.	0	0	0	0	0	0	0	0	0	0	0	0
Chr7	soloLTR_crapaud	445818	446220	402	.	.	.	.	0	0	0	0	0	0	0	0	0	0	0	0
Chr7	soloLTR_crapaud	451882	452120	238	.	.	.	.	0	0	0	0	0	0	0	0	0	0	0	0
Chr7	soloLTR_grenouille	452155	452425	270	.	.	.	.	0	0	0	0	0	0	0	0	0	0	0	0
Chr7	unclassified_bufo	452451	452913	462	S_K27_peak_1835	.	.	.	0	0	1	0	0	0	0	0	0	0	0	0
Chr7	MITE_discodeles	462039	462189	150	.	.	.	.	0	0	0	0	0	0	0	0	0	0	0	0
Chr7	soloLTR_crapaud	489214	489604	390	.	.	.	.	0	0	0	0	0	0	0	0	0	0	0	0
Chr7	soloLTR_crapaud	489664	490030	366	.	.	.	.	0	0	0	0	0	0	0	0	0	0	0	0
Chr7	soloLTR_hyla	490031	490146	115	.	.	.	.	0	0	0	0	0	0	0	0	0	0	0	0
Chr7	unclassified_cardioglossa	576449	576599	150	S_K27_peak_1850	.	.	.	0	0	1	0	0	0	0	0	0	0	0	0
Chr7	soloLTR_crapaud	578574	578953	379	S_K27_peak_1850	HP1_K9_peak_403	.	.	0	0	1	0	1	0	0	0	0	0	0	0
Chr7	Tc1_mariner-like_rainette	579205	580498	1293	S_K4_peak_2658,S_K9_peak_1063,S_K27_peak_1851	HP1_K4_peak_2750	KMT1_K4_peak_2886	KMT6_K4_peak_3008	1	1	1	1	0	0	1	0	0	1	0	0
Chr7	soloLTR_pelodytes	580512	580577	65	S_K9_peak_1063,S_K27_peak_1851	.	.	.	0	1	1	0	0	0	0	0	0	0	0	0
Chr7	soloLTR_grenouille	580815	581085	270	.	.	.	.	0	0	0	0	0	0	0	0	0	0	0	0
Chr7	soloLTR_crapaud	581117	581157	40	.	.	.	.	0	0	0	0	0	0	0	0	0	0	0	0
Chr7	gypsy_Ty3_grenouille	583989	586396	2407	.	.	.	.	0	0	0	0	0	0	0	0	0	0	0	0
Chr7	gypsy_Ty3_grenouille	586568	587636	1068	.	.	.	.	0	0	0	0	0	0	0	0	0	0	0	0
Chr7	gypsy_Ty3_grenouille	588876	590201	1325	.	.	.	.	0	0	0	0	0	0	0	0	0	0	0	0
Chr7	gypsy_Ty3_grenouille	590766	593630	2864	.	HP1_K9_peak_404	.	.	0	0	0	0	1	0	0	0	0	0	0	0
Chr7	soloLTR_grenouille	593727	594083	356	.	.	.	.	0	0	0	0	0	0	0	0	0	0	0	0
Chr7	soloLTR_crapaud	594093	594214	121	.	.	.	.	0	0	0	0	0	0	0	0	0	0	0	0
Chr7	soloLTR_hyla	594217	594318	101	.	.	.	.	0	0	0	0	0	0	0	0	0	0	0	0
Chr7	Tc1_mariner-like_pelobate	594329	594770	441	.	.	.	.	0	0	0	0	0	0	0	0	0	0	0	0
Chr7	soloLTR_crapaud	594773	595183	410	.	.	.	.	0	0	0	0	0	0	0	0	0	0	0	0
Chr7	soloLTR_crapaud	595202	595328	126	.	.	.	.	0	0	0	0	0	0	0	0	0	0	0	0
Chr7	soloLTR_crapaud	595296	595652	356	.	.	.	.	0	0	0	0	0	0	0	0	0	0	0	0
Chr7	soloLTR_crapaud	595654	595717	63	.	.	.	.	0	0	0	0	0	0	0	0	0	0	0	0
Chr7	soloLTR_arthroleptis	601653	601763	110	S_K27_peak_1853	.	.	.	0	0	1	0	0	0	0	0	0	0	0	0
Chr7	soloLTR_arthroleptis	602059	602296	237	S_K27_peak_1853	.	KMT1_K27_peak_1283	.	0	0	1	0	0	0	0	0	1	0	0	0
Chr7	unclassified_bombinator	603438	603503	65	S_K9_peak_1064,S_K27_peak_1853	HP1_K27_peak_1402	KMT1_K27_peak_1283	.	0	1	1	0	0	1	0	0	1	0	0	0
Chr7	unclassified_allophryne	603728	603999	271	S_K27_peak_1853	HP1_K27_peak_1402	KMT1_K27_peak_1283	.	0	0	1	0	0	1	0	0	1	0	0	0
Chr7	unclassified_amolops	713359	713619	260	S_K27_peak_1864	.	.	.	0	0	1	0	0	0	0	0	0	0	0	0
Chr7	soloLTR_crapaud	719092	719468	376	.	.	.	.	0	0	0	0	0	0	0	0	0	0	0	0
Chr7	soloLTR_arthroleptis	720664	720905	241	S_K9_peak_1068,S_K27_peak_1866	HP1_K27_peak_1412	KMT1_K27_peak_1295	.	0	1	1	0	0	1	0	0	1	0	0	0
Chr7	unclassified_microhyla	721126	721965	839	S_K27_peak_1866	HP1_K27_peak_1412	KMT1_K27_peak_1295	.	0	0	1	0	0	1	0	0	1	0	0	0
Chr7	unclassified_microhyla	722214	722322	108	S_K27_peak_1866	HP1_K27_peak_1412	KMT1_K27_peak_1295	.	0	0	1	0	0	1	0	0	1	0	0	0
Chr7	soloLTR_dendrophryniscus	756350	756427	77	S_K27_peak_1869	.	.	.	0	0	1	0	0	0	0	0	0	0	0	0
Chr7	soloLTR_crapaud	1017824	1018144	320	.	.	.	.	0	0	0	0	0	0	0	0	0	0	0	0
Chr7	soloLTR_grenouille	1018145	1018504	359	.	.	.	.	0	0	0	0	0	0	0	0	0	0	0	0
Chr7	soloLTR_crapaud	1018504	1018541	37	.	.	.	.	0	0	0	0	0	0	0	0	0	0	0	0
Chr7	unclassified_lechriodus	1229950	1230212	262	.	.	.	.	0	0	0	0	0	0	0	0	0	0	0	0
Chr7	unclassified_lechriodus	1450037	1450267	230	.	.	.	.	0	0	0	0	0	0	0	0	0	0	0	0
Chr7	unclassified_ansonia	1487463	1487557	94	.	.	.	.	0	0	0	0	0	0	0	0	0	0	0	0
Chr7	unclassified_lechriodus	1594079	1594278	199	.	.	.	.	0	0	0	0	0	0	0	0	0	0	0	0
Chr7	unclassified_andinophryne	1633638	1633692	54	.	.	.	.	0	0	0	0	0	0	0	0	0	0	0	0
Chr7	unclassified_leptodactylodon	1746473	1746542	69	.	.	.	.	0	0	0	0	0	0	0	0	0	0	0	0
Chr7	unclassified_leptodactylodon	1746518	1746581	63	.	.	.	.	0	0	0	0	0	0	0	0	0	0	0	0
Chr7	unclassified_lechriodus	1925208	1925453	245	.	.	.	.	0	0	0	0	0	0	0	0	0	0	0	0
Chr7	unclassified_lechriodus	2017573	2017815	242	.	.	.	.	0	0	0	0	0	0	0	0	0	0	0	0
Chr7	unclassified_ansonia	2066573	2066666	93	.	.	.	.	0	0	0	0	0	0	0	0	0	0	0	0
Chr7	unclassified_andinophryne	2219737	2219830	93	.	.	.	.	0	0	0	0	0	0	0	0	0	0	0	0
Chr7	MITE_discodeles	2390290	2390595	305	.	.	.	.	0	0	0	0	0	0	0	0	0	0	0	0
Chr7	MITE_mantella	2685775	2686223	448	.	.	.	.	0	0	0	0	0	0	0	0	0	0	0	0
Chr7	unclassified_lechriodus	2708180	2708297	117	.	.	.	.	0	0	0	0	0	0	0	0	0	0	0	0
Chr7	unclassified_lechriodus	2746785	2746895	110	.	.	.	.	0	0	0	0	0	0	0	0	0	0	0	0
Chr7	unclassified_andinophryne	2816955	2817096	141	.	.	.	.	0	0	0	0	0	0	0	0	0	0	0	0
Chr7	unclassified_batrachyla	3063294	3063360	66	.	.	.	.	0	0	0	0	0	0	0	0	0	0	0	0
Chr7	MITE_mantella	3067073	3067261	188	.	.	.	.	0	0	0	0	0	0	0	0	0	0	0	0
Chr7	unclassified_leptopelis	3327344	3327419	75	.	.	.	.	0	0	0	0	0	0	0	0	0	0	0	0
Chr7	soloLTR_crapaud	3545496	3545930	434	S_K9_peak_1070	HP1_K9_peak_406	.	.	0	1	0	0	1	0	0	0	0	0	0	0
Chr7	soloLTR_grenouille	3546643	3546785	142	.	.	.	.	0	0	0	0	0	0	0	0	0	0	0	0
Chr7	soloLTR_crapaud	3546821	3547284	463	.	.	.	.	0	0	0	0	0	0	0	0	0	0	0	0
Chr7	soloLTR_crapaud	3550429	3550619	190	.	HP1_K9_peak_408	.	.	0	0	0	0	1	0	0	0	0	0	0	0
Chr7	Tc1_mariner-like_discoglosse	3576804	3577386	582	S_K9_peak_1072	HP1_K9_peak_411	.	.	0	1	0	0	1	0	0	0	0	0	0	0
Chr7	gypsy_Ty3_crapaud	3577498	3578317	819	S_K9_peak_1072	HP1_K9_peak_411,HP1_K27_peak_1417	.	.	0	1	0	0	1	1	0	0	0	0	0	0
Chr7	soloLTR_crapaud	3578939	3579137	198	S_K9_peak_1072	HP1_K9_peak_411	.	.	0	1	0	0	1	0	0	0	0	0	0	0
Chr7	soloLTR_crapaud	3579150	3579432	282	.	HP1_K9_peak_411	.	.	0	0	0	0	1	0	0	0	0	0	0	0
Chr7	soloLTR_rana	3579436	3579944	508	.	.	.	.	0	0	0	0	0	0	0	0	0	0	0	0
Chr7	soloLTR_crapaud	3579945	3580204	259	.	.	.	.	0	0	0	0	0	0	0	0	0	0	0	0
Chr7	soloLTR_cochranella	3711612	3711767	155	.	.	.	.	0	0	0	0	0	0	0	0	0	0	0	0
Chr7	soloLTR_dendrophryniscus	3716722	3716798	76	S_K27_peak_1891	.	.	.	0	0	1	0	0	0	0	0	0	0	0	0
Chr7	soloLTR_yeti	3757339	3757454	115	S_K27_peak_1897	.	.	.	0	0	1	0	0	0	0	0	0	0	0	0
Chr7	soloLTR_grenouille	3757658	3757700	42	.	.	.	.	0	0	0	0	0	0	0	0	0	0	0	0
Chr7	soloLTR_grenouille	3757708	3758063	355	.	.	.	.	0	0	0	0	0	0	0	0	0	0	0	0
Chr7	soloLTR_crapaud	3758164	3758555	391	.	.	.	.	0	0	0	0	0	0	0	0	0	0	0	0
Chr7	soloLTR_crapaud	3758645	3758912	267	S_K27_peak_1898	.	.	.	0	0	1	0	0	0	0	0	0	0	0	0
Chr7	Tc1_mariner-like_discoglosse	3772874	3774756	1882	S_K9_peak_1078,S_K27_peak_1900	HP1_K9_peak_413	KMT1_K27_peak_1306	.	0	1	1	0	1	0	0	0	1	0	0	0
Chr7	soloLTR_crapaud	3784919	3785131	212	S_K27_peak_1902	.	KMT1_K27_peak_1310	KMT6_K9_peak_85	0	0	1	0	0	0	0	0	1	0	1	0
Chr7	soloLTR_crapaud	3785277	3785477	200	S_K27_peak_1902	.	KMT1_K27_peak_1310	.	0	0	1	0	0	0	0	0	1	0	0	0
Chr7	soloLTR_rana	3796826	3797298	472	S_K27_peak_1904	.	.	.	0	0	1	0	0	0	0	0	0	0	0	0
Chr7	Tc1_mariner-like_pelobate	3797493	3798089	596	S_K27_peak_1904	.	.	.	0	0	1	0	0	0	0	0	0	0	0	0
Chr7	unclassified_andinophryne	3804621	3804722	101	.	.	.	.	0	0	0	0	0	0	0	0	0	0	0	0
Chr7	soloLTR_rana	3809593	3810064	471	S_K27_peak_1907	.	.	.	0	0	1	0	0	0	0	0	0	0	0	0
Chr7	soloLTR_crapaud	3810065	3810188	123	.	.	.	.	0	0	0	0	0	0	0	0	0	0	0	0
Chr7	Tc1_mariner-like_pelobate	3810191	3810360	169	.	.	.	.	0	0	0	0	0	0	0	0	0	0	0	0
Chr7	Tc1_mariner-like_pelobate	3810549	3810791	242	S_K27_peak_1908	.	.	.	0	0	1	0	0	0	0	0	0	0	0	0
Chr7	unclassified_amolops	3812887	3813444	557	S_K27_peak_1909	.	.	.	0	0	1	0	0	0	0	0	0	0	0	0
Chr7	soloLTR_crapaud	3926913	3927279	366	.	.	.	.	0	0	0	0	0	0	0	0	0	0	0	0
Chr7	Tc1_mariner-like_discoglosse	3927530	3929389	1859	.	.	.	.	0	0	0	0	0	0	0	0	0	0	0	0
Chr7	soloLTR_crapaud	3929561	3929767	206	.	.	.	.	0	0	0	0	0	0	0	0	0	0	0	0
Chr7	soloLTR_grenouille	3929819	3930175	356	.	.	.	.	0	0	0	0	0	0	0	0	0	0	0	0
Chr7	soloLTR_crapaud	3930607	3931050	443	.	.	.	.	0	0	0	0	0	0	0	0	0	0	0	0
Chr7	unclassified_leptodactylodon	3940159	3940785	626	.	.	.	.	0	0	0	0	0	0	0	0	0	0	0	0
Chr7	soloLTR_hyla	3940785	3941257	472	.	.	.	.	0	0	0	0	0	0	0	0	0	0	0	0
Chr7	soloLTR_grenouille	3941289	3941623	334	.	.	.	.	0	0	0	0	0	0	0	0	0	0	0	0
Chr7	soloLTR_hyla	3941628	3941769	141	.	.	.	.	0	0	0	0	0	0	0	0	0	0	0	0
Chr7	soloLTR_crapaud	3941892	3942227	335	.	.	.	.	0	0	0	0	0	0	0	0	0	0	0	0
Chr7	unclassified_andinophryne	4037111	4037178	67	.	.	.	.	0	0	0	0	0	0	0	0	0	0	0	0
Chr7	Tc1_mariner-like_discoglosse	4062736	4064571	1835	S_K9_peak_1085,S_K27_peak_1938	HP1_K9_peak_416,HP1_K9_peak_417	KMT1_K27_peak_1322	.	0	1	1	0	1	0	0	0	1	0	0	0
Chr7	Tc1_mariner-like_discoglosse	4080822	4082690	1868	S_K9_peak_1087,S_K9_peak_1088	HP1_K9_peak_418	KMT1_K27_peak_1326	.	0	1	0	0	1	0	0	0	1	0	0	0
Chr7	soloLTR_crapaud	4082911	4083084	173	S_K9_peak_1088	HP1_K9_peak_418	KMT1_K27_peak_1326	.	0	1	0	0	1	0	0	0	1	0	0	0
Chr7	soloLTR_hyla	4084105	4084203	98	S_K9_peak_1089	HP1_K9_peak_419	.	.	0	1	0	0	1	0	0	0	0	0	0	0
Chr7	soloLTR_crapaud	4084209	4084643	434	S_K9_peak_1089	HP1_K9_peak_419	.	.	0	1	0	0	1	0	0	0	0	0	0	0
Chr7	gypsy_Ty3_grenouille	4084645	4085643	998	.	HP1_K9_peak_419	.	.	0	0	0	0	1	0	0	0	0	0	0	0
Chr7	soloLTR_grenouille	4084645	4084999	354	.	HP1_K9_peak_419	.	.	0	0	0	0	1	0	0	0	0	0	0	0
Chr7	gypsy_Ty3_grenouille	4085794	4087117	1323	S_K9_peak_1090	HP1_K9_peak_419	.	.	0	1	0	0	1	0	0	0	0	0	0	0

## Sheet: Peaks_Copia_Ty1
									Presence of peaks
					Peaks on TEs				WT			∆PaHP1			∆PaKMT1			∆PaKMT6
Chromosome	name	start	stop	lengh in bp	peaks_WT	peaks_HP1	peaks_KMT1	peaks_KMT6	H3K4me3	H3K9me3	H3K27me3	H3K4me3	H3K9me3	H3K27me3	H3K4me3	H3K9me3	H3K27me3	H3K4me3	H3K9me3	H3K27me3
Chr1plus	copia_Ty1_hyla	340694	343008	2314	S_K9_peak_22	HP1_K9_peak_5	.	KMT6_K9_peak_1	0	1	0	0	1	0	0	0	0	0	1	0
Chr1plus	copia_Ty1_hyla	343373	345177	1804	S_K9_peak_23	HP1_K9_peak_6	.	KMT6_K9_peak_2	0	1	0	0	1	0	0	0	0	0	1	0
Chr1plus	copia_Ty1_hyla	354549	356829	2280	.	HP1_K9_peak_7	.	KMT6_K9_peak_3	0	0	0	0	1	0	0	0	0	0	1	0
Chr1plus	copia_Ty1_hyla	357324	357458	134	.	.	.	.	0	0	0	0	0	0	0	0	0	0	0	0
Chr1plus	copia_Ty1_centrolene	1798354	1804283	5929	S_K27_peak_91,S_K27_peak_92,S_K27_peak_94,S_K27_peak_93	HP1_K9_peak_9,HP1_K9_peak_10	.	.	0	0	1	0	1	0	0	0	0	0	0	0
Chr1plus	copia_Ty1_hyla	5053927	5059506	5579	.	HP1_K9_peak_21	.	.	0	0	0	0	1	0	0	0	0	0	0	0
Chr1plus	copia_Ty1_hyla	6386812	6388304	1492	S_K9_peak_67,S_K9_peak_68	HP1_K9_peak_25	.	KMT6_K9_peak_5	0	1	0	0	1	0	0	0	0	0	1	0
Chr1plus	copia_Ty1_hyla	6413707	6419182	5475	S_K9_peak_74,S_K9_peak_75	HP1_K9_peak_27	.	KMT6_K9_peak_6,KMT6_K9_peak_7	0	1	0	0	1	0	0	0	0	0	1	0
Chr1plus	copia_Ty1_nephelobates	7777045	7777464	419	.	HP1_K9_peak_33	.	.	0	0	0	0	1	0	0	0	0	0	0	0
Chr1plus	copia_Ty1_nephelobates	7777045	7778253	1208	.	HP1_K9_peak_33	.	.	0	0	0	0	1	0	0	0	0	0	0	0
Chr1plus	copia_Ty1_nephelobates	7778394	7779307	913	.	.	.	.	0	0	0	0	0	0	0	0	0	0	0	0
Chr1plus	copia_Ty1_nephelobates	7779458	7782548	3090	.	HP1_K9_peak_34	.	.	0	0	0	0	1	0	0	0	0	0	0	0
Chr1plus	copia_Ty1_nephelobates	7782096	7782548	452	.	HP1_K9_peak_34	.	.	0	0	0	0	1	0	0	0	0	0	0	0
Chr1plus	copia_Ty1_centrolene	8799677	8799765	88	.	.	.	.	0	0	0	0	0	0	0	0	0	0	0	0
Chr1plus	copia_Ty1_centrolene	8799924	8802531	2607	S_K9_peak_119	.	.	.	0	1	0	0	0	0	0	0	0	0	0	0
Chr1plus	copia_Ty1_centrolene	8802715	8804649	1934	S_K9_peak_120,S_K27_peak_305	HP1_K9_peak_40	KMT1_K27_peak_145	KMT6_K9_peak_9	0	1	1	0	1	0	0	0	1	0	1	0
Chr2	copia_Ty1_centrolene	265327	271248	5921	S_K27_peak_331,S_K27_peak_332	.	.	.	0	0	1	0	0	0	0	0	0	0	0	0
Chr2	copia_Ty1_nephelobates	3064124	3064275	151	S_K9_peak_169,S_K27_peak_446	HP1_K9_peak_56,HP1_K27_peak_203	KMT1_K27_peak_198	.	0	1	1	0	1	1	0	0	1	0	0	0
Chr3	copia_Ty1_nephelobates	654778	655219	441	S_K9_peak_209	HP1_K9_peak_84,HP1_K27_peak_239	.	.	0	1	0	0	1	1	0	0	0	0	0	0
Chr3	copia_Ty1_nephelobates	654778	660462	5684	S_K9_peak_209	HP1_K27_peak_240,HP1_K9_peak_84,HP1_K27_peak_239	KMT1_K27_peak_232,KMT1_K27_peak_233	KMT6_K9_peak_14,KMT6_K9_peak_15	0	1	0	0	1	1	0	0	1	0	1	0
Chr3	copia_Ty1_nephelobates	660016	660462	446	S_K9_peak_209	HP1_K27_peak_240,HP1_K9_peak_84	KMT1_K27_peak_233	KMT6_K9_peak_15	0	1	0	0	1	1	0	0	1	0	1	0
Chr3	copia_Ty1_centrolene	730914	736831	5917	S_K27_peak_512	.	.	.	0	0	1	0	0	0	0	0	0	0	0	0
Chr3	copia_Ty1_centrolene	890031	890710	679	S_K9_peak_217,S_K27_peak_529	HP1_K9_peak_89	.	KMT6_K9_peak_17	0	1	1	0	1	0	0	0	0	0	1	0
Chr3	copia_Ty1_centrolene	890783	893408	2625	.	HP1_K9_peak_90	.	.	0	0	0	0	1	0	0	0	0	0	0	0
Chr3	copia_Ty1_centrolene	900514	902028	1514	S_K9_peak_218,S_K9_peak_219,S_K27_peak_531	HP1_K9_peak_90,HP1_K9_peak_91,HP1_K27_peak_253	.	.	0	1	1	0	1	1	0	0	0	0	0	0
Chr3	copia_Ty1_nephelobates	902049	902468	419	S_K9_peak_219,S_K27_peak_531	HP1_K9_peak_91,HP1_K27_peak_253	KMT1_K27_peak_245	.	0	1	1	0	1	1	0	0	1	0	0	0
Chr3	copia_Ty1_nephelobates	902049	904896	2847	S_K9_peak_219,S_K27_peak_531	HP1_K9_peak_91,HP1_K27_peak_253	KMT1_K27_peak_245	.	0	1	1	0	1	1	0	0	1	0	0	0
Chr3	copia_Ty1_nephelobates	905055	907557	2502	S_K9_peak_220,S_K9_peak_221	HP1_K9_peak_92,HP1_K9_peak_93,HP1_K27_peak_254	.	.	0	1	0	0	1	1	0	0	0	0	0	0
Chr3	copia_Ty1_nephelobates	907137	907557	420	S_K9_peak_221	HP1_K9_peak_93,HP1_K27_peak_254	.	.	0	1	0	0	1	1	0	0	0	0	0	0
Chr3	copia_Ty1_centrolene	907610	908661	1051	S_K9_peak_221,S_K27_peak_532	HP1_K9_peak_93,HP1_K27_peak_254	.	.	0	1	1	0	1	1	0	0	0	0	0	0
Chr3	copia_Ty1_hyla	941025	941306	281	S_K9_peak_227	HP1_K9_peak_98	.	.	0	1	0	0	1	0	0	0	0	0	0	0
Chr3	copia_Ty1_hyla	948761	949273	512	S_K9_peak_227	HP1_K9_peak_98	.	KMT6_K9_peak_20	0	1	0	0	1	0	0	0	0	0	1	0
Chr3	copia_Ty1_hyla	949490	954944	5454	S_K9_peak_227	HP1_K27_peak_268,HP1_K27_peak_269,HP1_K9_peak_98	KMT1_K27_peak_256	KMT6_K9_peak_20	0	1	0	0	1	1	0	0	1	0	1	0
Chr3	copia_Ty1_nephelobates	962998	963444	446	S_K9_peak_228,S_K27_peak_536	HP1_K9_peak_99,HP1_K27_peak_272	KMT1_K27_peak_259	KMT6_K9_peak_22	0	1	1	0	1	1	0	0	1	0	1	0
Chr3	copia_Ty1_nephelobates	1343569	1344006	437	S_K9_peak_241	HP1_K9_peak_110	.	KMT6_K9_peak_23	0	1	0	0	1	0	0	0	0	0	1	0
Chr3	copia_Ty1_nephelobates	1343569	1349277	5708	S_K9_peak_241	HP1_K9_peak_110	.	KMT6_K9_peak_23	0	1	0	0	1	0	0	0	0	0	1	0
Chr3	copia_Ty1_nephelobates	1348831	1349277	446	S_K9_peak_241	HP1_K9_peak_110	.	.	0	1	0	0	1	0	0	0	0	0	0	0
Chr3	copia_Ty1_nephelobates	1381313	1381950	637	.	HP1_K9_peak_113	.	.	0	0	0	0	1	0	0	0	0	0	0	0
Chr3	copia_Ty1_nephelobates	1382142	1382235	93	.	.	.	.	0	0	0	0	0	0	0	0	0	0	0	0
Chr3	copia_Ty1_centrolene	4536642	4542563	5921	S_K27_peak_708,S_K27_peak_709,S_K27_peak_710	.	.	.	0	0	1	0	0	0	0	0	0	0	0	0
Chr3	copia_Ty1_hyla	4705356	4709006	3650	S_K9_peak_298	HP1_K9_peak_137	.	.	0	1	0	0	1	0	0	0	0	0	0	0
Chr4	copia_Ty1_centrolene	516746	518053	1307	.	HP1_K9_peak_144	.	.	0	0	0	0	1	0	0	0	0	0	0	0
Chr4	copia_Ty1_centrolene	518427	520791	2364	.	HP1_K9_peak_145	.	.	0	0	0	0	1	0	0	0	0	0	0	0
Chr4	copia_Ty1_nephelobates	520794	521219	425	.	HP1_K9_peak_145	.	.	0	0	0	0	1	0	0	0	0	0	0	0
Chr4	copia_Ty1_nephelobates	520794	522365	1571	.	HP1_K9_peak_145	.	.	0	0	0	0	1	0	0	0	0	0	0	0
Chr4	copia_Ty1_nephelobates	522461	526559	4098	.	HP1_K9_peak_147,HP1_K9_peak_146	.	.	0	0	0	0	1	0	0	0	0	0	0	0
Chr4	copia_Ty1_nephelobates	526113	526559	446	.	HP1_K9_peak_147	.	.	0	0	0	0	1	0	0	0	0	0	0	0
Chr4	copia_Ty1_centrolene	526560	528825	2265	.	HP1_K9_peak_148	.	.	0	0	0	0	1	0	0	0	0	0	0	0
Chr4	copia_Ty1_centrolene	567635	573552	5917	S_K9_peak_342,S_K27_peak_802,S_K9_peak_343,S_K27_peak_803	HP1_K9_peak_149,HP1_K9_peak_150,HP1_K9_peak_151	.	.	0	1	1	0	1	0	0	0	0	0	0	0
Chr4	copia_Ty1_hyla	1363519	1364528	1009	.	.	.	.	0	0	0	0	0	0	0	0	0	0	0	0
Chr4	copia_Ty1_hyla	1364892	1370317	5425	S_K9_peak_393	HP1_K9_peak_178	.	.	0	1	0	0	1	0	0	0	0	0	0	0
Chr5	copia_Ty1_hyla	310480	316940	6460	S_K9_peak_466,S_K9_peak_467	HP1_K9_peak_201	.	KMT6_K9_peak_46,KMT6_K9_peak_47	0	1	0	0	1	0	0	0	0	0	1	0
Chr5	copia_Ty1_centrolene	1128719	1129599	880	S_K9_peak_574,S_K27_peak_1157	HP1_K9_peak_235	.	.	0	1	1	0	1	0	0	0	0	0	0	0
Chr5	copia_Ty1_centrolene	1130025	1131699	1674	S_K9_peak_575,S_K27_peak_1158	HP1_K9_peak_236,HP1_K27_peak_751	KMT1_K27_peak_694	.	0	1	1	0	1	1	0	0	1	0	0	0
Chr5	copia_Ty1_centrolene	1176159	1176886	727	S_K9_peak_583,S_K27_peak_1163	HP1_K9_peak_241,HP1_K27_peak_760	KMT1_K27_peak_703	KMT6_K9_peak_60	0	1	1	0	1	1	0	0	1	0	1	0
Chr5	copia_Ty1_centrolene	1178211	1178419	208	.	HP1_K9_peak_242	.	.	0	0	0	0	1	0	0	0	0	0	0	0
Chr5	copia_Ty1_hyla	1324297	1327015	2718	S_K9_peak_604	HP1_K9_peak_250,HP1_K27_peak_793	KMT1_K27_peak_729	KMT6_K9_peak_61	0	1	0	0	1	1	0	0	1	0	1	0
Chr5	copia_Ty1_hyla	1335168	1338729	3561	S_K9_peak_605	HP1_K9_peak_252,HP1_K27_peak_794	KMT1_K27_peak_730	KMT6_K9_peak_62,KMT6_K9_peak_63	0	1	0	0	1	1	0	0	1	0	1	0
Chr5	copia_Ty1_centrolene	2556354	2558468	2114	S_K9_peak_654,S_K27_peak_1285	HP1_K9_peak_278	.	.	0	1	1	0	1	0	0	0	0	0	0	0
Chr5	copia_Ty1_centrolene	2558622	2561056	2434	S_K9_peak_655,S_K9_peak_656	HP1_K9_peak_279,HP1_K9_peak_280,HP1_K27_peak_862	.	.	0	1	0	0	1	1	0	0	0	0	0	0
Chr5	copia_Ty1_centrolene	2566159	2566769	610	S_K9_peak_659,S_K27_peak_1288	HP1_K9_peak_282,HP1_K27_peak_863	.	KMT6_K9_peak_66	0	1	1	0	1	1	0	0	0	0	1	0
Chr5	copia_Ty1_centrolene	2567239	2567356	117	S_K9_peak_659	.	.	.	0	1	0	0	0	0	0	0	0	0	0	0
Chr5	copia_Ty1_centrolene	4438293	4439390	1097	.	.	.	.	0	0	0	0	0	0	0	0	0	0	0	0
Chr5	copia_Ty1_centrolene	4439524	4441096	1572	S_K9_peak_793,S_K27_peak_1462	HP1_K9_peak_321	KMT1_K27_peak_975	.	0	1	1	0	1	0	0	0	1	0	0	0
Chr5	copia_Ty1_centrolene	4591172	4592521	1349	S_K9_peak_818,S_K27_peak_1479	HP1_K9_peak_327,HP1_K27_peak_1099	KMT1_K27_peak_1003	.	0	1	1	0	1	1	0	0	1	0	0	0
Chr5	copia_Ty1_centrolene	4593838	4596883	3045	S_K9_peak_819,S_K27_peak_1480	HP1_K9_peak_328,HP1_K27_peak_1100	KMT1_K27_peak_1004	.	0	1	1	0	1	1	0	0	1	0	0	0
Chr5	copia_Ty1_hyla	4732846	4737032	4186	S_K9_peak_839	HP1_K9_peak_340,HP1_K27_peak_1125	KMT1_K27_peak_1027	KMT6_K9_peak_78	0	1	0	0	1	1	0	0	1	0	1	0
Chr6	copia_Ty1_nephelobates	214697	215739	1042	.	HP1_K9_peak_343	.	.	0	0	0	0	1	0	0	0	0	0	0	0
Chr6	copia_Ty1_hyla	3322240	3323857	1617	S_K9_peak_979	HP1_K9_peak_371,HP1_K27_peak_1293	KMT1_K27_peak_1195	KMT6_K9_peak_82	0	1	0	0	1	1	0	0	1	0	1	0

## Sheet: Peaks_Gypsy_Ty3
									Presence of peaks
					Peaks on TEs				WT			∆PaHP1			∆PaKMT1			∆PaKMT6
Chromosome	name	start	stop	lengh in bp	peaks_WT	peaks_HP1	peaks_KMT1	peaks_KMT6	H3K4me3	H3K9me3	H3K27me3	H3K4me3	H3K9me3	H3K27me3	H3K4me3	H3K9me3	H3K27me3	H3K4me3	H3K9me3	H3K27me3
Chr1plus	gypsy_Ty3_grenouille	10	1176	1166	.	.	.	.	0	0	0	0	0	0	0	0	0	0	0	0
Chr1plus	gypsy_Ty3_grenouille	2645	3097	452	S_K9_peak_1	HP1_K9_peak_1	.	.	0	1	0	0	1	0	0	0	0	0	0	0
Chr1plus	gypsy_Ty3_grenouille	3880	4468	588	.	.	.	.	0	0	0	0	0	0	0	0	0	0	0	0
Chr1plus	gypsy_Ty3_grenouille	4772	6152	1380	S_K9_peak_2	HP1_K9_peak_2	KMT1_K27_peak_1	.	0	1	0	0	1	0	0	0	1	0	0	0
Chr1plus	gypsy_Ty3_grenouille	345217	345818	601	.	HP1_K9_peak_6	.	.	0	0	0	0	1	0	0	0	0	0	0	0
Chr1plus	gypsy_Ty3_grenouille	345982	347264	1282	.	.	.	.	0	0	0	0	0	0	0	0	0	0	0	0
Chr1plus	gypsy_Ty3_grenouille	347415	348834	1419	.	.	.	.	0	0	0	0	0	0	0	0	0	0	0	0
Chr1plus	gypsy_Ty3_grenouille	349492	350129	637	.	.	.	.	0	0	0	0	0	0	0	0	0	0	0	0
Chr1plus	gypsy_Ty3_grenouille	350908	352059	1151	.	.	.	.	0	0	0	0	0	0	0	0	0	0	0	0
Chr1plus	gypsy_Ty3_grenouille	352438	354532	2094	.	HP1_K9_peak_7	.	.	0	0	0	0	1	0	0	0	0	0	0	0
Chr1plus	gypsy_Ty3_grenouille	2078206	2078842	636	.	.	.	.	0	0	0	0	0	0	0	0	0	0	0	0
Chr1plus	gypsy_Ty3_grenouille	2079187	2079761	574	.	.	.	.	0	0	0	0	0	0	0	0	0	0	0	0
Chr1plus	gypsy_Ty3_grenouille	3115006	3116031	1025	.	.	.	.	0	0	0	0	0	0	0	0	0	0	0	0
Chr1plus	gypsy_Ty3_crapaud	4443194	4445179	1985	.	HP1_K9_peak_12	.	.	0	0	0	0	1	0	0	0	0	0	0	0
Chr1plus	gypsy_Ty3_crapaud	4485796	4487250	1454	.	.	.	.	0	0	0	0	0	0	0	0	0	0	0	0
Chr1plus	gypsy_Ty3_crapaud	4487284	4487969	685	.	.	.	.	0	0	0	0	0	0	0	0	0	0	0	0
Chr1plus	gypsy_Ty3_crapaud	4488676	4489923	1247	S_K9_peak_50	HP1_K9_peak_16	.	.	0	1	0	0	1	0	0	0	0	0	0	0
Chr1plus	gypsy_Ty3_crapaud	4490043	4490333	290	.	.	.	.	0	0	0	0	0	0	0	0	0	0	0	0
Chr1plus	gypsy_Ty3_crapaud	4492944	4495219	2275	.	.	.	.	0	0	0	0	0	0	0	0	0	0	0	0
Chr1plus	gypsy_Ty3_crapaud	4496487	4497005	518	.	.	.	.	0	0	0	0	0	0	0	0	0	0	0	0
Chr1plus	gypsy_Ty3_crapaud	4498378	4499278	900	.	.	.	.	0	0	0	0	0	0	0	0	0	0	0	0
Chr1plus	gypsy_Ty3_crapaud	4501429	4501651	222	.	.	.	.	0	0	0	0	0	0	0	0	0	0	0	0
Chr1plus	gypsy_Ty3_grenouille	4505910	4517774	11864	.	.	.	.	0	0	0	0	0	0	0	0	0	0	0	0
Chr1plus	gypsy_Ty3_crapaud	4640020	4640148	128	.	.	.	.	0	0	0	0	0	0	0	0	0	0	0	0
Chr1plus	gypsy_Ty3_crapaud	4640193	4640941	748	.	.	.	.	0	0	0	0	0	0	0	0	0	0	0	0
Chr1plus	gypsy_Ty3_crapaud	4641147	4643231	2084	.	.	.	.	0	0	0	0	0	0	0	0	0	0	0	0
Chr1plus	gypsy_Ty3_crapaud	5020283	5026130	5847	S_K9_peak_51	HP1_K9_peak_18,HP1_K9_peak_19,HP1_K9_peak_20	.	.	0	1	0	0	1	0	0	0	0	0	0	0
Chr1plus	gypsy_Ty3_grenouille	5044322	5049062	4740	.	.	.	.	0	0	0	0	0	0	0	0	0	0	0	0
Chr1plus	gypsy_Ty3_crapaud	5049497	5051847	2350	.	.	.	.	0	0	0	0	0	0	0	0	0	0	0	0
Chr1plus	gypsy_Ty3_crapaud	5052485	5053192	707	.	.	.	.	0	0	0	0	0	0	0	0	0	0	0	0
Chr1plus	gypsy_Ty3_crapaud	5053578	5053925	347	.	.	.	.	0	0	0	0	0	0	0	0	0	0	0	0
Chr1plus	gypsy_Ty3_crapaud	5059532	5060385	853	.	.	.	.	0	0	0	0	0	0	0	0	0	0	0	0
Chr1plus	gypsy_Ty3_crapaud	5060405	5062919	2514	.	.	.	.	0	0	0	0	0	0	0	0	0	0	0	0
Chr1plus	gypsy_Ty3_yeti	5684664	5691605	6941	S_K4_peak_607,S_K27_peak_184,S_K27_peak_183	HP1_K4_peak_630,HP1_K27_peak_62	KMT1_K4_peak_660,KMT1_K27_peak_56	KMT6_K4_peak_653	1	0	1	1	0	1	1	0	1	1	0	0
Chr1plus	gypsy_Ty3_grenouille	5766918	5767336	418	.	.	.	.	0	0	0	0	0	0	0	0	0	0	0	0
Chr1plus	gypsy_Ty3_grenouille	5767488	5775468	7980	S_K27_peak_198,S_K27_peak_199,S_K27_peak_200	.	.	.	0	0	1	0	0	0	0	0	0	0	0	0
Chr1plus	gypsy_Ty3_grenouille	5775585	5779775	4190	.	.	.	.	0	0	0	0	0	0	0	0	0	0	0	0
Chr1plus	gypsy_Ty3_grenouille	7261661	7263717	2056	.	.	.	.	0	0	0	0	0	0	0	0	0	0	0	0
Chr1plus	gypsy_Ty3_crapaud	7266259	7268747	2488	.	HP1_K9_peak_29	.	.	0	0	0	0	1	0	0	0	0	0	0	0
Chr1plus	gypsy_Ty3_crapaud	7643549	7645228	1679	.	.	.	.	0	0	0	0	0	0	0	0	0	0	0	0
Chr1plus	gypsy_Ty3_crapaud	7646455	7647666	1211	.	.	.	.	0	0	0	0	0	0	0	0	0	0	0	0
Chr1plus	gypsy_Ty3_crapaud	7648088	7650162	2074	.	.	.	.	0	0	0	0	0	0	0	0	0	0	0	0
Chr1plus	gypsy_Ty3_crapaud	7749169	7749417	248	S_K27_peak_250	HP1_K27_peak_123	KMT1_K27_peak_111	.	0	0	1	0	0	1	0	0	1	0	0	0
Chr1plus	gypsy_Ty3_crapaud	7750505	7751452	947	S_K9_peak_97,S_K27_peak_250	HP1_K27_peak_124	KMT1_K27_peak_112	.	0	1	1	0	0	1	0	0	1	0	0	0
Chr1plus	gypsy_Ty3_crapaud	7773885	7774347	462	.	.	.	.	0	0	0	0	0	0	0	0	0	0	0	0
Chr1plus	gypsy_Ty3_crapaud	7776717	7777035	318	.	.	.	.	0	0	0	0	0	0	0	0	0	0	0	0
Chr1plus	gypsy_Ty3_crapaud	7782572	7784777	2205	.	.	.	.	0	0	0	0	0	0	0	0	0	0	0	0
Chr2	gypsy_Ty3_crapaud	160453	161620	1167	S_K9_peak_132,S_K27_peak_326	HP1_K9_peak_45,HP1_K27_peak_158	KMT1_K27_peak_157	KMT6_K9_peak_10	0	1	1	0	1	1	0	0	1	0	1	0
Chr2	gypsy_Ty3_crapaud	162868	167079	4211	S_K9_peak_132	HP1_K9_peak_45	.	.	0	1	0	0	1	0	0	0	0	0	0	0
Chr2	gypsy_Ty3_crapaud	211439	212344	905	S_K9_peak_133	HP1_K27_peak_164,HP1_K9_peak_47	.	.	0	1	0	0	1	1	0	0	0	0	0	0
Chr2	gypsy_Ty3_crapaud	217022	217328	306	S_K9_peak_135	HP1_K9_peak_48,HP1_K27_peak_165	KMT1_K27_peak_161	.	0	1	0	0	1	1	0	0	1	0	0	0
Chr2	gypsy_Ty3_crapaud	217339	221836	4497	S_K9_peak_135	HP1_K9_peak_48,HP1_K9_peak_49,HP1_K27_peak_165,HP1_K27_peak_166	KMT1_K27_peak_161	KMT6_K9_peak_11	0	1	0	0	1	1	0	0	1	0	1	0
Chr2	gypsy_Ty3_crapaud	222110	223994	1884	S_K9_peak_136	HP1_K9_peak_49,HP1_K27_peak_167	KMT1_K27_peak_162	.	0	1	0	0	1	1	0	0	1	0	0	0
Chr2	gypsy_Ty3_crapaud	223996	227661	3665	S_K9_peak_137,S_K9_peak_138	HP1_K9_peak_49,HP1_K27_peak_168,HP1_K27_peak_169	.	.	0	1	0	0	1	1	0	0	0	0	0	0
Chr2	gypsy_Ty3_crapaud	247813	251465	3652	S_K9_peak_139	HP1_K9_peak_50,HP1_K9_peak_51	.	.	0	1	0	0	1	0	0	0	0	0	0	0
Chr2	gypsy_Ty3_crapaud	251618	253457	1839	.	HP1_K9_peak_51	.	.	0	0	0	0	1	0	0	0	0	0	0	0
Chr2	gypsy_Ty3_crapaud	253527	254753	1226	.	HP1_K9_peak_52	.	.	0	0	0	0	1	0	0	0	0	0	0	0
Chr2	gypsy_Ty3_crapaud	4698253	4698620	367	.	.	.	.	0	0	0	0	0	0	0	0	0	0	0	0
Chr2	gypsy_Ty3_crapaud	4698999	4701144	2145	.	.	.	.	0	0	0	0	0	0	0	0	0	0	0	0
Chr2	gypsy_Ty3_grenouille	4910163	4911864	1701	.	.	.	.	0	0	0	0	0	0	0	0	0	0	0	0
Chr2	gypsy_Ty3_grenouille	4912346	4913401	1055	.	.	.	.	0	0	0	0	0	0	0	0	0	0	0	0
Chr2	gypsy_Ty3_grenouille	4913728	4915242	1514	.	.	.	.	0	0	0	0	0	0	0	0	0	0	0	0
Chr2	gypsy_Ty3_grenouille	4915665	4916574	909	.	.	.	.	0	0	0	0	0	0	0	0	0	0	0	0
Chr2	gypsy_Ty3_grenouille	4916921	4918804	1883	.	.	.	.	0	0	0	0	0	0	0	0	0	0	0	0
Chr2	gypsy_Ty3_grenouille	4918453	4923678	5225	S_K9_peak_189	HP1_K9_peak_61,HP1_K9_peak_62	.	.	0	1	0	0	1	0	0	0	0	0	0	0
Chr2	gypsy_Ty3_grenouille	4923830	4926232	2402	.	HP1_K9_peak_63	.	.	0	0	0	0	1	0	0	0	0	0	0	0
Chr2	gypsy_Ty3_grenouille	4926369	4929531	3162	S_K9_peak_190	HP1_K9_peak_64	.	.	0	1	0	0	1	0	0	0	0	0	0	0
Chr2	gypsy_Ty3_crapaud	5137789	5137987	198	S_K9_peak_195	HP1_K9_peak_69	.	.	0	1	0	0	1	0	0	0	0	0	0	0
Chr2	gypsy_Ty3_crapaud	5138399	5139121	722	S_K9_peak_195	HP1_K9_peak_69	.	.	0	1	0	0	1	0	0	0	0	0	0	0
Chr2	gypsy_Ty3_crapaud	5139999	5141023	1024	S_K9_peak_196	HP1_K9_peak_70	.	.	0	1	0	0	1	0	0	0	0	0	0	0
Chr2	gypsy_Ty3_crapaud	5141672	5142978	1306	S_K9_peak_197	HP1_K9_peak_71	.	KMT6_K9_peak_12	0	1	0	0	1	0	0	0	0	0	1	0
Chr2	gypsy_Ty3_crapaud	5163907	5164288	381	.	HP1_K9_peak_72	.	.	0	0	0	0	1	0	0	0	0	0	0	0
Chr2	gypsy_Ty3_crapaud	5164649	5166298	1649	S_K9_peak_202,S_K9_peak_203	HP1_K9_peak_72,HP1_K9_peak_73	.	.	0	1	0	0	1	0	0	0	0	0	0	0
Chr3	gypsy_Ty3_crapaud	584459	584826	367	.	HP1_K9_peak_75	.	.	0	0	0	0	1	0	0	0	0	0	0	0
Chr3	gypsy_Ty3_crapaud	585939	586298	359	S_K9_peak_204	HP1_K9_peak_75	.	.	0	1	0	0	1	0	0	0	0	0	0	0
Chr3	gypsy_Ty3_crapaud	847302	847374	72	.	.	.	.	0	0	0	0	0	0	0	0	0	0	0	0
Chr3	gypsy_Ty3_crapaud	893410	899675	6265	S_K9_peak_218,S_K27_peak_530	HP1_K9_peak_90,HP1_K27_peak_251,HP1_K27_peak_252	KMT1_K27_peak_243,KMT1_K27_peak_244	KMT6_K9_peak_18,KMT6_K9_peak_19	0	1	1	0	1	1	0	0	1	0	1	0
Chr3	gypsy_Ty3_crapaud	899849	900512	663	S_K9_peak_218,S_K27_peak_530	HP1_K9_peak_90,HP1_K27_peak_252	KMT1_K27_peak_244	KMT6_K9_peak_19	0	1	1	0	1	1	0	0	1	0	1	0
Chr3	gypsy_Ty3_crapaud	941308	948757	7449	S_K9_peak_227	HP1_K27_peak_264,HP1_K27_peak_265,HP1_K27_peak_266,HP1_K27_peak_267,HP1_K9_peak_98	KMT1_K27_peak_254,KMT1_K27_peak_255	.	0	1	0	0	1	1	0	0	1	0	0	0
Chr3	gypsy_Ty3_crapaud	955264	956650	1386	S_K27_peak_534,S_K9_peak_227	HP1_K27_peak_270,HP1_K9_peak_98	KMT1_K27_peak_257	KMT6_K9_peak_21	0	1	1	0	1	1	0	0	1	0	1	0
Chr3	gypsy_Ty3_crapaud	957650	958228	578	S_K27_peak_534,S_K9_peak_227	HP1_K27_peak_270,HP1_K9_peak_98	.	.	0	1	1	0	1	1	0	0	0	0	0	0
Chr3	gypsy_Ty3_crapaud	1269234	1271062	1828	S_K9_peak_234	HP1_K9_peak_103	.	.	0	1	0	0	1	0	0	0	0	0	0	0
Chr3	gypsy_Ty3_crapaud	1337313	1337953	640	S_K9_peak_239	HP1_K9_peak_108	.	.	0	1	0	0	1	0	0	0	0	0	0	0
Chr3	gypsy_Ty3_crapaud	1338868	1339496	628	.	HP1_K9_peak_108	.	.	0	0	0	0	1	0	0	0	0	0	0	0
Chr3	gypsy_Ty3_crapaud	1341118	1343126	2008	S_K9_peak_240	HP1_K9_peak_109	.	.	0	1	0	0	1	0	0	0	0	0	0	0
Chr3	gypsy_Ty3_crapaud	1349354	1350355	1001	S_K9_peak_241	HP1_K9_peak_110	.	.	0	1	0	0	1	0	0	0	0	0	0	0
Chr3	gypsy_Ty3_crapaud	1350917	1351238	321	.	.	.	.	0	0	0	0	0	0	0	0	0	0	0	0
Chr3	gypsy_Ty3_crapaud	1378193	1378666	473	S_K9_peak_245	HP1_K9_peak_113	.	.	0	1	0	0	1	0	0	0	0	0	0	0
Chr3	gypsy_Ty3_crapaud	1379705	1380469	764	.	HP1_K9_peak_113	.	.	0	0	0	0	1	0	0	0	0	0	0	0
Chr3	gypsy_Ty3_yeti	2562980	2569914	6934	S_K9_peak_261,S_K27_peak_638,S_K27_peak_639,S_K27_peak_640	HP1_K9_peak_122	.	KMT6_K4_peak_1695	0	1	1	0	1	0	0	0	0	1	0	0
Chr3	gypsy_Ty3_crapaud	4099699	4101475	1776	S_K9_peak_267,S_K27_peak_664	HP1_K27_peak_330	KMT1_K27_peak_310,KMT1_K27_peak_311	.	0	1	1	0	0	1	0	0	1	0	0	0
Chr3	gypsy_Ty3_crapaud	4272683	4280133	7450	S_K27_peak_683,S_K9_peak_278	HP1_K9_peak_125,HP1_K27_peak_353	KMT1_K27_peak_333,KMT1_K27_peak_335,KMT1_K27_peak_334	KMT6_K9_peak_29,KMT6_K9_peak_30	0	1	1	0	1	1	0	0	1	0	1	0
Chr3	gypsy_Ty3_crapaud	4295401	4295557	156	.	.	.	.	0	0	0	0	0	0	0	0	0	0	0	0
Chr3	gypsy_Ty3_crapaud	4483558	4484106	548	S_K27_peak_701	.	.	.	0	0	1	0	0	0	0	0	0	0	0	0
Chr4	gypsy_Ty3_crapaud	1398	1598	200	.	HP1_K9_peak_140	.	.	0	0	0	0	1	0	0	0	0	0	0	0
Chr4	gypsy_Ty3_crapaud	2417	2890	473	S_K9_peak_300,S_K27_peak_727	HP1_K9_peak_140,HP1_K27_peak_388	.	KMT6_K9_peak_37	0	1	1	0	1	1	0	0	0	0	1	0
Chr4	gypsy_Ty3_crapaud	3626	3916	290	S_K9_peak_300,S_K27_peak_727	HP1_K9_peak_140,HP1_K27_peak_388	KMT1_K27_peak_364	.	0	1	1	0	1	1	0	0	1	0	0	0
Chr4	gypsy_Ty3_crapaud	4116	4191	75	S_K9_peak_300,S_K27_peak_727	HP1_K9_peak_140,HP1_K27_peak_388	KMT1_K27_peak_364	.	0	1	1	0	1	1	0	0	1	0	0	0
Chr4	gypsy_Ty3_crapaud	182064	188825	6761	S_K9_peak_313	HP1_K9_peak_142,HP1_K9_peak_143,HP1_K27_peak_408	.	.	0	1	0	0	1	1	0	0	0	0	0	0
Chr4	gypsy_Ty3_pipa	381252	385493	4241	S_K9_peak_319,S_K9_peak_320,S_K27_peak_779	HP1_K27_peak_417,HP1_K27_peak_418	KMT1_K27_peak_385,KMT1_K27_peak_386	.	0	1	1	0	0	1	0	0	1	0	0	0
Chr4	gypsy_Ty3_crapaud	823494	824846	1352	S_K9_peak_369	HP1_K9_peak_155	.	KMT6_K9_peak_39	0	1	0	0	1	0	0	0	0	0	1	0
Chr4	gypsy_Ty3_crapaud	825531	826493	962	.	.	.	.	0	0	0	0	0	0	0	0	0	0	0	0
Chr4	gypsy_Ty3_crapaud	861279	863596	2317	S_K9_peak_374	HP1_K9_peak_159,HP1_K27_peak_500	KMT1_K27_peak_470	.	0	1	0	0	1	1	0	0	1	0	0	0
Chr4	gypsy_Ty3_crapaud	864397	866677	2280	S_K9_peak_375	HP1_K9_peak_160,HP1_K27_peak_501,HP1_K27_peak_502	KMT1_K27_peak_471	.	0	1	0	0	1	1	0	0	1	0	0	0
Chr4	gypsy_Ty3_crapaud	868582	869901	1319	S_K9_peak_376,S_K27_peak_841	HP1_K9_peak_161,HP1_K27_peak_503	KMT1_K27_peak_472	.	0	1	1	0	1	1	0	0	1	0	0	0
Chr4	gypsy_Ty3_crapaud	915882	916792	910	.	HP1_K9_peak_165	.	.	0	0	0	0	1	0	0	0	0	0	0	0
Chr4	gypsy_Ty3_crapaud	917549	918547	998	.	.	.	.	0	0	0	0	0	0	0	0	0	0	0	0
Chr4	gypsy_Ty3_crapaud	918896	920811	1915	.	.	.	.	0	0	0	0	0	0	0	0	0	0	0	0
Chr4	gypsy_Ty3_crapaud	923018	923397	379	.	.	.	.	0	0	0	0	0	0	0	0	0	0	0	0
Chr4	gypsy_Ty3_crapaud	923699	925423	1724	S_K9_peak_383	HP1_K9_peak_167,HP1_K27_peak_516	KMT1_K27_peak_482	.	0	1	0	0	1	1	0	0	1	0	0	0
Chr4	gypsy_Ty3_crapaud	925847	926954	1107	S_K9_peak_384	HP1_K9_peak_168	.	.	0	1	0	0	1	0	0	0	0	0	0	0
Chr4	gypsy_Ty3_crapaud	927252	927636	384	.	.	.	.	0	0	0	0	0	0	0	0	0	0	0	0
Chr4	gypsy_Ty3_crapaud	927638	930960	3322	S_K9_peak_385	HP1_K9_peak_169	.	KMT6_K9_peak_41	0	1	0	0	1	0	0	0	0	0	1	0
Chr4	gypsy_Ty3_crapaud	1041108	1042059	951	.	HP1_K9_peak_171	.	.	0	0	0	0	1	0	0	0	0	0	0	0
Chr4	gypsy_Ty3_crapaud	1042706	1048222	5516	.	.	.	.	0	0	0	0	0	0	0	0	0	0	0	0
Chr4	gypsy_Ty3_crapaud	1224875	1226687	1812	.	HP1_K9_peak_174	.	.	0	0	0	0	1	0	0	0	0	0	0	0
Chr4	gypsy_Ty3_crapaud	1241518	1243237	1719	.	.	.	.	0	0	0	0	0	0	0	0	0	0	0	0
Chr4	gypsy_Ty3_crapaud	1244497	1246207	1710	.	.	.	.	0	0	0	0	0	0	0	0	0	0	0	0
Chr4	gypsy_Ty3_crapaud	1360273	1361632	1359	.	HP1_K9_peak_177	.	.	0	0	0	0	1	0	0	0	0	0	0	0
Chr4	gypsy_Ty3_crapaud	1361635	1362517	882	.	HP1_K9_peak_177	.	.	0	0	0	0	1	0	0	0	0	0	0	0
Chr4	gypsy_Ty3_crapaud	1362588	1363484	896	.	HP1_K9_peak_177	.	.	0	0	0	0	1	0	0	0	0	0	0	0
Chr4	gypsy_Ty3_crapaud	1370327	1372729	2402	S_K9_peak_394	HP1_K9_peak_178	.	.	0	1	0	0	1	0	0	0	0	0	0	0
Chr4	gypsy_Ty3_crapaud	3301174	3305285	4111	S_K9_peak_429	HP1_K9_peak_185	.	.	0	1	0	0	1	0	0	0	0	0	0	0
Chr4	gypsy_Ty3_crapaud	3305831	3306003	172	.	HP1_K9_peak_185	.	.	0	0	0	0	1	0	0	0	0	0	0	0
Chr4	gypsy_Ty3_crapaud	3306869	3307259	390	.	.	.	.	0	0	0	0	0	0	0	0	0	0	0	0
Chr4	gypsy_Ty3_crapaud	3307877	3307967	90	.	HP1_K9_peak_186	.	.	0	0	0	0	1	0	0	0	0	0	0	0
Chr4	gypsy_Ty3_crapaud	3755508	3755694	186	.	HP1_K9_peak_189	.	.	0	0	0	0	1	0	0	0	0	0	0	0
Chr4	gypsy_Ty3_crapaud	3756197	3756961	764	.	.	.	.	0	0	0	0	0	0	0	0	0	0	0	0
Chr4	gypsy_Ty3_crapaud	3758123	3758609	486	.	.	.	.	0	0	0	0	0	0	0	0	0	0	0	0
Chr4	gypsy_Ty3_crapaud	3759433	3763247	3814	.	HP1_K9_peak_190	.	.	0	0	0	0	1	0	0	0	0	0	0	0
Chr4	gypsy_Ty3_crapaud	3763899	3765541	1642	.	HP1_K9_peak_191	.	.	0	0	0	0	1	0	0	0	0	0	0	0
Chr4	gypsy_Ty3_crapaud	3796667	3802300	5633	S_K9_peak_451,S_K27_peak_1016	HP1_K27_peak_598,HP1_K9_peak_193,HP1_K27_peak_599	KMT1_K27_peak_554,KMT1_K27_peak_555	KMT6_K9_peak_44	0	1	1	0	1	1	0	0	1	0	1	0
Chr4	gypsy_Ty3_crapaud	3802790	3803711	921	S_K27_peak_1017,S_K9_peak_451	HP1_K27_peak_600,HP1_K9_peak_193	.	.	0	1	1	0	1	1	0	0	0	0	0	0
Chr5	gypsy_Ty3_crapaud	649318	649375	57	S_K27_peak_1105	.	.	.	0	0	1	0	0	0	0	0	0	0	0	0
Chr5	gypsy_Ty3_crapaud	746306	746727	421	S_K9_peak_512	HP1_K9_peak_205	.	.	0	1	0	0	1	0	0	0	0	0	0	0
Chr5	gypsy_Ty3_crapaud	747028	747466	438	S_K9_peak_512	HP1_K9_peak_205	.	.	0	1	0	0	1	0	0	0	0	0	0	0
Chr5	gypsy_Ty3_crapaud	747841	748086	245	.	HP1_K9_peak_205	.	.	0	0	0	0	1	0	0	0	0	0	0	0
Chr5	gypsy_Ty3_crapaud	748798	749515	717	.	.	.	.	0	0	0	0	0	0	0	0	0	0	0	0
Chr5	gypsy_Ty3_crapaud	749714	750128	414	.	.	.	.	0	0	0	0	0	0	0	0	0	0	0	0
Chr5	gypsy_Ty3_crapaud	750502	750919	417	.	.	.	.	0	0	0	0	0	0	0	0	0	0	0	0
Chr5	gypsy_Ty3_crapaud	751580	754065	2485	.	.	.	.	0	0	0	0	0	0	0	0	0	0	0	0
Chr5	gypsy_Ty3_crapaud	755064	755985	921	.	.	.	.	0	0	0	0	0	0	0	0	0	0	0	0
Chr5	gypsy_Ty3_crapaud	756623	757053	430	.	.	.	.	0	0	0	0	0	0	0	0	0	0	0	0
Chr5	gypsy_Ty3_crapaud	989331	989656	325	.	.	.	.	0	0	0	0	0	0	0	0	0	0	0	0
Chr5	gypsy_Ty3_crapaud	990759	992290	1531	.	HP1_K9_peak_218	.	.	0	0	0	0	1	0	0	0	0	0	0	0
Chr5	gypsy_Ty3_crapaud	992855	993797	942	.	.	.	.	0	0	0	0	0	0	0	0	0	0	0	0
Chr5	gypsy_Ty3_crapaud	1058214	1058370	156	S_K9_peak_562,S_K27_peak_1150	HP1_K27_peak_738,HP1_K9_peak_223	KMT1_K27_peak_680	.	0	1	1	0	1	1	0	0	1	0	0	0
Chr5	gypsy_Ty3_crapaud	1058371	1065742	7371	S_K27_peak_1151,S_K9_peak_562,S_K27_peak_1152,S_K27_peak_1150	HP1_K27_peak_738,HP1_K27_peak_739,HP1_K9_peak_223,HP1_K27_peak_740	KMT1_K27_peak_680,KMT1_K27_peak_681,KMT1_K27_peak_682	KMT6_K9_peak_54,KMT6_K9_peak_55	0	1	1	0	1	1	0	0	1	0	1	0
Chr5	gypsy_Ty3_crapaud	1065762	1065969	207	S_K9_peak_562,S_K27_peak_1152	HP1_K9_peak_223,HP1_K27_peak_740	.	.	0	1	1	0	1	1	0	0	0	0	0	0
Chr5	gypsy_Ty3_crapaud	1067876	1068142	266	S_K9_peak_563	HP1_K27_peak_741,HP1_K9_peak_224	.	.	0	1	0	0	1	1	0	0	0	0	0	0
Chr5	gypsy_Ty3_crapaud	1099190	1099676	486	S_K9_peak_569	HP1_K9_peak_232	KMT1_K27_peak_691	KMT6_K9_peak_59	0	1	0	0	1	0	0	0	1	0	1	0
Chr5	gypsy_Ty3_crapaud	1100503	1100812	309	S_K9_peak_570	HP1_K9_peak_233	.	.	0	1	0	0	1	0	0	0	0	0	0	0
Chr5	gypsy_Ty3_crapaud	1102482	1104082	1600	S_K9_peak_571	HP1_K9_peak_234	.	.	0	1	0	0	1	0	0	0	0	0	0	0
Chr5	gypsy_Ty3_grenouille	1327044	1328400	1356	.	HP1_K9_peak_250,HP1_K9_peak_251	.	.	0	0	0	0	1	0	0	0	0	0	0	0
Chr5	gypsy_Ty3_grenouille	1331126	1332573	1447	.	.	.	.	0	0	0	0	0	0	0	0	0	0	0	0
Chr5	gypsy_Ty3_grenouille	1333062	1335166	2104	.	.	.	.	0	0	0	0	0	0	0	0	0	0	0	0
Chr5	gypsy_Ty3_crapaud	1403519	1405273	1754	.	.	.	.	0	0	0	0	0	0	0	0	0	0	0	0
Chr5	gypsy_Ty3_crapaud	1405906	1406865	959	.	HP1_K9_peak_254	.	.	0	0	0	0	1	0	0	0	0	0	0	0
Chr5	gypsy_Ty3_crapaud	1772243	1773146	903	.	.	.	.	0	0	0	0	0	0	0	0	0	0	0	0
Chr5	gypsy_Ty3_grenouille	1774362	1777262	2900	.	.	.	.	0	0	0	0	0	0	0	0	0	0	0	0
Chr5	gypsy_Ty3_grenouille	1778000	1779341	1341	.	.	.	.	0	0	0	0	0	0	0	0	0	0	0	0
Chr5	gypsy_Ty3_grenouille	1779948	1782744	2796	.	.	.	.	0	0	0	0	0	0	0	0	0	0	0	0
Chr5	gypsy_Ty3_crapaud	2047431	2047706	275	.	.	.	.	0	0	0	0	0	0	0	0	0	0	0	0
Chr5	gypsy_Ty3_crapaud	2048055	2049399	1344	.	HP1_K9_peak_260	.	.	0	0	0	0	1	0	0	0	0	0	0	0
Chr5	gypsy_Ty3_crapaud	2049488	2050638	1150	.	HP1_K9_peak_260	.	.	0	0	0	0	1	0	0	0	0	0	0	0
Chr5	gypsy_Ty3_crapaud	2077793	2078498	705	S_K9_peak_627	HP1_K9_peak_264,HP1_K27_peak_831	.	.	0	1	0	0	1	1	0	0	0	0	0	0
Chr5	gypsy_Ty3_crapaud	2078865	2080374	1509	S_K9_peak_628	HP1_K9_peak_265	.	.	0	1	0	0	1	0	0	0	0	0	0	0
Chr5	gypsy_Ty3_crapaud	2081009	2082395	1386	.	HP1_K9_peak_266	.	.	0	0	0	0	1	0	0	0	0	0	0	0
Chr5	gypsy_Ty3_crapaud	2082817	2083240	423	S_K9_peak_629	HP1_K9_peak_266	.	.	0	1	0	0	1	0	0	0	0	0	0	0
Chr5	gypsy_Ty3_crapaud	2401298	2402187	889	S_K9_peak_632	HP1_K9_peak_267	.	.	0	1	0	0	1	0	0	0	0	0	0	0
Chr5	gypsy_Ty3_crapaud	2402997	2404409	1412	.	HP1_K9_peak_267	.	.	0	0	0	0	1	0	0	0	0	0	0	0
Chr5	gypsy_Ty3_crapaud	2405571	2406704	1133	.	HP1_K9_peak_268	.	.	0	0	0	0	1	0	0	0	0	0	0	0
Chr5	gypsy_Ty3_crapaud	2407417	2407774	357	S_K9_peak_633	HP1_K9_peak_269	.	.	0	1	0	0	1	0	0	0	0	0	0	0
Chr5	gypsy_Ty3_crapaud	2458417	2458833	416	S_K9_peak_638	HP1_K9_peak_270	.	.	0	1	0	0	1	0	0	0	0	0	0	0
Chr5	gypsy_Ty3_crapaud	2461432	2463289	1857	S_K9_peak_639,S_K9_peak_640	HP1_K9_peak_271,HP1_K9_peak_272,HP1_K27_peak_844	KMT1_K27_peak_768	.	0	1	0	0	1	1	0	0	1	0	0	0
Chr5	gypsy_Ty3_crapaud	2463352	2464979	1627	S_K9_peak_641	HP1_K9_peak_273	.	.	0	1	0	0	1	0	0	0	0	0	0	0
Chr5	gypsy_Ty3_crapaud	2465341	2465621	280	S_K9_peak_641	HP1_K9_peak_273,HP1_K27_peak_845	.	.	0	1	0	0	1	1	0	0	0	0	0	0
Chr5	gypsy_Ty3_grenouille	2759164	2761722	2558	.	HP1_K9_peak_292	.	.	0	0	0	0	1	0	0	0	0	0	0	0
Chr5	gypsy_Ty3_grenouille	2761876	2762736	860	.	.	.	.	0	0	0	0	0	0	0	0	0	0	0	0
Chr5	gypsy_Ty3_crapaud	3182645	3185436	2791	.	HP1_K9_peak_299	.	.	0	0	0	0	1	0	0	0	0	0	0	0
Chr5	gypsy_Ty3_crapaud	3185929	3186216	287	.	HP1_K9_peak_299	.	.	0	0	0	0	1	0	0	0	0	0	0	0
Chr5	gypsy_Ty3_crapaud	3186788	3187235	447	.	HP1_K9_peak_299	.	.	0	0	0	0	1	0	0	0	0	0	0	0
Chr5	gypsy_Ty3_crapaud	3187679	3188187	508	S_K9_peak_715	HP1_K9_peak_299,HP1_K27_peak_966	.	.	0	1	0	0	1	1	0	0	0	0	0	0
Chr5	gypsy_Ty3_crapaud	4034560	4035135	575	S_K27_peak_1424	.	KMT1_K27_peak_922	.	0	0	1	0	0	0	0	0	1	0	0	0
Chr5	gypsy_Ty3_crapaud	4035555	4035996	441	S_K27_peak_1424	.	KMT1_K27_peak_922	.	0	0	1	0	0	0	0	0	1	0	0	0
Chr5	gypsy_Ty3_grenouille	4195151	4196671	1520	.	HP1_K9_peak_316	.	.	0	0	0	0	1	0	0	0	0	0	0	0
Chr5	gypsy_Ty3_crapaud	4197727	4198690	963	S_K9_peak_771	HP1_K9_peak_317	.	.	0	1	0	0	1	0	0	0	0	0	0	0
Chr5	gypsy_Ty3_crapaud	4200092	4200677	585	S_K9_peak_772,S_K27_peak_1440	HP1_K9_peak_318	.	KMT6_K9_peak_75	0	1	1	0	1	0	0	0	0	0	1	0
Chr5	gypsy_Ty3_grenouille	4737047	4737412	365	.	.	.	.	0	0	0	0	0	0	0	0	0	0	0	0
Chr6	gypsy_Ty3_grenouille	10149	12333	2184	.	HP1_K9_peak_342	.	.	0	0	0	0	1	0	0	0	0	0	0	0
Chr6	gypsy_Ty3_crapaud	12790	12960	170	.	HP1_K9_peak_342	.	.	0	0	0	0	1	0	0	0	0	0	0	0
Chr6	gypsy_Ty3_crapaud	247079	247639	560	S_K9_peak_859	HP1_K9_peak_346	.	.	0	1	0	0	1	0	0	0	0	0	0	0
Chr6	gypsy_Ty3_crapaud	248303	251827	3524	S_K9_peak_860	HP1_K9_peak_347,HP1_K9_peak_348	KMT1_K27_peak_1047	.	0	1	0	0	1	0	0	0	1	0	0	0
Chr6	gypsy_Ty3_crapaud	254741	255848	1107	S_K9_peak_862	HP1_K9_peak_349	.	.	0	1	0	0	1	0	0	0	0	0	0	0
Chr6	gypsy_Ty3_crapaud	257425	260649	3224	.	HP1_K9_peak_350	.	.	0	0	0	0	1	0	0	0	0	0	0	0
Chr6	gypsy_Ty3_crapaud	261448	261845	397	.	.	.	.	0	0	0	0	0	0	0	0	0	0	0	0
Chr6	gypsy_Ty3_crapaud	441072	445381	4309	.	.	.	.	0	0	0	0	0	0	0	0	0	0	0	0
Chr6	gypsy_Ty3_crapaud	445893	448861	2968	.	.	.	.	0	0	0	0	0	0	0	0	0	0	0	0
Chr6	gypsy_Ty3_grenouille	1216372	1228234	11862	S_K27_peak_1537	.	.	.	0	0	1	0	0	0	0	0	0	0	0	0
Chr6	gypsy_Ty3_crapaud	1386151	1387618	1467	S_K9_peak_866	HP1_K9_peak_354	.	.	0	1	0	0	1	0	0	0	0	0	0	0
Chr6	gypsy_Ty3_crapaud	1388250	1389180	930	.	.	.	.	0	0	0	0	0	0	0	0	0	0	0	0
Chr6	gypsy_Ty3_crapaud	1389216	1391014	1798	S_K9_peak_867	HP1_K9_peak_355	.	.	0	1	0	0	1	0	0	0	0	0	0	0
Chr6	gypsy_Ty3_crapaud	1391744	1395515	3771	.	HP1_K9_peak_356	.	.	0	0	0	0	1	0	0	0	0	0	0	0
Chr6	gypsy_Ty3_crapaud	1395517	1398198	2681	.	HP1_K9_peak_357	.	.	0	0	0	0	1	0	0	0	0	0	0	0
Chr6	gypsy_Ty3_grenouille	1713573	1713673	100	S_K27_peak_1545	.	.	.	0	0	1	0	0	0	0	0	0	0	0	0
Chr6	gypsy_Ty3_crapaud	2561219	2563771	2552	S_K9_peak_915	HP1_K9_peak_365	.	.	0	1	0	0	1	0	0	0	0	0	0	0
Chr6	gypsy_Ty3_crapaud	2904280	2904468	188	S_K27_peak_1642	HP1_K27_peak_1224	KMT1_K27_peak_1121	.	0	0	1	0	0	1	0	0	1	0	0	0
Chr6	gypsy_Ty3_crapaud	3217772	3219326	1554	.	.	.	.	0	0	0	0	0	0	0	0	0	0	0	0
Chr6	gypsy_Ty3_crapaud	3317280	3318150	870	.	HP1_K9_peak_370	.	.	0	0	0	0	1	0	0	0	0	0	0	0
Chr6	gypsy_Ty3_crapaud	3318981	3319690	709	.	HP1_K9_peak_370	.	.	0	0	0	0	1	0	0	0	0	0	0	0
Chr6	gypsy_Ty3_grenouille	3319870	3321077	1207	.	.	.	.	0	0	0	0	0	0	0	0	0	0	0	0
Chr6	gypsy_Ty3_crapaud	3373568	3374945	1377	.	.	.	.	0	0	0	0	0	0	0	0	0	0	0	0
Chr6	gypsy_Ty3_crapaud	3380279	3382323	2044	S_K9_peak_989,S_K27_peak_1694	HP1_K9_peak_375	.	.	0	1	1	0	1	0	0	0	0	0	0	0
Chr6	gypsy_Ty3_grenouille	4252163	4253311	1148	.	HP1_K9_peak_383	.	.	0	0	0	0	1	0	0	0	0	0	0	0
Chr6	gypsy_Ty3_grenouille	4254124	4256040	1916	.	.	.	.	0	0	0	0	0	0	0	0	0	0	0	0
Chr6	gypsy_Ty3_grenouille	4257145	4258503	1358	.	.	.	.	0	0	0	0	0	0	0	0	0	0	0	0
Chr6	gypsy_Ty3_grenouille	4259571	4260478	907	.	.	.	.	0	0	0	0	0	0	0	0	0	0	0	0
Chr6	gypsy_Ty3_grenouille	4261306	4262875	1569	S_K9_peak_1032	HP1_K9_peak_384	.	.	0	1	0	0	1	0	0	0	0	0	0	0
Chr6	gypsy_Ty3_grenouille	4264634	4265015	381	.	.	.	.	0	0	0	0	0	0	0	0	0	0	0	0
Chr7	gypsy_Ty3_crapaud	2228	6259	4031	S_K9_peak_1035	HP1_K9_peak_387	.	.	0	1	0	0	1	0	0	0	0	0	0	0
Chr7	gypsy_Ty3_crapaud	6871	7540	669	.	.	.	.	0	0	0	0	0	0	0	0	0	0	0	0
Chr7	gypsy_Ty3_crapaud	9312	9959	647	.	.	.	.	0	0	0	0	0	0	0	0	0	0	0	0
Chr7	gypsy_Ty3_crapaud	12276	13007	731	.	.	.	.	0	0	0	0	0	0	0	0	0	0	0	0
Chr7	gypsy_Ty3_crapaud	13457	13799	342	.	.	.	.	0	0	0	0	0	0	0	0	0	0	0	0
Chr7	gypsy_Ty3_crapaud	15591	19038	3447	.	.	.	.	0	0	0	0	0	0	0	0	0	0	0	0
Chr7	gypsy_Ty3_crapaud	19871	21637	1766	.	.	.	.	0	0	0	0	0	0	0	0	0	0	0	0
Chr7	gypsy_Ty3_grenouille	32866	34054	1188	.	.	.	.	0	0	0	0	0	0	0	0	0	0	0	0
Chr7	gypsy_Ty3_grenouille	48209	49934	1725	S_K9_peak_1036,S_K9_peak_1037	HP1_K9_peak_392,HP1_K9_peak_393,HP1_K27_peak_1345	.	.	0	1	0	0	1	1	0	0	0	0	0	0
Chr7	gypsy_Ty3_crapaud	89775	91591	1816	S_K9_peak_1039	HP1_K9_peak_398,HP1_K27_peak_1356	KMT1_K27_peak_1242	KMT6_K9_peak_84	0	1	0	0	1	1	0	0	1	0	1	0
Chr7	gypsy_Ty3_grenouille	98138	99385	1247	.	HP1_K9_peak_399	.	.	0	0	0	0	1	0	0	0	0	0	0	0
Chr7	gypsy_Ty3_crapaud	100002	101218	1216	S_K9_peak_1040	HP1_K9_peak_399	.	.	0	1	0	0	1	0	0	0	0	0	0	0
Chr7	gypsy_Ty3_grenouille	583989	586396	2407	.	.	.	.	0	0	0	0	0	0	0	0	0	0	0	0
Chr7	gypsy_Ty3_grenouille	586568	587636	1068	.	.	.	.	0	0	0	0	0	0	0	0	0	0	0	0
Chr7	gypsy_Ty3_grenouille	588876	590201	1325	.	.	.	.	0	0	0	0	0	0	0	0	0	0	0	0
Chr7	gypsy_Ty3_grenouille	590766	593630	2864	.	HP1_K9_peak_404	.	.	0	0	0	0	1	0	0	0	0	0	0	0
Chr7	gypsy_Ty3_crapaud	3577498	3578317	819	S_K9_peak_1072	HP1_K9_peak_411,HP1_K27_peak_1417	.	.	0	1	0	0	1	1	0	0	0	0	0	0
Chr7	gypsy_Ty3_grenouille	4084645	4085643	998	.	HP1_K9_peak_419	.	.	0	0	0	0	1	0	0	0	0	0	0	0
Chr7	gypsy_Ty3_grenouille	4085794	4087117	1323	S_K9_peak_1090	HP1_K9_peak_419	.	.	0	1	0	0	1	0	0	0	0	0	0	0

## Sheet: Peaks_Tc1_mariner
									Presence of peaks
					Peaks on TEs				WT			∆PaHP1			∆PaKMT1			∆PaKMT6
Chromosome	name	start	stop	lengh in bp	peaks_WT	peaks_HP1	peaks_KMT1	peaks_KMT6	H3K4me3	H3K9me3	H3K27me3	H3K4me3	H3K9me3	H3K27me3	H3K4me3	H3K9me3	H3K27me3	H3K4me3	H3K9me3	H3K27me3
Chr1plus	Tc1_mariner-like_discoglosse	6669	7792	1123	S_K9_peak_2,S_K27_peak_1	HP1_K9_peak_2	.	.	0	1	1	0	1	0	0	0	0	0	0	0
Chr1plus	Tc1_mariner-like_scaphiopus	13093	14658	1565	S_K9_peak_3,S_K27_peak_4	HP1_K27_peak_2	KMT1_K27_peak_3	.	0	1	1	0	0	1	0	0	1	0	0	0
Chr1plus	Tc1_mariner-like_pelobate	24132	26091	1959	S_K9_peak_5,S_K27_peak_6	HP1_K9_peak_3,HP1_K27_peak_5	.	.	0	1	1	0	1	1	0	0	0	0	0	0
Chr1plus	Tc1_mariner-like_discoglosse	187468	189333	1865	S_K27_peak_29,S_K27_peak_30	HP1_K9_peak_4	.	.	0	0	1	0	1	0	0	0	0	0	0	0
Chr1plus	Tc1_mariner-like_discoglosse	270076	271957	1881	.	.	.	.	0	0	0	0	0	0	0	0	0	0	0	0
Chr1plus	Tc1_mariner-like_rainette	370648	371941	1293	S_K4_peak_17	HP1_K4_peak_17	KMT1_K4_peak_17	KMT6_K4_peak_17	1	0	0	1	0	0	1	0	0	1	0	0
Chr1plus	Tc1_mariner-like_rainette	739902	741195	1293	S_K4_peak_48	HP1_K4_peak_50	KMT1_K4_peak_52	KMT6_K4_peak_53	1	0	0	1	0	0	1	0	0	1	0	0
Chr1plus	Tc1_mariner-like_rainette	1147017	1148310	1293	S_K4_peak_97	HP1_K4_peak_101	KMT1_K4_peak_103	KMT6_K4_peak_101	1	0	0	1	0	0	1	0	0	1	0	0
Chr1plus	Tc1_mariner-like_rainette	1231609	1232902	1293	S_K4_peak_104	HP1_K4_peak_109	KMT1_K4_peak_111	KMT6_K4_peak_107	1	0	0	1	0	0	1	0	0	1	0	0
Chr1plus	Tc1_mariner-like_rainette	2066361	2067654	1293	S_K4_peak_184	HP1_K4_peak_193	KMT1_K4_peak_198	KMT6_K4_peak_200	1	0	0	1	0	0	1	0	0	1	0	0
Chr1plus	Tc1_mariner-like_pelobate	2384306	2386255	1949	.	.	.	.	0	0	0	0	0	0	0	0	0	0	0	0
Chr1plus	Tc1_mariner-like_discoglosse	4472337	4474204	1867	.	.	.	.	0	0	0	0	0	0	0	0	0	0	0	0
Chr1plus	Tc1_mariner-like_discoglosse	4499563	4501427	1864	.	HP1_K9_peak_17	.	.	0	0	0	0	1	0	0	0	0	0	0	0
Chr1plus	Tc1_mariner-like_discoglosse	5387878	5388796	918	.	.	.	.	0	0	0	0	0	0	0	0	0	0	0	0
Chr1plus	Tc1_mariner-like_discoglosse	5678068	5679935	1867	S_K27_peak_181	.	KMT1_K27_peak_55	.	0	0	1	0	0	0	0	0	1	0	0	0
Chr1plus	Tc1_mariner-like_pelobate	6377981	6378947	966	.	HP1_K9_peak_23	.	.	0	0	0	0	1	0	0	0	0	0	0	0
Chr1plus	Tc1_mariner-like_pelobate	6379603	6380317	714	.	.	.	.	0	0	0	0	0	0	0	0	0	0	0	0
Chr1plus	Tc1_mariner-like_discoglosse	6420121	6420495	374	.	.	.	.	0	0	0	0	0	0	0	0	0	0	0	0
Chr1plus	Tc1_mariner-like_discoglosse	6420890	6421652	762	.	.	.	.	0	0	0	0	0	0	0	0	0	0	0	0
Chr1plus	Tc1_mariner-like_discoglosse	7641514	7641588	74	.	.	.	.	0	0	0	0	0	0	0	0	0	0	0	0
Chr1plus	Tc1_mariner-like_pelobate	7641620	7642847	1227	.	.	.	.	0	0	0	0	0	0	0	0	0	0	0	0
Chr1plus	Tc1_mariner-like_discoglosse	7650378	7650911	533	.	.	.	.	0	0	0	0	0	0	0	0	0	0	0	0
Chr1plus	Tc1_mariner-like_discoglosse	7687637	7687803	166	S_K27_peak_244	HP1_K27_peak_104	KMT1_K27_peak_95	.	0	0	1	0	0	1	0	0	1	0	0	0
Chr1plus	Tc1_mariner-like_discoglosse	7710448	7710840	392	S_K27_peak_248	.	.	.	0	0	1	0	0	0	0	0	0	0	0	0
Chr1plus	Tc1_mariner-like_discoglosse	7728418	7728547	129	S_K27_peak_249	.	.	.	0	0	1	0	0	0	0	0	0	0	0	0
Chr1plus	Tc1_mariner-like_discoglosse	7771621	7772169	548	.	.	.	.	0	0	0	0	0	0	0	0	0	0	0	0
Chr1plus	Tc1_mariner-like_discoglosse	8762203	8764069	1866	S_K9_peak_117,S_K27_peak_297	HP1_K9_peak_39	KMT1_K27_peak_143	KMT6_K9_peak_8	0	1	1	0	1	0	0	0	1	0	1	0
Chr2	Tc1_mariner-like_discoglosse	167275	169142	1867	.	.	.	.	0	0	0	0	0	0	0	0	0	0	0	0
Chr2	Tc1_mariner-like_discoglosse	187165	189035	1870	.	HP1_K9_peak_46	.	.	0	0	0	0	1	0	0	0	0	0	0	0
Chr2	Tc1_mariner-like_discoglosse	212557	214393	1836	S_K9_peak_134	HP1_K9_peak_47	.	.	0	1	0	0	1	0	0	0	0	0	0	0
Chr2	Tc1_mariner-like_discoglosse	246761	247812	1051	.	HP1_K9_peak_50	.	.	0	0	0	0	1	0	0	0	0	0	0	0
Chr2	Tc1_mariner-like_discoglosse	254755	255537	782	.	HP1_K9_peak_52	.	.	0	0	0	0	1	0	0	0	0	0	0	0
Chr2	Tc1_mariner-like_rainette	485412	486705	1293	S_K4_peak_921	HP1_K4_peak_953	KMT1_K4_peak_1000	KMT6_K4_peak_992	1	0	0	1	0	0	1	0	0	1	0	0
Chr2	Tc1_mariner-like_pelobate	1704165	1706051	1886	.	HP1_K9_peak_54	.	.	0	0	0	0	1	0	0	0	0	0	0	0
Chr2	Tc1_mariner-like_discoglosse	2608721	2610587	1866	.	.	.	.	0	0	0	0	0	0	0	0	0	0	0	0
Chr2	Tc1_mariner-like_discoglosse	2671827	2672010	183	S_K27_peak_382	.	.	.	0	0	1	0	0	0	0	0	0	0	0	0
Chr2	Tc1_mariner-like_discoglosse	2672683	2672881	198	.	.	.	.	0	0	0	0	0	0	0	0	0	0	0	0
Chr2	Tc1_mariner-like_discoglosse	2974902	2975764	862	S_K27_peak_436	HP1_K9_peak_55,HP1_K27_peak_198	.	.	0	0	1	0	1	1	0	0	0	0	0	0
Chr2	Tc1_mariner-like_discoglosse	2976274	2976526	252	S_K27_peak_436	HP1_K9_peak_55	.	.	0	0	1	0	1	0	0	0	0	0	0	0
Chr2	Tc1_mariner-like_pelobate	3066069	3068023	1954	S_K9_peak_170,S_K27_peak_446	HP1_K9_peak_57	KMT1_K27_peak_198	.	0	1	1	0	1	0	0	0	1	0	0	0
Chr2	Tc1_mariner-like_discoglosse	3091299	3093164	1865	S_K27_peak_451	HP1_K9_peak_58	.	.	0	0	1	0	1	0	0	0	0	0	0	0
Chr2	Tc1_mariner-like_discoglosse	4899376	4901250	1874	S_K9_peak_187	HP1_K9_peak_59	.	.	0	1	0	0	1	0	0	0	0	0	0	0
Chr2	Tc1_mariner-like_discoglosse	4908705	4910162	1457	.	HP1_K9_peak_60	.	.	0	0	0	0	1	0	0	0	0	0	0	0
Chr2	Tc1_mariner-like_discoglosse	4929548	4929943	395	.	.	.	.	0	0	0	0	0	0	0	0	0	0	0	0
Chr2	Tc1_mariner-like_discoglosse	5084574	5086439	1865	S_K9_peak_191,S_K27_peak_499	HP1_K9_peak_65,HP1_K9_peak_66	KMT1_K27_peak_224	.	0	1	1	0	1	0	0	0	1	0	0	0
Chr2	Tc1_mariner-like_discoglosse	5134573	5136874	2301	S_K9_peak_194	HP1_K9_peak_67,HP1_K9_peak_68	.	.	0	1	0	0	1	0	0	0	0	0	0	0
Chr2	Tc1_mariner-like_discoglosse	5143481	5144068	587	S_K9_peak_197,S_K27_peak_505	HP1_K9_peak_71	.	.	0	1	1	0	1	0	0	0	0	0	0	0
Chr2	Tc1_mariner-like_discoglosse	5162877	5163183	306	S_K9_peak_201,S_K27_peak_506	HP1_K9_peak_72,HP1_K27_peak_238	KMT1_K27_peak_230	.	0	1	1	0	1	1	0	0	1	0	0	0
Chr3	Tc1_mariner-like_discoglosse	846959	847302	343	.	.	.	.	0	0	0	0	0	0	0	0	0	0	0	0
Chr3	Tc1_mariner-like_discoglosse	876909	877274	365	S_K9_peak_212	HP1_K9_peak_86	.	.	0	1	0	0	1	0	0	0	0	0	0	0
Chr3	Tc1_mariner-like_discoglosse	877645	879147	1502	S_K9_peak_213,S_K27_peak_526	HP1_K9_peak_87	.	.	0	1	1	0	1	0	0	0	0	0	0	0
Chr3	Tc1_mariner-like_discoglosse	938511	939014	503	.	HP1_K9_peak_97	.	.	0	0	0	0	1	0	0	0	0	0	0	0
Chr3	Tc1_mariner-like_discoglosse	939519	939878	359	.	HP1_K9_peak_97	.	.	0	0	0	0	1	0	0	0	0	0	0	0
Chr3	Tc1_mariner-like_discoglosse	940516	941021	505	.	HP1_K9_peak_98	.	.	0	0	0	0	1	0	0	0	0	0	0	0
Chr3	Tc1_mariner-like_discoglosse	962779	962997	218	S_K9_peak_228,S_K27_peak_536	HP1_K9_peak_99,HP1_K27_peak_272	KMT1_K27_peak_259	KMT6_K9_peak_22	0	1	1	0	1	1	0	0	1	0	1	0
Chr3	Tc1_mariner-like_discoglosse	963506	964052	546	S_K9_peak_228,S_K27_peak_536	HP1_K9_peak_99,HP1_K27_peak_272	KMT1_K27_peak_259	KMT6_K9_peak_22	0	1	1	0	1	1	0	0	1	0	1	0
Chr3	Tc1_mariner-like_discoglosse	1239320	1241152	1832	.	HP1_K9_peak_102	.	.	0	0	0	0	1	0	0	0	0	0	0	0
Chr3	Tc1_mariner-like_discoglosse	1276383	1277171	788	.	HP1_K9_peak_104	.	.	0	0	0	0	1	0	0	0	0	0	0	0
Chr3	Tc1_mariner-like_discoglosse	1277835	1278878	1043	.	HP1_K9_peak_105	.	.	0	0	0	0	1	0	0	0	0	0	0	0
Chr3	Tc1_mariner-like_discoglosse	1301829	1303707	1878	S_K9_peak_236	HP1_K9_peak_106,HP1_K9_peak_107	.	.	0	1	0	0	1	0	0	0	0	0	0	0
Chr3	Tc1_mariner-like_pelobate	1371794	1373751	1957	S_K9_peak_244	HP1_K9_peak_112	.	.	0	1	0	0	1	0	0	0	0	0	0	0
Chr3	Tc1_mariner-like_discoglosse	1376018	1376537	519	.	HP1_K9_peak_113	.	.	0	0	0	0	1	0	0	0	0	0	0	0
Chr3	Tc1_mariner-like_discoglosse	1376689	1377445	756	S_K9_peak_245	HP1_K9_peak_113	.	.	0	1	0	0	1	0	0	0	0	0	0	0
Chr3	Tc1_mariner-like_discoglosse	1385930	1386475	545	.	HP1_K9_peak_115	.	.	0	0	0	0	1	0	0	0	0	0	0	0
Chr3	Tc1_mariner-like_discoglosse	1572449	1574309	1860	S_K27_peak_594,S_K9_peak_250	HP1_K9_peak_116	.	.	0	1	1	0	1	0	0	0	0	0	0	0
Chr3	Tc1_mariner-like_discoglosse	1604131	1605997	1866	S_K27_peak_600	HP1_K9_peak_118	.	.	0	0	1	0	1	0	0	0	0	0	0	0
Chr3	Tc1_mariner-like_discoglosse	1642614	1644220	1606	S_K27_peak_610	HP1_K27_peak_312	.	.	0	0	1	0	0	1	0	0	0	0	0	0
Chr3	Tc1_mariner-like_discoglosse	1727467	1729329	1862	S_K9_peak_259	HP1_K9_peak_120	.	.	0	1	0	0	1	0	0	0	0	0	0	0
Chr3	Tc1_mariner-like_rainette	1795963	1797256	1293	S_K4_peak_1474	HP1_K4_peak_1522	KMT1_K4_peak_1589	KMT6_K4_peak_1601	1	0	0	1	0	0	1	0	0	1	0	0
Chr3	Tc1_mariner-like_pelobate	2421677	2423411	1734	.	HP1_K9_peak_121	.	.	0	0	0	0	1	0	0	0	0	0	0	0
Chr3	Tc1_mariner-like_discoglosse	4102346	4104388	2042	S_K9_peak_268,S_K27_peak_665	HP1_K9_peak_123	KMT1_K27_peak_312	KMT6_K9_peak_25	0	1	1	0	1	0	0	0	1	0	1	0
Chr3	Tc1_mariner-like_discoglosse	4109636	4109967	331	.	.	.	.	0	0	0	0	0	0	0	0	0	0	0	0
Chr4	Tc1_mariner-like_discoglosse	126516	128382	1866	S_K9_peak_311,S_K27_peak_746	.	.	.	0	1	1	0	0	0	0	0	0	0	0	0
Chr4	Tc1_mariner-like_discoglosse	165740	167529	1789	S_K9_peak_312,S_K27_peak_757	.	.	.	0	1	1	0	0	0	0	0	0	0	0	0
Chr4	Tc1_mariner-like_discoglosse	189169	190148	979	.	.	.	.	0	0	0	0	0	0	0	0	0	0	0	0
Chr4	Tc1_mariner-like_discoglosse	663444	665309	1865	S_K9_peak_356,S_K27_peak_817	HP1_K9_peak_152	.	.	0	1	1	0	1	0	0	0	0	0	0	0
Chr4	Tc1_mariner-like_discoglosse	853022	854889	1867	S_K9_peak_371,S_K27_peak_839	HP1_K9_peak_157,HP1_K9_peak_158,HP1_K27_peak_498	KMT1_K27_peak_468	.	0	1	1	0	1	1	0	0	1	0	0	0
Chr4	Tc1_mariner-like_discoglosse	860720	861263	543	S_K9_peak_374	HP1_K9_peak_159	.	.	0	1	0	0	1	0	0	0	0	0	0	0
Chr4	Tc1_mariner-like_discoglosse	870853	871578	725	.	HP1_K9_peak_162	.	.	0	0	0	0	1	0	0	0	0	0	0	0
Chr4	Tc1_mariner-like_pelobate	873277	875193	1916	S_K9_peak_378,S_K27_peak_842,S_K27_peak_843	HP1_K9_peak_162,HP1_K9_peak_163,HP1_K27_peak_505	.	.	0	1	1	0	1	1	0	0	0	0	0	0
Chr4	Tc1_mariner-like_discoglosse	915028	915880	852	.	HP1_K9_peak_165	.	.	0	0	0	0	1	0	0	0	0	0	0	0
Chr4	Tc1_mariner-like_discoglosse	930980	932339	1359	S_K9_peak_385	HP1_K9_peak_170	.	.	0	1	0	0	1	0	0	0	0	0	0	0
Chr4	Tc1_mariner-like_discoglosse	1219317	1221180	1863	S_K9_peak_388	HP1_K9_peak_172,HP1_K9_peak_173	.	.	0	1	0	0	1	0	0	0	0	0	0	0
Chr4	Tc1_mariner-like_discoglosse	1300495	1302358	1863	S_K9_peak_392	.	.	KMT6_K9_peak_43	0	1	0	0	0	0	0	0	0	0	1	0
Chr4	Tc1_mariner-like_discoglosse	1353334	1354324	990	.	HP1_K9_peak_176	.	.	0	0	0	0	1	0	0	0	0	0	0	0
Chr4	Tc1_mariner-like_discoglosse	1354999	1355800	801	.	.	.	.	0	0	0	0	0	0	0	0	0	0	0	0
Chr4	Tc1_mariner-like_discoglosse	1356577	1356731	154	.	.	.	.	0	0	0	0	0	0	0	0	0	0	0	0
Chr4	Tc1_mariner-like_discoglosse	1656613	1656843	230	S_K27_peak_904	.	.	.	0	0	1	0	0	0	0	0	0	0	0	0
Chr4	Tc1_mariner-like_discoglosse	1783559	1784226	667	.	.	.	.	0	0	0	0	0	0	0	0	0	0	0	0
Chr4	Tc1_mariner-like_discoglosse	1784666	1785843	1177	.	HP1_K9_peak_180	.	.	0	0	0	0	1	0	0	0	0	0	0	0
Chr4	Tc1_mariner-like_pelobate	2684068	2686024	1956	S_K9_peak_413	.	.	.	0	1	0	0	0	0	0	0	0	0	0	0
Chr4	Tc1_mariner-like_discoglosse	3229689	3231626	1937	S_K9_peak_416,S_K9_peak_417,S_K27_peak_944	HP1_K9_peak_182,HP1_K9_peak_183	.	.	0	1	1	0	1	0	0	0	0	0	0	0
Chr4	Tc1_mariner-like_discoglosse	3298504	3298749	245	S_K9_peak_428	HP1_K9_peak_184	.	.	0	1	0	0	1	0	0	0	0	0	0	0
Chr4	Tc1_mariner-like_discoglosse	3308367	3309409	1042	.	HP1_K9_peak_187	.	.	0	0	0	0	1	0	0	0	0	0	0	0
Chr5	Tc1_mariner-like_discoglosse	21835	23704	1869	S_K27_peak_1019	HP1_K9_peak_197,HP1_K9_peak_198	.	.	0	0	1	0	1	0	0	0	0	0	0	0
Chr5	Tc1_mariner-like_discoglosse	79299	81163	1864	S_K9_peak_458,S_K27_peak_1029	HP1_K9_peak_200	KMT1_K27_peak_563	KMT6_K9_peak_45	0	1	1	0	1	0	0	0	1	0	1	0
Chr5	Tc1_mariner-like_discoglosse	309755	310480	725	.	.	.	.	0	0	0	0	0	0	0	0	0	0	0	0
Chr5	Tc1_mariner-like_discoglosse	316941	317237	296	.	.	.	.	0	0	0	0	0	0	0	0	0	0	0	0
Chr5	Tc1_mariner-like_discoglosse	317663	318513	850	.	HP1_K9_peak_202	.	.	0	0	0	0	1	0	0	0	0	0	0	0
Chr5	Tc1_mariner-like_discoglosse	501780	502215	435	S_K9_peak_486,S_K27_peak_1087	HP1_K9_peak_204	.	.	0	1	1	0	1	0	0	0	0	0	0	0
Chr5	Tc1_mariner-like_discoglosse	509482	509862	380	.	.	.	.	0	0	0	0	0	0	0	0	0	0	0	0
Chr5	Tc1_mariner-like_pelobate	676193	678145	1952	S_K9_peak_507,S_K27_peak_1108	HP1_K27_peak_678	KMT1_K27_peak_624	.	0	1	1	0	0	1	0	0	1	0	0	0
Chr5	Tc1_mariner-like_discoglosse	745865	746171	306	.	HP1_K9_peak_205	.	.	0	0	0	0	1	0	0	0	0	0	0	0
Chr5	Tc1_mariner-like_discoglosse	746752	746845	93	S_K9_peak_512,S_K27_peak_1119	HP1_K9_peak_205	.	.	0	1	1	0	1	0	0	0	0	0	0	0
Chr5	Tc1_mariner-like_discoglosse	757257	758816	1559	.	HP1_K9_peak_206	.	.	0	0	0	0	1	0	0	0	0	0	0	0
Chr5	Tc1_mariner-like_discoglosse	893623	894101	478	S_K9_peak_524,S_K27_peak_1136	HP1_K27_peak_706	KMT1_K27_peak_647	KMT6_K9_peak_48	0	1	1	0	0	1	0	0	1	0	1	0
Chr5	Tc1_mariner-like_discoglosse	924568	926497	1929	S_K9_peak_530,S_K9_peak_531,S_K27_peak_1140,S_K27_peak_1139	HP1_K9_peak_207,HP1_K9_peak_208,HP1_K27_peak_713	KMT1_K27_peak_654	.	0	1	1	0	1	1	0	0	1	0	0	0
Chr5	Tc1_mariner-like_discoglosse	975334	976016	682	S_K9_peak_548,S_K27_peak_1143	HP1_K9_peak_215	KMT1_K27_peak_665	KMT6_K9_peak_50	0	1	1	0	1	0	0	0	1	0	1	0
Chr5	Tc1_mariner-like_discoglosse	976466	976974	508	.	.	.	.	0	0	0	0	0	0	0	0	0	0	0	0
Chr5	Tc1_mariner-like_discoglosse	977150	977350	200	.	.	.	.	0	0	0	0	0	0	0	0	0	0	0	0
Chr5	Tc1_mariner-like_discoglosse	977369	979233	1864	S_K9_peak_549,S_K27_peak_1144	HP1_K9_peak_216,HP1_K27_peak_724	KMT1_K27_peak_666	KMT6_K9_peak_51	0	1	1	0	1	1	0	0	1	0	1	0
Chr5	Tc1_mariner-like_discoglosse	983691	984653	962	S_K9_peak_551,S_K27_peak_1144	HP1_K9_peak_217	.	.	0	1	1	0	1	0	0	0	0	0	0	0
Chr5	Tc1_mariner-like_discoglosse	984673	986540	1867	S_K9_peak_551	HP1_K9_peak_217	KMT1_K27_peak_667	.	0	1	0	0	1	0	0	0	1	0	0	0
Chr5	Tc1_mariner-like_discoglosse	986544	986904	360	S_K9_peak_552	HP1_K9_peak_217	KMT1_K27_peak_667	.	0	1	0	0	1	0	0	0	1	0	0	0
Chr5	Tc1_mariner-like_discoglosse	987330	987633	303	S_K9_peak_552	HP1_K27_peak_726,HP1_K9_peak_217	.	.	0	1	0	0	1	1	0	0	0	0	0	0
Chr5	Tc1_mariner-like_discoglosse	995069	995592	523	.	.	.	.	0	0	0	0	0	0	0	0	0	0	0	0
Chr5	Tc1_mariner-like_discoglosse	995843	996818	975	S_K9_peak_553	HP1_K9_peak_219	.	.	0	1	0	0	1	0	0	0	0	0	0	0
Chr5	Tc1_mariner-like_discoglosse	1065966	1067834	1868	S_K9_peak_563,S_K9_peak_562,S_K27_peak_1152	HP1_K9_peak_223,HP1_K9_peak_224,HP1_K27_peak_740	.	.	0	1	1	0	1	1	0	0	0	0	0	0
Chr5	Tc1_mariner-like_discoglosse	1088513	1090123	1610	S_K9_peak_567,S_K27_peak_1154	HP1_K9_peak_227,HP1_K9_peak_228	.	.	0	1	1	0	1	0	0	0	0	0	0	0
Chr5	Tc1_mariner-like_discoglosse	1090568	1090839	271	.	.	.	.	0	0	0	0	0	0	0	0	0	0	0	0
Chr5	Tc1_mariner-like_discoglosse	1091221	1091761	540	S_K9_peak_568	HP1_K9_peak_229,HP1_K27_peak_747	KMT1_K27_peak_690	KMT6_K9_peak_58	0	1	0	0	1	1	0	0	1	0	1	0
Chr5	Tc1_mariner-like_discoglosse	1091827	1093564	1737	S_K9_peak_568	HP1_K9_peak_229,HP1_K9_peak_230	KMT1_K27_peak_690	KMT6_K9_peak_58	0	1	0	0	1	0	0	0	1	0	1	0
Chr5	Tc1_mariner-like_discoglosse	1097169	1097754	585	.	HP1_K9_peak_231	.	.	0	0	0	0	1	0	0	0	0	0	0	0
Chr5	Tc1_mariner-like_discoglosse	1098135	1098305	170	.	.	.	.	0	0	0	0	0	0	0	0	0	0	0	0
Chr5	Tc1_mariner-like_discoglosse	1188681	1190567	1886	.	HP1_K9_peak_243,HP1_K9_peak_244	.	.	0	0	0	0	1	0	0	0	0	0	0	0
Chr5	Tc1_mariner-like_discoglosse	1392831	1393796	965	S_K27_peak_1189	.	.	.	0	0	1	0	0	0	0	0	0	0	0	0
Chr5	Tc1_mariner-like_discoglosse	1394311	1394600	289	.	.	KMT1_K27_peak_738	.	0	0	0	0	0	0	0	0	1	0	0	0
Chr5	Tc1_mariner-like_discoglosse	1402339	1402857	518	.	.	.	.	0	0	0	0	0	0	0	0	0	0	0	0
Chr5	Tc1_mariner-like_discoglosse	1407280	1407870	590	.	HP1_K9_peak_254	.	.	0	0	0	0	1	0	0	0	0	0	0	0
Chr5	Tc1_mariner-like_discoglosse	1465437	1467303	1866	S_K9_peak_615	HP1_K9_peak_256	.	.	0	1	0	0	1	0	0	0	0	0	0	0
Chr5	Tc1_mariner-like_pelobate	1492520	1494467	1947	S_K27_peak_1207	.	.	.	0	0	1	0	0	0	0	0	0	0	0	0
Chr5	Tc1_mariner-like_discoglosse	1662579	1664416	1837	.	.	.	.	0	0	0	0	0	0	0	0	0	0	0	0
Chr5	Tc1_mariner-like_discoglosse	1716227	1717344	1117	.	.	.	.	0	0	0	0	0	0	0	0	0	0	0	0
Chr5	Tc1_mariner-like_discoglosse	1717744	1718454	710	.	.	.	.	0	0	0	0	0	0	0	0	0	0	0	0
Chr5	Tc1_mariner-like_discoglosse	1876976	1877512	536	S_K9_peak_623	HP1_K9_peak_257	.	.	0	1	0	0	1	0	0	0	0	0	0	0
Chr5	Tc1_mariner-like_discoglosse	1877846	1878518	672	S_K9_peak_623	HP1_K9_peak_257	.	.	0	1	0	0	1	0	0	0	0	0	0	0
Chr5	Tc1_mariner-like_discoglosse	1878963	1879598	635	.	HP1_K9_peak_257	.	.	0	0	0	0	1	0	0	0	0	0	0	0
Chr5	Tc1_mariner-like_discoglosse	2400729	2401061	332	.	HP1_K9_peak_267	.	.	0	0	0	0	1	0	0	0	0	0	0	0
Chr5	Tc1_mariner-like_discoglosse	2408598	2409313	715	S_K9_peak_634,S_K27_peak_1263	HP1_K9_peak_269	.	.	0	1	1	0	1	0	0	0	0	0	0	0
Chr5	Tc1_mariner-like_discoglosse	2459826	2460513	687	.	HP1_K9_peak_270	.	.	0	0	0	0	1	0	0	0	0	0	0	0
Chr5	Tc1_mariner-like_discoglosse	2475934	2477799	1865	S_K9_peak_644,S_K27_peak_1274	HP1_K9_peak_276,HP1_K27_peak_848,HP1_K9_peak_275	KMT1_K27_peak_771	KMT6_K9_peak_65	0	1	1	0	1	1	0	0	1	0	1	0
Chr5	Tc1_mariner-like_pelobate	2561996	2563948	1952	S_K9_peak_657,S_K27_peak_1286,S_K27_peak_1287	HP1_K9_peak_280,HP1_K9_peak_281,HP1_K27_peak_862	KMT1_K27_peak_785	.	0	1	1	0	1	1	0	0	1	0	0	0
Chr5	Tc1_mariner-like_discoglosse	2567775	2567982	207	S_K9_peak_659	HP1_K9_peak_283	.	.	0	1	0	0	1	0	0	0	0	0	0	0
Chr5	Tc1_mariner-like_discoglosse	2568292	2568431	139	.	.	.	.	0	0	0	0	0	0	0	0	0	0	0	0
Chr5	Tc1_mariner-like_discoglosse	2569015	2569195	180	S_K27_peak_1290	.	.	.	0	0	1	0	0	0	0	0	0	0	0	0
Chr5	Tc1_mariner-like_pelobate	2576458	2578405	1947	S_K9_peak_661,S_K27_peak_1290	HP1_K9_peak_288,HP1_K27_peak_866	KMT1_K27_peak_789	.	0	1	1	0	1	1	0	0	1	0	0	0
Chr5	Tc1_mariner-like_discoglosse	2657700	2659481	1781	S_K9_peak_671,S_K27_peak_1299	HP1_K9_peak_289,HP1_K9_peak_290,HP1_K27_peak_883	KMT1_K27_peak_800	.	0	1	1	0	1	1	0	0	1	0	0	0
Chr5	Tc1_mariner-like_discoglosse	2758391	2759084	693	.	.	.	.	0	0	0	0	0	0	0	0	0	0	0	0
Chr5	Tc1_mariner-like_discoglosse	2763575	2763668	93	.	HP1_K9_peak_293	.	.	0	0	0	0	1	0	0	0	0	0	0	0
Chr5	Tc1_mariner-like_discoglosse	2763787	2764553	766	.	HP1_K9_peak_293	.	.	0	0	0	0	1	0	0	0	0	0	0	0
Chr5	Tc1_mariner-like_discoglosse	2764715	2765634	919	S_K9_peak_682	HP1_K9_peak_294	.	.	0	1	0	0	1	0	0	0	0	0	0	0
Chr5	Tc1_mariner-like_discoglosse	2767120	2768985	1865	S_K9_peak_683,S_K9_peak_684,S_K27_peak_1312	HP1_K9_peak_295,HP1_K9_peak_296,HP1_K27_peak_903	.	.	0	1	1	0	1	1	0	0	0	0	0	0
Chr5	Tc1_mariner-like_discoglosse	3044570	3046434	1864	S_K27_peak_1355	.	KMT1_K27_peak_860	.	0	0	1	0	0	0	0	0	1	0	0	0
Chr5	Tc1_mariner-like_discoglosse	3179816	3179988	172	.	.	.	.	0	0	0	0	0	0	0	0	0	0	0	0
Chr5	Tc1_mariner-like_discoglosse	3180662	3181997	1335	.	HP1_K9_peak_298	.	.	0	0	0	0	1	0	0	0	0	0	0	0
Chr5	Tc1_mariner-like_discoglosse	3189797	3190226	429	S_K9_peak_716	HP1_K9_peak_300	.	.	0	1	0	0	1	0	0	0	0	0	0	0
Chr5	Tc1_mariner-like_discoglosse	3210212	3210678	466	S_K27_peak_1380	.	.	.	0	0	1	0	0	0	0	0	0	0	0	0
Chr5	Tc1_mariner-like_discoglosse	3210981	3212049	1068	S_K27_peak_1381,S_K9_peak_721	HP1_K9_peak_301	.	.	0	1	1	0	1	0	0	0	0	0	0	0
Chr5	Tc1_mariner-like_discoglosse	3212419	3213209	790	.	HP1_K9_peak_301	.	.	0	0	0	0	1	0	0	0	0	0	0	0
Chr5	Tc1_mariner-like_discoglosse	3352847	3354722	1875	S_K9_peak_739,S_K27_peak_1393	HP1_K9_peak_303,HP1_K27_peak_995	KMT1_K27_peak_904	KMT6_K9_peak_70	0	1	1	0	1	1	0	0	1	0	1	0
Chr5	Tc1_mariner-like_discoglosse	3381628	3383242	1614	S_K27_peak_1397	.	.	KMT6_K9_peak_71	0	0	1	0	0	0	0	0	0	0	1	0
Chr5	Tc1_mariner-like_discoglosse	3383267	3385059	1792	S_K9_peak_744,S_K27_peak_1398	HP1_K9_peak_304	.	KMT6_K9_peak_72	0	1	1	0	1	0	0	0	0	0	1	0
Chr5	Tc1_mariner-like_discoglosse	4181880	4183726	1846	S_K9_peak_767,S_K9_peak_768,S_K27_peak_1439	HP1_K9_peak_310,HP1_K9_peak_311,HP1_K27_peak_1034	KMT1_K27_peak_942	.	0	1	1	0	1	1	0	0	1	0	0	0
Chr5	Tc1_mariner-like_discoglosse	4191609	4192654	1045	S_K9_peak_769	HP1_K9_peak_314	.	.	0	1	0	0	1	0	0	0	0	0	0	0
Chr5	Tc1_mariner-like_discoglosse	4193072	4194391	1319	S_K9_peak_770	HP1_K9_peak_315	.	.	0	1	0	0	1	0	0	0	0	0	0	0
Chr5	Tc1_mariner-like_discoglosse	4413073	4414940	1867	S_K9_peak_788,S_K27_peak_1458	HP1_K9_peak_320	.	.	0	1	1	0	1	0	0	0	0	0	0	0
Chr5	Tc1_mariner-like_discoglosse	4543844	4544393	549	.	.	.	.	0	0	0	0	0	0	0	0	0	0	0	0
Chr5	Tc1_mariner-like_discoglosse	4544781	4544854	73	.	HP1_K9_peak_326	.	.	0	0	0	0	1	0	0	0	0	0	0	0
Chr5	Tc1_mariner-like_discoglosse	4654322	4655181	859	S_K9_peak_827,S_K27_peak_1487	HP1_K9_peak_332	.	.	0	1	1	0	1	0	0	0	0	0	0	0
Chr5	Tc1_mariner-like_discoglosse	4655942	4656548	606	S_K9_peak_828,S_K27_peak_1488	.	.	.	0	1	1	0	0	0	0	0	0	0	0	0
Chr5	Tc1_mariner-like_discoglosse	4682644	4683364	720	S_K9_peak_832,S_K27_peak_1491	HP1_K9_peak_333	KMT1_K27_peak_1017	.	0	1	1	0	1	0	0	0	1	0	0	0
Chr5	Tc1_mariner-like_discoglosse	4683376	4684140	764	S_K9_peak_832,S_K27_peak_1491	HP1_K9_peak_333	.	.	0	1	1	0	1	0	0	0	0	0	0	0
Chr5	Tc1_mariner-like_discoglosse	4684755	4685877	1122	S_K9_peak_833	HP1_K9_peak_334	KMT1_K27_peak_1018	KMT6_K9_peak_77	0	1	0	0	1	0	0	0	1	0	1	0
Chr5	Tc1_mariner-like_discoglosse	4686450	4687499	1049	S_K27_peak_1492,S_K9_peak_833	HP1_K9_peak_334	KMT1_K27_peak_1018	.	0	1	1	0	1	0	0	0	1	0	0	0
Chr5	Tc1_mariner-like_discoglosse	4696318	4698179	1861	S_K27_peak_1493	HP1_K9_peak_335,HP1_K9_peak_336	.	.	0	0	1	0	1	0	0	0	0	0	0	0
Chr5	Tc1_mariner-like_discoglosse	4713707	4715569	1862	.	HP1_K9_peak_337	.	.	0	0	0	0	1	0	0	0	0	0	0	0
Chr6	Tc1_mariner-like_discoglosse	252445	254312	1867	S_K9_peak_861	HP1_K9_peak_348	.	.	0	1	0	0	1	0	0	0	0	0	0	0
Chr6	Tc1_mariner-like_discoglosse	439889	440487	598	.	.	.	.	0	0	0	0	0	0	0	0	0	0	0	0
Chr6	Tc1_mariner-like_discoglosse	449694	450571	877	.	.	.	.	0	0	0	0	0	0	0	0	0	0	0	0
Chr6	Tc1_mariner-like_pelobate	461704	463665	1961	S_K9_peak_864	HP1_K9_peak_352	.	.	0	1	0	0	1	0	0	0	0	0	0	0
Chr6	Tc1_mariner-like_pelobate	740772	742730	1958	S_K9_peak_865	HP1_K9_peak_353	.	.	0	1	0	0	1	0	0	0	0	0	0	0
Chr6	Tc1_mariner-like_rainette	1430581	1431874	1293	S_K4_peak_2433	HP1_K4_peak_2518	KMT1_K4_peak_2634	KMT6_K4_peak_2730	1	0	0	1	0	0	1	0	0	1	0	0
Chr6	Tc1_mariner-like_discoglosse	1503864	1505712	1848	S_K9_peak_869	HP1_K9_peak_359	.	.	0	1	0	0	1	0	0	0	0	0	0	0
Chr6	Tc1_mariner-like_discoglosse	1858938	1860803	1865	.	.	.	.	0	0	0	0	0	0	0	0	0	0	0	0
Chr6	Tc1_mariner-like_discoglosse	2353874	2355729	1855	.	.	.	.	0	0	0	0	0	0	0	0	0	0	0	0
Chr6	Tc1_mariner-like_pelobate	2552865	2554042	1177	.	HP1_K9_peak_363	.	.	0	0	0	0	1	0	0	0	0	0	0	0
Chr6	Tc1_mariner-like_pelobate	2555244	2555834	590	S_K9_peak_913	HP1_K9_peak_364	.	.	0	1	0	0	1	0	0	0	0	0	0	0
Chr6	Tc1_mariner-like_discoglosse	2555968	2557437	1469	S_K9_peak_913	HP1_K9_peak_364	.	.	0	1	0	0	1	0	0	0	0	0	0	0
Chr6	Tc1_mariner-like_discoglosse	3193476	3194629	1153	S_K27_peak_1672	HP1_K9_peak_366	.	.	0	0	1	0	1	0	0	0	0	0	0	0
Chr6	Tc1_mariner-like_discoglosse	3316463	3316610	147	.	.	.	.	0	0	0	0	0	0	0	0	0	0	0	0
Chr6	Tc1_mariner-like_discoglosse	3324054	3324873	819	S_K9_peak_979	HP1_K9_peak_371	.	.	0	1	0	0	1	0	0	0	0	0	0	0
Chr6	Tc1_mariner-like_discoglosse	3554117	3554551	434	S_K27_peak_1720	.	KMT1_K27_peak_1214	.	0	0	1	0	0	0	0	0	1	0	0	0
Chr6	Tc1_mariner-like_discoglosse	3927879	3929745	1866	S_K9_peak_1011	HP1_K9_peak_378	.	.	0	1	0	0	1	0	0	0	0	0	0	0
Chr6	Tc1_mariner-like_discoglosse	3947789	3949653	1864	.	HP1_K9_peak_380	.	.	0	0	0	0	1	0	0	0	0	0	0	0
Chr6	Tc1_mariner-like_discoglosse	4263995	4264265	270	.	HP1_K9_peak_385	.	.	0	0	0	0	1	0	0	0	0	0	0	0
Chr7	Tc1_mariner-like_discoglosse	9960	11825	1865	.	HP1_K9_peak_389	.	.	0	0	0	0	1	0	0	0	0	0	0	0
Chr7	Tc1_mariner-like_discoglosse	29716	31018	1302	.	.	.	.	0	0	0	0	0	0	0	0	0	0	0	0
Chr7	Tc1_mariner-like_discoglosse	31445	31589	144	.	HP1_K9_peak_391	.	.	0	0	0	0	1	0	0	0	0	0	0	0
Chr7	Tc1_mariner-like_discoglosse	88736	89498	762	S_K9_peak_1039	HP1_K9_peak_398,HP1_K27_peak_1356	.	.	0	1	0	0	1	1	0	0	0	0	0	0
Chr7	Tc1_mariner-like_discoglosse	99555	99972	417	S_K9_peak_1040	HP1_K9_peak_399	.	.	0	1	0	0	1	0	0	0	0	0	0	0
Chr7	Tc1_mariner-like_discoglosse	101799	102711	912	S_K9_peak_1040,S_K27_peak_1793	HP1_K9_peak_399,HP1_K27_peak_1357	.	.	0	1	1	0	1	1	0	0	0	0	0	0
Chr7	Tc1_mariner-like_rainette	579205	580498	1293	S_K4_peak_2658,S_K9_peak_1063,S_K27_peak_1851	HP1_K4_peak_2750	KMT1_K4_peak_2886	KMT6_K4_peak_3008	1	1	1	1	0	0	1	0	0	1	0	0
Chr7	Tc1_mariner-like_pelobate	594329	594770	441	.	.	.	.	0	0	0	0	0	0	0	0	0	0	0	0
Chr7	Tc1_mariner-like_discoglosse	3576804	3577386	582	S_K9_peak_1072	HP1_K9_peak_411	.	.	0	1	0	0	1	0	0	0	0	0	0	0
Chr7	Tc1_mariner-like_discoglosse	3772874	3774756	1882	S_K9_peak_1078,S_K27_peak_1900	HP1_K9_peak_413	KMT1_K27_peak_1306	.	0	1	1	0	1	0	0	0	1	0	0	0
Chr7	Tc1_mariner-like_pelobate	3797493	3798089	596	S_K27_peak_1904	.	.	.	0	0	1	0	0	0	0	0	0	0	0	0
Chr7	Tc1_mariner-like_pelobate	3810191	3810360	169	.	.	.	.	0	0	0	0	0	0	0	0	0	0	0	0
Chr7	Tc1_mariner-like_pelobate	3810549	3810791	242	S_K27_peak_1908	.	.	.	0	0	1	0	0	0	0	0	0	0	0	0
Chr7	Tc1_mariner-like_discoglosse	3927530	3929389	1859	.	.	.	.	0	0	0	0	0	0	0	0	0	0	0	0
Chr7	Tc1_mariner-like_discoglosse	4062736	4064571	1835	S_K9_peak_1085,S_K27_peak_1938	HP1_K9_peak_416,HP1_K9_peak_417	KMT1_K27_peak_1322	.	0	1	1	0	1	0	0	0	1	0	0	0
Chr7	Tc1_mariner-like_discoglosse	4080822	4082690	1868	S_K9_peak_1087,S_K9_peak_1088	HP1_K9_peak_418	KMT1_K27_peak_1326	.	0	1	0	0	1	0	0	0	1	0	0	0

## Sheet: Peaks_SoloLTR
									Presence of peaks
					Peaks on TEs				WT			∆PaHP1			∆PaKMT1			∆PaKMT6
Chromosome	name	start	stop	lengh in bp	peaks_WT	peaks_HP1	peaks_KMT1	peaks_KMT6	H3K4me3	H3K9me3	H3K27me3	H3K4me3	H3K9me3	H3K27me3	H3K4me3	H3K9me3	H3K27me3	H3K4me3	H3K9me3	H3K27me3
Chr1plus	soloLTR_grenouille	893	1176	283	.	.	.	.	0	0	0	0	0	0	0	0	0	0	0	0
Chr1plus	soloLTR_grenouille	4127	4468	341	.	.	.	.	0	0	0	0	0	0	0	0	0	0	0	0
Chr1plus	soloLTR_grenouille	4472	4698	226	.	.	.	.	0	0	0	0	0	0	0	0	0	0	0	0
Chr1plus	soloLTR_grenouille	5802	6152	350	S_K9_peak_2	HP1_K9_peak_2	KMT1_K27_peak_1	.	0	1	0	0	1	0	0	0	1	0	0	0
Chr1plus	soloLTR_crapaud	6302	6667	365	S_K9_peak_2,S_K27_peak_1	HP1_K9_peak_2	KMT1_K27_peak_1	.	0	1	1	0	1	0	0	0	1	0	0	0
Chr1plus	soloLTR_arthroleptis	15072	15290	218	S_K9_peak_3,S_K27_peak_4	HP1_K27_peak_2	KMT1_K27_peak_3	.	0	1	1	0	0	1	0	0	1	0	0	0
Chr1plus	soloLTR_atelopus	15374	15974	600	S_K9_peak_3,S_K27_peak_4	HP1_K27_peak_2	KMT1_K27_peak_3	.	0	1	1	0	0	1	0	0	1	0	0	0
Chr1plus	soloLTR_crapaud	20499	20618	119	S_K27_peak_4	.	.	.	0	0	1	0	0	0	0	0	0	0	0	0
Chr1plus	soloLTR_crapaud	20824	21029	205	.	.	.	.	0	0	0	0	0	0	0	0	0	0	0	0
Chr1plus	soloLTR_crapaud	21082	21160	78	.	.	.	.	0	0	0	0	0	0	0	0	0	0	0	0
Chr1plus	soloLTR_xenopus	21161	21394	233	S_K27_peak_5	.	.	.	0	0	1	0	0	0	0	0	0	0	0	0
Chr1plus	soloLTR_crapaud	201034	201266	232	.	.	.	.	0	0	0	0	0	0	0	0	0	0	0	0
Chr1plus	soloLTR_crapaud	201309	201755	446	.	.	.	.	0	0	0	0	0	0	0	0	0	0	0	0
Chr1plus	soloLTR_crapaud	201773	202119	346	.	.	.	.	0	0	0	0	0	0	0	0	0	0	0	0
Chr1plus	soloLTR_crapaud	271961	272363	402	S_K27_peak_44	.	.	.	0	0	1	0	0	0	0	0	0	0	0	0
Chr1plus	soloLTR_eleutherodactylus	290792	290849	57	S_K9_peak_13,S_K27_peak_48	HP1_K27_peak_15	KMT1_K27_peak_12	.	0	1	1	0	0	1	0	0	1	0	0	0
Chr1plus	soloLTR_crapaud	302549	302965	416	.	.	.	.	0	0	0	0	0	0	0	0	0	0	0	0
Chr1plus	soloLTR_hyla	340694	341326	632	.	HP1_K9_peak_5	.	.	0	0	0	0	1	0	0	0	0	0	0	0
Chr1plus	soloLTR_grenouille	343011	343370	359	.	.	.	.	0	0	0	0	0	0	0	0	0	0	0	0
Chr1plus	soloLTR_grenouille	345217	345653	436	.	HP1_K9_peak_6	.	.	0	0	0	0	1	0	0	0	0	0	0	0
Chr1plus	soloLTR_grenouille	349112	349471	359	.	.	.	.	0	0	0	0	0	0	0	0	0	0	0	0
Chr1plus	soloLTR_grenouille	354179	354532	353	.	HP1_K9_peak_7	.	.	0	0	0	0	1	0	0	0	0	0	0	0
Chr1plus	soloLTR_hyla	356327	356829	502	.	HP1_K9_peak_7	.	.	0	0	0	0	1	0	0	0	0	0	0	0
Chr1plus	soloLTR_crapaud	356851	357323	472	.	.	.	.	0	0	0	0	0	0	0	0	0	0	0	0
Chr1plus	soloLTR_hyla	357324	357458	134	.	.	.	.	0	0	0	0	0	0	0	0	0	0	0	0
Chr1plus	soloLTR_crapaud	432462	432823	361	S_K27_peak_69	.	.	.	0	0	1	0	0	0	0	0	0	0	0	0
Chr1plus	soloLTR_crapaud	572986	573392	406	.	.	.	.	0	0	0	0	0	0	0	0	0	0	0	0
Chr1plus	soloLTR_crapaud	712637	713079	442	.	.	.	.	0	0	0	0	0	0	0	0	0	0	0	0
Chr1plus	soloLTR_hyla	713361	713991	630	.	.	.	.	0	0	0	0	0	0	0	0	0	0	0	0
Chr1plus	soloLTR_crapaud	1337743	1338052	309	.	.	.	.	0	0	0	0	0	0	0	0	0	0	0	0
Chr1plus	soloLTR_cochranella	1391317	1391470	153	.	.	.	.	0	0	0	0	0	0	0	0	0	0	0	0
Chr1plus	soloLTR_alytes	1744118	1744347	229	S_K27_peak_83	.	.	.	0	0	1	0	0	0	0	0	0	0	0	0
Chr1plus	soloLTR_crapaud	1794651	1795072	421	.	.	.	.	0	0	0	0	0	0	0	0	0	0	0	0
Chr1plus	soloLTR_crapaud	1795430	1795795	365	S_K27_peak_91	HP1_K9_peak_8	.	.	0	0	1	0	1	0	0	0	0	0	0	0
Chr1plus	soloLTR_centrolene	1798354	1798538	184	S_K27_peak_91	HP1_K9_peak_9	.	.	0	0	1	0	1	0	0	0	0	0	0	0
Chr1plus	soloLTR_centrolene	1804097	1804283	186	S_K27_peak_94	HP1_K9_peak_10	.	.	0	0	1	0	1	0	0	0	0	0	0	0
Chr1plus	soloLTR_boophis	1922232	1922596	364	S_K27_peak_112	.	.	.	0	0	1	0	0	0	0	0	0	0	0	0
Chr1plus	soloLTR_crapaud	1956214	1956443	229	.	.	.	.	0	0	0	0	0	0	0	0	0	0	0	0
Chr1plus	soloLTR_crapaud	2077942	2078053	111	.	.	.	.	0	0	0	0	0	0	0	0	0	0	0	0
Chr1plus	soloLTR_grenouille	2078206	2078485	279	.	.	.	.	0	0	0	0	0	0	0	0	0	0	0	0
Chr1plus	soloLTR_eleutherodactylus	2107430	2107469	39	S_K27_peak_134	.	.	.	0	0	1	0	0	0	0	0	0	0	0	0
Chr1plus	soloLTR_bufoides	2147858	2148010	152	.	.	.	.	0	0	0	0	0	0	0	0	0	0	0	0
Chr1plus	soloLTR_crapaud	2310006	2310397	391	.	.	.	.	0	0	0	0	0	0	0	0	0	0	0	0
Chr1plus	soloLTR_crapaud	2310480	2310848	368	.	.	.	.	0	0	0	0	0	0	0	0	0	0	0	0
Chr1plus	soloLTR_centrolene	2382707	2382892	185	.	.	.	.	0	0	0	0	0	0	0	0	0	0	0	0
Chr1plus	soloLTR_crapaud	3110178	3110623	445	.	.	.	.	0	0	0	0	0	0	0	0	0	0	0	0
Chr1plus	soloLTR_ascaphus	3116719	3116888	169	.	.	.	.	0	0	0	0	0	0	0	0	0	0	0	0
Chr1plus	soloLTR_crapaud	4263178	4263544	366	.	.	.	.	0	0	0	0	0	0	0	0	0	0	0	0
Chr1plus	soloLTR_crapaud	4442694	4443060	366	.	HP1_K9_peak_12	.	.	0	0	0	0	1	0	0	0	0	0	0	0
Chr1plus	soloLTR_crapaud	4443194	4443374	180	.	HP1_K9_peak_12	.	.	0	0	0	0	1	0	0	0	0	0	0	0
Chr1plus	soloLTR_crapaud	4447387	4447495	108	.	.	.	.	0	0	0	0	0	0	0	0	0	0	0	0
Chr1plus	soloLTR_crapaud	4449189	4449441	252	S_K9_peak_49	HP1_K9_peak_14,HP1_K27_peak_60	.	KMT6_K9_peak_4	0	1	0	0	1	1	0	0	0	0	1	0
Chr1plus	soloLTR_crapaud	4450818	4451009	191	S_K9_peak_49	.	.	.	0	1	0	0	0	0	0	0	0	0	0	0
Chr1plus	soloLTR_crapaud	4483348	4483604	256	.	.	.	.	0	0	0	0	0	0	0	0	0	0	0	0
Chr1plus	soloLTR_crapaud	4483932	4484294	362	.	HP1_K9_peak_15	.	.	0	0	0	0	1	0	0	0	0	0	0	0
Chr1plus	soloLTR_crapaud	4489572	4489923	351	.	.	.	.	0	0	0	0	0	0	0	0	0	0	0	0
Chr1plus	soloLTR_crapaud	4490432	4490742	310	.	.	.	.	0	0	0	0	0	0	0	0	0	0	0	0
Chr1plus	soloLTR_grenouille	4505911	4506270	359	.	.	.	.	0	0	0	0	0	0	0	0	0	0	0	0
Chr1plus	soloLTR_grenouille	4517416	4517775	359	.	.	.	.	0	0	0	0	0	0	0	0	0	0	0	0
Chr1plus	soloLTR_crapaud	4519499	4519812	313	.	.	.	.	0	0	0	0	0	0	0	0	0	0	0	0
Chr1plus	soloLTR_crapaud	4640193	4640577	384	.	.	.	.	0	0	0	0	0	0	0	0	0	0	0	0
Chr1plus	soloLTR_crapaud	4643236	4643602	366	.	.	.	.	0	0	0	0	0	0	0	0	0	0	0	0
Chr1plus	soloLTR_crapaud	4643769	4644092	323	.	.	.	.	0	0	0	0	0	0	0	0	0	0	0	0
Chr1plus	soloLTR_crapaud	5020283	5020691	408	.	HP1_K9_peak_18	.	.	0	0	0	0	1	0	0	0	0	0	0	0
Chr1plus	soloLTR_atelopus	5026148	5026851	703	S_K9_peak_51	HP1_K9_peak_20	.	.	0	1	0	0	1	0	0	0	0	0	0	0
Chr1plus	soloLTR_grenouille	5048773	5049062	289	.	.	.	.	0	0	0	0	0	0	0	0	0	0	0	0
Chr1plus	soloLTR_hyla	5049067	5049495	428	.	.	.	.	0	0	0	0	0	0	0	0	0	0	0	0
Chr1plus	soloLTR_hyla	5051848	5052482	634	.	.	.	.	0	0	0	0	0	0	0	0	0	0	0	0
Chr1plus	soloLTR_grenouille	5053221	5053574	353	.	.	.	.	0	0	0	0	0	0	0	0	0	0	0	0
Chr1plus	soloLTR_hyla	5053927	5054558	631	.	.	.	.	0	0	0	0	0	0	0	0	0	0	0	0
Chr1plus	soloLTR_hyla	5058883	5059506	623	.	.	.	.	0	0	0	0	0	0	0	0	0	0	0	0
Chr1plus	soloLTR_crapaud	5062553	5062919	366	.	.	.	.	0	0	0	0	0	0	0	0	0	0	0	0
Chr1plus	soloLTR_crapaud	5062929	5063058	129	.	.	.	.	0	0	0	0	0	0	0	0	0	0	0	0
Chr1plus	soloLTR_pelodytes	5378048	5378175	127	.	.	.	.	0	0	0	0	0	0	0	0	0	0	0	0
Chr1plus	soloLTR_crapaud	5380526	5380724	198	.	.	.	.	0	0	0	0	0	0	0	0	0	0	0	0
Chr1plus	soloLTR_arthroleptis	5380727	5380957	230	.	.	.	.	0	0	0	0	0	0	0	0	0	0	0	0
Chr1plus	soloLTR_crapaud	5381884	5382014	130	.	.	.	.	0	0	0	0	0	0	0	0	0	0	0	0
Chr1plus	soloLTR_grenouille	5680130	5680483	353	.	.	.	.	0	0	0	0	0	0	0	0	0	0	0	0
Chr1plus	soloLTR_yeti	5684664	5685017	353	S_K27_peak_183	.	.	.	0	0	1	0	0	0	0	0	0	0	0	0
Chr1plus	soloLTR_yeti	5691251	5691605	354	S_K4_peak_607,S_K27_peak_184	HP1_K4_peak_630	.	KMT6_K4_peak_653	1	0	1	1	0	0	0	0	0	1	0	0
Chr1plus	soloLTR_grenouille	5737277	5737627	350	.	.	.	.	0	0	0	0	0	0	0	0	0	0	0	0
Chr1plus	soloLTR_grenouille	5766918	5767238	320	.	.	.	.	0	0	0	0	0	0	0	0	0	0	0	0
Chr1plus	soloLTR_grenouille	5779416	5779775	359	.	.	.	.	0	0	0	0	0	0	0	0	0	0	0	0
Chr1plus	soloLTR_grenouille	5779776	5779818	42	.	.	.	.	0	0	0	0	0	0	0	0	0	0	0	0
Chr1plus	soloLTR_crapaud	5780143	5780509	366	S_K27_peak_201	HP1_K9_peak_22	KMT1_K27_peak_63	.	0	0	1	0	1	0	0	0	1	0	0	0
Chr1plus	soloLTR_crapaud	5780517	5780653	136	S_K27_peak_201	HP1_K9_peak_22	KMT1_K27_peak_63	.	0	0	1	0	1	0	0	0	1	0	0	0
Chr1plus	soloLTR_pelodytes	5789140	5789268	128	S_K9_peak_56,S_K27_peak_202	HP1_K27_peak_68	KMT1_K27_peak_66	.	0	1	1	0	0	1	0	0	1	0	0	0
Chr1plus	soloLTR_capensibufo	5816800	5817064	264	S_K9_peak_62,S_K27_peak_206	HP1_K27_peak_77	KMT1_K27_peak_72	.	0	1	1	0	0	1	0	0	1	0	0	0
Chr1plus	soloLTR_crapaud	5825114	5825517	403	S_K27_peak_207	.	.	.	0	0	1	0	0	0	0	0	0	0	0	0
Chr1plus	soloLTR_crapaud	5828523	5828816	293	S_K27_peak_207	.	.	.	0	0	1	0	0	0	0	0	0	0	0	0
Chr1plus	soloLTR_astylosternus	6256512	6256680	168	.	.	.	.	0	0	0	0	0	0	0	0	0	0	0	0
Chr1plus	soloLTR_crapaud	6379156	6379601	445	.	.	.	.	0	0	0	0	0	0	0	0	0	0	0	0
Chr1plus	soloLTR_crapaud	6386369	6386810	441	.	.	.	.	0	0	0	0	0	0	0	0	0	0	0	0
Chr1plus	soloLTR_hyla	6387687	6388304	617	S_K9_peak_68	HP1_K9_peak_25	.	.	0	1	0	0	1	0	0	0	0	0	0	0
Chr1plus	soloLTR_grenouille	6413344	6413702	358	.	.	.	.	0	0	0	0	0	0	0	0	0	0	0	0
Chr1plus	soloLTR_hyla	6413707	6414197	490	.	.	.	.	0	0	0	0	0	0	0	0	0	0	0	0
Chr1plus	soloLTR_hyla	6418553	6419182	629	.	HP1_K9_peak_27	.	.	0	0	0	0	1	0	0	0	0	0	0	0
Chr1plus	soloLTR_crapaud	6419407	6419931	524	.	HP1_K9_peak_27	.	.	0	0	0	0	1	0	0	0	0	0	0	0
Chr1plus	soloLTR_crapaud	6420495	6420889	394	.	.	.	.	0	0	0	0	0	0	0	0	0	0	0	0
Chr1plus	soloLTR_pelodytes	6433003	6433130	127	S_K27_peak_218	HP1_K27_peak_88	.	.	0	0	1	0	0	1	0	0	0	0	0	0
Chr1plus	soloLTR_crapaud	6795844	6796049	205	.	.	.	.	0	0	0	0	0	0	0	0	0	0	0	0
Chr1plus	soloLTR_hyla	7260865	7260938	73	.	.	.	.	0	0	0	0	0	0	0	0	0	0	0	0
Chr1plus	soloLTR_xenopus	7260933	7261167	234	.	.	.	.	0	0	0	0	0	0	0	0	0	0	0	0
Chr1plus	soloLTR_grenouille	7261661	7262013	352	.	.	.	.	0	0	0	0	0	0	0	0	0	0	0	0
Chr1plus	soloLTR_crapaud	7264589	7264932	343	.	HP1_K9_peak_28	.	.	0	0	0	0	1	0	0	0	0	0	0	0
Chr1plus	soloLTR_crapaud	7265377	7265736	359	.	HP1_K9_peak_28	.	.	0	0	0	0	1	0	0	0	0	0	0	0
Chr1plus	soloLTR_crapaud	7268574	7268747	173	.	HP1_K9_peak_29	.	.	0	0	0	0	1	0	0	0	0	0	0	0
Chr1plus	soloLTR_crapaud	7268748	7268899	151	.	HP1_K9_peak_29	.	.	0	0	0	0	1	0	0	0	0	0	0	0
Chr1plus	soloLTR_crapaud	7456458	7456855	397	.	.	.	.	0	0	0	0	0	0	0	0	0	0	0	0
Chr1plus	soloLTR_crapaud	7642856	7642920	64	.	.	.	.	0	0	0	0	0	0	0	0	0	0	0	0
Chr1plus	soloLTR_crapaud	7647666	7648088	422	.	.	.	.	0	0	0	0	0	0	0	0	0	0	0	0
Chr1plus	soloLTR_crapaud	7649719	7650162	443	.	.	.	.	0	0	0	0	0	0	0	0	0	0	0	0
Chr1plus	soloLTR_crapaud	7650168	7650377	209	.	.	.	.	0	0	0	0	0	0	0	0	0	0	0	0
Chr1plus	soloLTR_crapaud	7663200	7663584	384	.	.	.	.	0	0	0	0	0	0	0	0	0	0	0	0
Chr1plus	soloLTR_crapaud	7687270	7687461	191	S_K27_peak_244	HP1_K27_peak_104	KMT1_K27_peak_95	.	0	0	1	0	0	1	0	0	1	0	0	0
Chr1plus	soloLTR_crapaud	7710841	7710970	129	S_K27_peak_248	.	KMT1_K27_peak_100	.	0	0	1	0	0	0	0	0	1	0	0	0
Chr1plus	soloLTR_crapaud	7710988	7711296	308	S_K27_peak_248	.	KMT1_K27_peak_100	.	0	0	1	0	0	0	0	0	1	0	0	0
Chr1plus	soloLTR_rana	7714884	7715391	507	S_K27_peak_248	.	.	.	0	0	1	0	0	0	0	0	0	0	0	0
Chr1plus	soloLTR_crapaud	7728639	7729005	366	S_K27_peak_249	.	.	.	0	0	1	0	0	0	0	0	0	0	0	0
Chr1plus	soloLTR_crapaud	7749460	7749743	283	S_K27_peak_250	HP1_K9_peak_32,HP1_K27_peak_123	KMT1_K27_peak_111	.	0	0	1	0	1	1	0	0	1	0	0	0
Chr1plus	soloLTR_crapaud	7751518	7751744	226	S_K27_peak_250	HP1_K27_peak_124	KMT1_K27_peak_112	.	0	0	1	0	0	1	0	0	1	0	0	0
Chr1plus	soloLTR_crapaud	7751818	7751872	54	S_K27_peak_250	HP1_K27_peak_124	KMT1_K27_peak_112	.	0	0	1	0	0	1	0	0	1	0	0	0
Chr1plus	soloLTR_crapaud	7752075	7752502	427	S_K27_peak_250	HP1_K27_peak_124	KMT1_K27_peak_112	.	0	0	1	0	0	1	0	0	1	0	0	0
Chr1plus	soloLTR_atelopus	7753756	7754115	359	S_K9_peak_98,S_K27_peak_250	HP1_K27_peak_125	KMT1_K27_peak_113	.	0	1	1	0	0	1	0	0	1	0	0	0
Chr1plus	soloLTR_xenopus	7754922	7754982	60	S_K27_peak_250	.	.	.	0	0	1	0	0	0	0	0	0	0	0	0
Chr1plus	soloLTR_cochranella	7762990	7763144	154	.	.	.	.	0	0	0	0	0	0	0	0	0	0	0	0
Chr1plus	soloLTR_crapaud	7766032	7766225	193	S_K27_peak_253	.	.	.	0	0	1	0	0	0	0	0	0	0	0	0
Chr1plus	soloLTR_crapaud	7771033	7771253	220	S_K27_peak_255	.	KMT1_K27_peak_118	.	0	0	1	0	0	0	0	0	1	0	0	0
Chr1plus	soloLTR_centrolene	7771301	7771481	180	S_K27_peak_255	.	KMT1_K27_peak_118	.	0	0	1	0	0	0	0	0	1	0	0	0
Chr1plus	soloLTR_crapaud	7771537	7771617	80	.	.	.	.	0	0	0	0	0	0	0	0	0	0	0	0
Chr1plus	soloLTR_xenopus	7772165	7772399	234	.	.	.	.	0	0	0	0	0	0	0	0	0	0	0	0
Chr1plus	soloLTR_crapaud	7773885	7774287	402	.	.	.	.	0	0	0	0	0	0	0	0	0	0	0	0
Chr1plus	soloLTR_hyla	7776238	7776714	476	.	.	.	.	0	0	0	0	0	0	0	0	0	0	0	0
Chr1plus	soloLTR_crapaud	7785484	7785881	397	S_K9_peak_99,S_K27_peak_256	.	.	.	0	1	1	0	0	0	0	0	0	0	0	0
Chr1plus	soloLTR_arthroleptis	7794013	7794217	204	S_K27_peak_258	HP1_K27_peak_130	KMT1_K27_peak_121	.	0	0	1	0	0	1	0	0	1	0	0	0
Chr1plus	soloLTR_crapaud	7794223	7794445	222	S_K27_peak_258	HP1_K27_peak_130	KMT1_K27_peak_121	.	0	0	1	0	0	1	0	0	1	0	0	0
Chr1plus	soloLTR_crapaud	7839096	7839172	76	S_K27_peak_260	.	.	.	0	0	1	0	0	0	0	0	0	0	0	0
Chr1plus	soloLTR_xenopus	7841550	7841630	80	S_K9_peak_111,S_K27_peak_260	.	KMT1_K27_peak_134	.	0	1	1	0	0	0	0	0	1	0	0	0
Chr1plus	soloLTR_crapaud	7842721	7842917	196	S_K27_peak_260	.	KMT1_K27_peak_134	.	0	0	1	0	0	0	0	0	1	0	0	0
Chr1plus	soloLTR_crapaud	7843029	7843097	68	S_K9_peak_112,S_K27_peak_260	.	.	.	0	1	1	0	0	0	0	0	0	0	0	0
Chr1plus	soloLTR_crapaud	7863283	7863697	414	.	.	.	.	0	0	0	0	0	0	0	0	0	0	0	0
Chr1plus	soloLTR_nyctibates	8130431	8130902	471	.	.	.	.	0	0	0	0	0	0	0	0	0	0	0	0
Chr1plus	soloLTR_ascaphus	8413179	8413321	142	.	.	.	.	0	0	0	0	0	0	0	0	0	0	0	0
Chr1plus	soloLTR_astylosternus	8413485	8413654	169	.	.	.	.	0	0	0	0	0	0	0	0	0	0	0	0
Chr1plus	soloLTR_grenouille	8415604	8415941	337	.	.	.	.	0	0	0	0	0	0	0	0	0	0	0	0
Chr1plus	soloLTR_ascaphus	8416385	8416436	51	S_K27_peak_284	.	.	.	0	0	1	0	0	0	0	0	0	0	0	0
Chr1plus	soloLTR_cyclorana	8772728	8772921	193	S_K27_peak_299	.	.	.	0	0	1	0	0	0	0	0	0	0	0	0
Chr1plus	soloLTR_centrolene	8799677	8799764	87	.	.	.	.	0	0	0	0	0	0	0	0	0	0	0	0
Chr1plus	soloLTR_grenouille	8802669	8802713	44	.	.	.	.	0	0	0	0	0	0	0	0	0	0	0	0
Chr1plus	soloLTR_centrolene	8804466	8804649	183	S_K9_peak_120,S_K27_peak_305	HP1_K9_peak_40	KMT1_K27_peak_145	KMT6_K9_peak_9	0	1	1	0	1	0	0	0	1	0	1	0
Chr1plus	soloLTR_crapaud	8812865	8813181	316	S_K9_peak_122,S_K27_peak_306	HP1_K9_peak_41,HP1_K27_peak_150	KMT1_K27_peak_146	.	0	1	1	0	1	1	0	0	1	0	0	0
Chr2	soloLTR_crapaud	160124	160414	290	S_K9_peak_132,S_K27_peak_326	HP1_K9_peak_45,HP1_K27_peak_158	KMT1_K27_peak_157	.	0	1	1	0	1	1	0	0	1	0	0	0
Chr2	soloLTR_crapaud	160453	160835	382	S_K9_peak_132,S_K27_peak_326	HP1_K9_peak_45,HP1_K27_peak_158	KMT1_K27_peak_157	KMT6_K9_peak_10	0	1	1	0	1	1	0	0	1	0	1	0
Chr2	soloLTR_crapaud	161690	162070	380	S_K9_peak_132	HP1_K9_peak_45,HP1_K27_peak_158	KMT1_K27_peak_158	KMT6_K9_peak_10	0	1	0	0	1	1	0	0	1	0	1	0
Chr2	soloLTR_crapaud	162250	162719	469	S_K9_peak_132	HP1_K9_peak_45,HP1_K27_peak_158	KMT1_K27_peak_158	.	0	1	0	0	1	1	0	0	1	0	0	0
Chr2	soloLTR_crapaud	166663	167079	416	.	.	.	.	0	0	0	0	0	0	0	0	0	0	0	0
Chr2	soloLTR_crapaud	209687	210125	438	.	.	.	.	0	0	0	0	0	0	0	0	0	0	0	0
Chr2	soloLTR_crapaud	211096	211352	256	S_K9_peak_133	HP1_K27_peak_164,HP1_K9_peak_47	.	.	0	1	0	0	1	1	0	0	0	0	0	0
Chr2	soloLTR_crapaud	211439	211508	69	S_K9_peak_133	HP1_K27_peak_164,HP1_K9_peak_47	.	.	0	1	0	0	1	1	0	0	0	0	0	0
Chr2	soloLTR_crapaud	214808	215151	343	.	HP1_K9_peak_47	.	.	0	0	0	0	1	0	0	0	0	0	0	0
Chr2	soloLTR_crapaud	217339	217683	344	S_K9_peak_135	HP1_K9_peak_48,HP1_K27_peak_165	KMT1_K27_peak_161	.	0	1	0	0	1	1	0	0	1	0	0	0
Chr2	soloLTR_crapaud	223582	223994	412	.	HP1_K9_peak_49	.	.	0	0	0	0	1	0	0	0	0	0	0	0
Chr2	soloLTR_crapaud	247813	248196	383	.	HP1_K9_peak_50	.	.	0	0	0	0	1	0	0	0	0	0	0	0
Chr2	soloLTR_crapaud	254370	254753	383	.	HP1_K9_peak_52	.	.	0	0	0	0	1	0	0	0	0	0	0	0
Chr2	soloLTR_centrolene	265327	265509	182	.	.	.	.	0	0	0	0	0	0	0	0	0	0	0	0
Chr2	soloLTR_centrolene	271069	271248	179	.	.	.	.	0	0	0	0	0	0	0	0	0	0	0	0
Chr2	soloLTR_crapaud	630238	630654	416	.	.	.	.	0	0	0	0	0	0	0	0	0	0	0	0
Chr2	soloLTR_crapaud	631346	631754	408	.	.	.	.	0	0	0	0	0	0	0	0	0	0	0	0
Chr2	soloLTR_centrolene	756893	757072	179	.	.	.	.	0	0	0	0	0	0	0	0	0	0	0	0
Chr2	soloLTR_centrolene	762668	762847	179	.	.	.	.	0	0	0	0	0	0	0	0	0	0	0	0
Chr2	soloLTR_crapaud	764003	764327	324	.	.	.	.	0	0	0	0	0	0	0	0	0	0	0	0
Chr2	soloLTR_crapaud	764794	765193	399	.	.	.	.	0	0	0	0	0	0	0	0	0	0	0	0
Chr2	soloLTR_crapaud	765899	766393	494	.	.	.	.	0	0	0	0	0	0	0	0	0	0	0	0
Chr2	soloLTR_grenouille	766505	766863	358	.	.	.	.	0	0	0	0	0	0	0	0	0	0	0	0
Chr2	soloLTR_grenouille	766861	767182	321	.	.	.	.	0	0	0	0	0	0	0	0	0	0	0	0
Chr2	soloLTR_crapaud	1844873	1845243	370	.	.	.	.	0	0	0	0	0	0	0	0	0	0	0	0
Chr2	soloLTR_crapaud	1845773	1846243	470	.	.	.	.	0	0	0	0	0	0	0	0	0	0	0	0
Chr2	soloLTR_cochranella	2035272	2035386	114	.	.	.	.	0	0	0	0	0	0	0	0	0	0	0	0
Chr2	soloLTR_capensibufo	2054972	2055211	239	S_K27_peak_358	HP1_K27_peak_184	.	.	0	0	1	0	0	1	0	0	0	0	0	0
Chr2	soloLTR_dendrophryniscus	2083846	2083916	70	S_K27_peak_364	.	.	.	0	0	1	0	0	0	0	0	0	0	0	0
Chr2	soloLTR_crapaud	2672012	2672232	220	.	.	.	.	0	0	0	0	0	0	0	0	0	0	0	0
Chr2	soloLTR_crapaud	2672445	2672662	217	.	.	.	.	0	0	0	0	0	0	0	0	0	0	0	0
Chr2	soloLTR_centrolene	2675722	2675893	171	S_K27_peak_383	.	.	.	0	0	1	0	0	0	0	0	0	0	0	0
Chr2	soloLTR_cyclorana	2679151	2679346	195	S_K27_peak_384	.	KMT1_K27_peak_182	.	0	0	1	0	0	0	0	0	1	0	0	0
Chr2	soloLTR_pelodytes	2680733	2680860	127	S_K27_peak_384	.	.	.	0	0	1	0	0	0	0	0	0	0	0	0
Chr2	soloLTR_cochranella	2681957	2682020	63	.	.	.	.	0	0	0	0	0	0	0	0	0	0	0	0
Chr2	soloLTR_capensibufo	2785350	2785437	87	S_K27_peak_399	.	KMT1_K27_peak_190	.	0	0	1	0	0	0	0	0	1	0	0	0
Chr2	soloLTR_capensibufo	2785785	2785943	158	S_K27_peak_399	.	.	.	0	0	1	0	0	0	0	0	0	0	0	0
Chr2	soloLTR_astylosternus	2900897	2901071	174	S_K27_peak_420	.	.	.	0	0	1	0	0	0	0	0	0	0	0	0
Chr2	soloLTR_rana	2975765	2976273	508	S_K27_peak_436	HP1_K9_peak_55,HP1_K27_peak_198	.	.	0	0	1	0	1	1	0	0	0	0	0	0
Chr2	soloLTR_yeti	3059411	3059507	96	S_K27_peak_444	.	.	.	0	0	1	0	0	0	0	0	0	0	0	0
Chr2	soloLTR_crapaud	3063240	3063590	350	S_K27_peak_446	.	KMT1_K27_peak_198	.	0	0	1	0	0	0	0	0	1	0	0	0
Chr2	soloLTR_crapaud	3063698	3063887	189	S_K27_peak_446	.	KMT1_K27_peak_198	.	0	0	1	0	0	0	0	0	1	0	0	0
Chr2	soloLTR_alytes	3110118	3110343	225	S_K27_peak_452	.	.	.	0	0	1	0	0	0	0	0	0	0	0	0
Chr2	soloLTR_xenopus	3146062	3146296	234	S_K27_peak_459	HP1_K27_peak_217	KMT1_K27_peak_214	.	0	0	1	0	0	1	0	0	1	0	0	0
Chr2	soloLTR_astylosternus	4043481	4043548	67	.	.	.	.	0	0	0	0	0	0	0	0	0	0	0	0
Chr2	soloLTR_crapaud	4697801	4698240	439	.	.	.	.	0	0	0	0	0	0	0	0	0	0	0	0
Chr2	soloLTR_crapaud	4698571	4698620	49	.	.	.	.	0	0	0	0	0	0	0	0	0	0	0	0
Chr2	soloLTR_grenouille	4698673	4698998	325	.	.	.	.	0	0	0	0	0	0	0	0	0	0	0	0
Chr2	soloLTR_crapaud	4698999	4699419	420	.	.	.	.	0	0	0	0	0	0	0	0	0	0	0	0
Chr2	soloLTR_atelopus	4701146	4701850	704	.	.	.	.	0	0	0	0	0	0	0	0	0	0	0	0
Chr2	soloLTR_crapaud	4701946	4702336	390	.	.	.	.	0	0	0	0	0	0	0	0	0	0	0	0
Chr2	soloLTR_crapaud	4702343	4702636	293	.	.	.	.	0	0	0	0	0	0	0	0	0	0	0	0
Chr2	soloLTR_crapaud	4702957	4703149	192	.	.	.	.	0	0	0	0	0	0	0	0	0	0	0	0
Chr2	soloLTR_grenouille	4910163	4910485	322	.	.	.	.	0	0	0	0	0	0	0	0	0	0	0	0
Chr2	soloLTR_grenouille	4912223	4912343	120	.	.	.	.	0	0	0	0	0	0	0	0	0	0	0	0
Chr2	soloLTR_grenouille	4918453	4918804	351	.	.	.	.	0	0	0	0	0	0	0	0	0	0	0	0
Chr2	soloLTR_grenouille	4929170	4929531	361	.	.	.	.	0	0	0	0	0	0	0	0	0	0	0	0
Chr2	soloLTR_eleutherodactylus	4967028	4967085	57	S_K27_peak_490	.	.	.	0	0	1	0	0	0	0	0	0	0	0	0
Chr2	soloLTR_crapaud	5136893	5137345	452	.	.	.	.	0	0	0	0	0	0	0	0	0	0	0	0
Chr2	soloLTR_crapaud	5138036	5138398	362	S_K9_peak_195	HP1_K9_peak_69	.	.	0	1	0	0	1	0	0	0	0	0	0	0
Chr2	soloLTR_hyla	5141033	5141663	630	.	HP1_K9_peak_71	.	.	0	0	0	0	1	0	0	0	0	0	0	0
Chr2	soloLTR_crapaud	5143314	5143474	160	S_K9_peak_197	HP1_K9_peak_71	.	.	0	1	0	0	1	0	0	0	0	0	0	0
Chr2	soloLTR_crapaud	5162669	5162874	205	S_K9_peak_201,S_K27_peak_506	HP1_K9_peak_72,HP1_K27_peak_238	KMT1_K27_peak_230	.	0	1	1	0	1	1	0	0	1	0	0	0
Chr2	soloLTR_yeti	5163201	5163306	105	S_K9_peak_201,S_K27_peak_506	HP1_K9_peak_72,HP1_K27_peak_238	KMT1_K27_peak_230	.	0	1	1	0	1	1	0	0	1	0	0	0
Chr2	soloLTR_crapaud	5163907	5164096	189	.	HP1_K9_peak_72	.	.	0	0	0	0	1	0	0	0	0	0	0	0
Chr3	soloLTR_hyla	584831	585462	631	.	HP1_K9_peak_75	.	.	0	0	0	0	1	0	0	0	0	0	0	0
Chr3	soloLTR_crapaud	586599	586993	394	S_K9_peak_204	HP1_K9_peak_75	.	.	0	1	0	0	1	0	0	0	0	0	0	0
Chr3	soloLTR_grenouille	587113	587402	289	.	HP1_K9_peak_75	.	.	0	0	0	0	1	0	0	0	0	0	0	0
Chr3	soloLTR_atelopus	587508	588162	654	.	HP1_K9_peak_75	.	.	0	0	0	0	1	0	0	0	0	0	0	0
Chr3	soloLTR_crapaud	589350	589729	379	S_K9_peak_205	HP1_K9_peak_76	.	KMT6_K9_peak_13	0	1	0	0	1	0	0	0	0	0	1	0
Chr3	soloLTR_crapaud	589786	589883	97	S_K9_peak_205	HP1_K9_peak_76	.	.	0	1	0	0	1	0	0	0	0	0	0	0
Chr3	soloLTR_crapaud	635298	635768	470	.	.	.	.	0	0	0	0	0	0	0	0	0	0	0	0
Chr3	soloLTR_ascaphus	638129	638298	169	.	HP1_K9_peak_81	.	.	0	0	0	0	1	0	0	0	0	0	0	0
Chr3	soloLTR_crapaud	638918	639332	414	.	.	.	.	0	0	0	0	0	0	0	0	0	0	0	0
Chr3	soloLTR_atelopus	640751	641453	702	.	HP1_K9_peak_82	.	.	0	0	0	0	1	0	0	0	0	0	0	0
Chr3	soloLTR_crapaud	642047	642427	380	.	.	.	.	0	0	0	0	0	0	0	0	0	0	0	0
Chr3	soloLTR_grenouille	642740	643099	359	.	.	.	.	0	0	0	0	0	0	0	0	0	0	0	0
Chr3	soloLTR_crapaud	644000	644190	190	S_K9_peak_208	HP1_K9_peak_83	.	.	0	1	0	0	1	0	0	0	0	0	0	0
Chr3	soloLTR_grenouille	644199	644559	360	.	HP1_K9_peak_83	.	.	0	0	0	0	1	0	0	0	0	0	0	0
Chr3	soloLTR_crapaud	644560	644595	35	.	HP1_K9_peak_83	.	.	0	0	0	0	1	0	0	0	0	0	0	0
Chr3	soloLTR_crapaud	653879	654246	367	.	HP1_K9_peak_84	.	.	0	0	0	0	1	0	0	0	0	0	0	0
Chr3	soloLTR_centrolene	730914	731093	179	.	.	.	.	0	0	0	0	0	0	0	0	0	0	0	0
Chr3	soloLTR_centrolene	736647	736831	184	.	.	.	.	0	0	0	0	0	0	0	0	0	0	0	0
Chr3	soloLTR_pelodytes	845601	845700	99	.	.	.	.	0	0	0	0	0	0	0	0	0	0	0	0
Chr3	soloLTR_crapaud	846178	846376	198	.	.	.	.	0	0	0	0	0	0	0	0	0	0	0	0
Chr3	soloLTR_crapaud	846521	846937	416	.	.	.	.	0	0	0	0	0	0	0	0	0	0	0	0
Chr3	soloLTR_crapaud	877276	877643	367	.	.	.	.	0	0	0	0	0	0	0	0	0	0	0	0
Chr3	soloLTR_centrolene	890031	890211	180	S_K9_peak_217,S_K27_peak_529	HP1_K9_peak_89	.	KMT6_K9_peak_17	0	1	1	0	1	0	0	0	0	0	1	0
Chr3	soloLTR_crapaud	893411	893806	395	S_K9_peak_218	HP1_K9_peak_90	.	.	0	1	0	0	1	0	0	0	0	0	0	0
Chr3	soloLTR_crapaud	900121	900512	391	S_K9_peak_218,S_K27_peak_530	HP1_K9_peak_90,HP1_K27_peak_252	KMT1_K27_peak_244	KMT6_K9_peak_19	0	1	1	0	1	1	0	0	1	0	1	0
Chr3	soloLTR_centrolene	908466	908661	195	S_K9_peak_221,S_K27_peak_532	HP1_K9_peak_93,HP1_K27_peak_254	.	.	0	1	1	0	1	1	0	0	0	0	0	0
Chr3	soloLTR_rana	924254	924762	508	S_K9_peak_223,S_K27_peak_533	HP1_K9_peak_96,HP1_K27_peak_259	KMT1_K27_peak_249	.	0	1	1	0	1	1	0	0	1	0	0	0
Chr3	soloLTR_nyctibates	935617	936088	471	S_K27_peak_533	.	.	.	0	0	1	0	0	0	0	0	0	0	0	0
Chr3	soloLTR_rana	939047	939481	434	S_K9_peak_226	HP1_K9_peak_97	.	.	0	1	0	0	1	0	0	0	0	0	0	0
Chr3	soloLTR_hyla	939885	940510	625	.	HP1_K9_peak_97	.	.	0	0	0	0	1	0	0	0	0	0	0	0
Chr3	soloLTR_hyla	941025	941306	281	S_K9_peak_227	HP1_K9_peak_98	.	.	0	1	0	0	1	0	0	0	0	0	0	0
Chr3	soloLTR_crapaud	941308	941604	296	S_K9_peak_227	HP1_K9_peak_98	.	.	0	1	0	0	1	0	0	0	0	0	0	0
Chr3	soloLTR_crapaud	948315	948757	442	S_K9_peak_227	HP1_K27_peak_267,HP1_K9_peak_98	.	.	0	1	0	0	1	1	0	0	0	0	0	0
Chr3	soloLTR_hyla	948761	949120	359	S_K9_peak_227	HP1_K9_peak_98	.	KMT6_K9_peak_20	0	1	0	0	1	0	0	0	0	0	1	0
Chr3	soloLTR_crapaud	949272	949469	197	S_K9_peak_227	HP1_K27_peak_268,HP1_K9_peak_98	.	KMT6_K9_peak_20	0	1	0	0	1	1	0	0	0	0	1	0
Chr3	soloLTR_hyla	954315	954944	629	S_K9_peak_227	HP1_K9_peak_98	.	.	0	1	0	0	1	0	0	0	0	0	0	0
Chr3	soloLTR_nyctibates	958436	958528	92	.	.	.	KMT6_K4_peak_1545	0	0	0	0	0	0	0	0	0	1	0	0
Chr3	soloLTR_crapaud	1230666	1230878	212	S_K9_peak_232	.	.	.	0	1	0	0	0	0	0	0	0	0	0	0
Chr3	soloLTR_crapaud	1231002	1231093	91	.	.	.	.	0	0	0	0	0	0	0	0	0	0	0	0
Chr3	soloLTR_crapaud	1241726	1241961	235	.	.	.	.	0	0	0	0	0	0	0	0	0	0	0	0
Chr3	soloLTR_crapaud	1270753	1271062	309	S_K9_peak_234	HP1_K9_peak_103	.	.	0	1	0	0	1	0	0	0	0	0	0	0
Chr3	soloLTR_crapaud	1274889	1275286	397	.	.	.	.	0	0	0	0	0	0	0	0	0	0	0	0
Chr3	soloLTR_hyla	1277216	1277834	618	.	.	.	.	0	0	0	0	0	0	0	0	0	0	0	0
Chr3	soloLTR_crapaud	1279091	1279382	291	.	.	.	.	0	0	0	0	0	0	0	0	0	0	0	0
Chr3	soloLTR_crapaud	1336468	1336802	334	.	HP1_K9_peak_108	.	.	0	0	0	0	1	0	0	0	0	0	0	0
Chr3	soloLTR_crapaud	1336886	1337302	416	S_K9_peak_239	HP1_K9_peak_108	.	.	0	1	0	0	1	0	0	0	0	0	0	0
Chr3	soloLTR_crapaud	1338031	1338456	425	.	HP1_K9_peak_108	.	.	0	0	0	0	1	0	0	0	0	0	0	0
Chr3	soloLTR_crapaud	1350356	1350779	423	.	HP1_K9_peak_110	.	.	0	0	0	0	1	0	0	0	0	0	0	0
Chr3	soloLTR_hyla	1351243	1351870	627	.	HP1_K9_peak_111	.	.	0	0	0	0	1	0	0	0	0	0	0	0
Chr3	soloLTR_crapaud	1351882	1352260	378	S_K9_peak_242	HP1_K9_peak_111	.	.	0	1	0	0	1	0	0	0	0	0	0	0
Chr3	soloLTR_crapaud	1352265	1352353	88	S_K9_peak_242	HP1_K9_peak_111	.	.	0	1	0	0	1	0	0	0	0	0	0	0
Chr3	soloLTR_cochranella	1375747	1375882	135	.	HP1_K9_peak_113	.	.	0	0	0	0	1	0	0	0	0	0	0	0
Chr3	soloLTR_crapaud	1377459	1377571	112	S_K9_peak_245	HP1_K9_peak_113	.	.	0	1	0	0	1	0	0	0	0	0	0	0
Chr3	soloLTR_crapaud	1377626	1378169	543	S_K9_peak_245	HP1_K9_peak_113	.	.	0	1	0	0	1	0	0	0	0	0	0	0
Chr3	soloLTR_crapaud	1378825	1379016	191	S_K9_peak_245	HP1_K9_peak_113	.	.	0	1	0	0	1	0	0	0	0	0	0	0
Chr3	soloLTR_crapaud	1379097	1379523	426	S_K9_peak_245	HP1_K9_peak_113	.	.	0	1	0	0	1	0	0	0	0	0	0	0
Chr3	soloLTR_atelopus	1380474	1381289	815	S_K9_peak_246	HP1_K9_peak_113	.	.	0	1	0	0	1	0	0	0	0	0	0	0
Chr3	soloLTR_hyla	1384716	1384936	220	.	HP1_K9_peak_114	.	.	0	0	0	0	1	0	0	0	0	0	0	0
Chr3	soloLTR_hyla	1385037	1385664	627	.	HP1_K9_peak_114	.	.	0	0	0	0	1	0	0	0	0	0	0	0
Chr3	soloLTR_crapaud	1385678	1385896	218	.	.	.	.	0	0	0	0	0	0	0	0	0	0	0	0
Chr3	soloLTR_crapaud	1583152	1583356	204	S_K9_peak_252,S_K27_peak_595	HP1_K9_peak_117	KMT1_K27_peak_292	KMT6_K9_peak_24	0	1	1	0	1	0	0	0	1	0	1	0
Chr3	soloLTR_crapaud	1583632	1583998	366	.	HP1_K9_peak_117	.	.	0	0	0	0	1	0	0	0	0	0	0	0
Chr3	soloLTR_hyla	1584236	1584856	620	.	HP1_K9_peak_117	.	.	0	0	0	0	1	0	0	0	0	0	0	0
Chr3	soloLTR_yeti	1585542	1585904	362	S_K9_peak_253,S_K27_peak_596	HP1_K9_peak_117	.	.	0	1	1	0	1	0	0	0	0	0	0	0
Chr3	soloLTR_eleutherodactylus	1611788	1611835	47	S_K27_peak_601	.	.	.	0	0	1	0	0	0	0	0	0	0	0	0
Chr3	soloLTR_eleutherodactylus	1612446	1612503	57	S_K27_peak_601	.	.	.	0	0	1	0	0	0	0	0	0	0	0	0
Chr3	soloLTR_eleutherodactylus	1614444	1614501	57	S_K27_peak_601	.	.	.	0	0	1	0	0	0	0	0	0	0	0	0
Chr3	soloLTR_crapaud	1623574	1623836	262	S_K27_peak_603	HP1_K9_peak_119	.	.	0	0	1	0	1	0	0	0	0	0	0	0
Chr3	soloLTR_eleutherodactylus	1666937	1666994	57	.	.	.	.	0	0	0	0	0	0	0	0	0	0	0	0
Chr3	soloLTR_eleutherodactylus	2543685	2543742	57	.	.	.	.	0	0	0	0	0	0	0	0	0	0	0	0
Chr3	soloLTR_yeti	2562980	2563333	353	S_K27_peak_638	HP1_K9_peak_122	.	KMT6_K4_peak_1695	0	0	1	0	1	0	0	0	0	1	0	0
Chr3	soloLTR_yeti	2569561	2569914	353	S_K27_peak_640	.	.	.	0	0	1	0	0	0	0	0	0	0	0	0
Chr3	soloLTR_cyclorana	2753184	2753378	194	.	.	.	.	0	0	0	0	0	0	0	0	0	0	0	0
Chr3	soloLTR_crapaud	3008329	3008692	363	.	.	.	.	0	0	0	0	0	0	0	0	0	0	0	0
Chr3	soloLTR_crapaud	4093838	4093934	96	S_K27_peak_662	HP1_K27_peak_329	KMT1_K27_peak_309	.	0	0	1	0	0	1	0	0	1	0	0	0
Chr3	soloLTR_xenopus	4093988	4094153	165	S_K27_peak_662	HP1_K27_peak_329	KMT1_K27_peak_309	.	0	0	1	0	0	1	0	0	1	0	0	0
Chr3	soloLTR_yeti	4095634	4095703	69	S_K27_peak_662	HP1_K27_peak_329	KMT1_K27_peak_309	.	0	0	1	0	0	1	0	0	1	0	0	0
Chr3	soloLTR_crapaud	4095874	4096258	384	S_K27_peak_662	HP1_K27_peak_329	KMT1_K27_peak_309	.	0	0	1	0	0	1	0	0	1	0	0	0
Chr3	soloLTR_arthroleptis	4098861	4099026	165	S_K27_peak_664	.	KMT1_K27_peak_310	.	0	0	1	0	0	0	0	0	1	0	0	0
Chr3	soloLTR_crapaud	4104408	4104579	171	S_K27_peak_666	.	KMT1_K27_peak_313	.	0	0	1	0	0	0	0	0	1	0	0	0
Chr3	soloLTR_crapaud	4106223	4106412	189	.	.	.	.	0	0	0	0	0	0	0	0	0	0	0	0
Chr3	soloLTR_yeti	4240088	4240438	350	S_K9_peak_275,S_K27_peak_677	HP1_K27_peak_339	KMT1_K27_peak_322	.	0	1	1	0	0	1	0	0	1	0	0	0
Chr3	soloLTR_centrolene	4257366	4257482	116	S_K27_peak_680	HP1_K27_peak_346	KMT1_K27_peak_328	.	0	0	1	0	0	1	0	0	1	0	0	0
Chr3	soloLTR_bufoides	4259883	4260036	153	S_K27_peak_680	HP1_K9_peak_124	KMT1_K27_peak_329	.	0	0	1	0	1	0	0	0	1	0	0	0
Chr3	soloLTR_crapaud	4272683	4273126	443	S_K27_peak_683,S_K9_peak_278	HP1_K9_peak_125,HP1_K27_peak_353	KMT1_K27_peak_333	KMT6_K9_peak_29	0	1	1	0	1	1	0	0	1	0	1	0
Chr3	soloLTR_crapaud	4279690	4280133	443	S_K9_peak_278	HP1_K9_peak_125,HP1_K27_peak_353	KMT1_K27_peak_335	KMT6_K9_peak_30	0	1	0	0	1	1	0	0	1	0	1	0
Chr3	soloLTR_grenouille	4295045	4295388	343	.	.	.	.	0	0	0	0	0	0	0	0	0	0	0	0
Chr3	soloLTR_crapaud	4295595	4295654	59	.	.	.	.	0	0	0	0	0	0	0	0	0	0	0	0
Chr3	soloLTR_crapaud	4295976	4296262	286	S_K9_peak_284	HP1_K9_peak_131,HP1_K27_peak_361	KMT1_K27_peak_339	KMT6_K9_peak_33	0	1	0	0	1	1	0	0	1	0	1	0
Chr3	soloLTR_crapaud	4296296	4296744	448	S_K9_peak_284	HP1_K9_peak_131,HP1_K27_peak_361	KMT1_K27_peak_339	KMT6_K9_peak_33	0	1	0	0	1	1	0	0	1	0	1	0
Chr3	soloLTR_grenouille	4301934	4302292	358	.	.	.	.	0	0	0	0	0	0	0	0	0	0	0	0
Chr3	soloLTR_crapaud	4302843	4303033	190	S_K9_peak_285	HP1_K27_peak_363,HP1_K9_peak_132	.	.	0	1	0	0	1	1	0	0	0	0	0	0
Chr3	soloLTR_arthroleptis	4303054	4303251	197	S_K9_peak_285	HP1_K27_peak_363,HP1_K9_peak_132	.	.	0	1	0	0	1	1	0	0	0	0	0	0
Chr3	soloLTR_crapaud	4342501	4342698	197	S_K27_peak_689	.	.	.	0	0	1	0	0	0	0	0	0	0	0	0
Chr3	soloLTR_crapaud	4482272	4482642	370	.	.	.	.	0	0	0	0	0	0	0	0	0	0	0	0
Chr3	soloLTR_crapaud	4482909	4483252	343	.	.	.	.	0	0	0	0	0	0	0	0	0	0	0	0
Chr3	soloLTR_crapaud	4484342	4484467	125	S_K27_peak_701	.	.	.	0	0	1	0	0	0	0	0	0	0	0	0
Chr3	soloLTR_yeti	4484469	4484757	288	S_K27_peak_701	.	.	.	0	0	1	0	0	0	0	0	0	0	0	0
Chr3	soloLTR_crapaud	4484758	4484867	109	.	.	.	.	0	0	0	0	0	0	0	0	0	0	0	0
Chr3	soloLTR_crapaud	4484869	4485062	193	.	.	.	.	0	0	0	0	0	0	0	0	0	0	0	0
Chr3	soloLTR_yeti	4536491	4536614	123	.	.	.	.	0	0	0	0	0	0	0	0	0	0	0	0
Chr3	soloLTR_centrolene	4536642	4536824	182	.	.	.	.	0	0	0	0	0	0	0	0	0	0	0	0
Chr3	soloLTR_centrolene	4542383	4542563	180	.	.	.	.	0	0	0	0	0	0	0	0	0	0	0	0
Chr3	soloLTR_centrolene	4587644	4587827	183	S_K27_peak_714	.	.	.	0	0	1	0	0	0	0	0	0	0	0	0
Chr3	soloLTR_xenopus	4702334	4702568	234	.	.	.	.	0	0	0	0	0	0	0	0	0	0	0	0
Chr3	soloLTR_grenouille	4702769	4703124	355	.	.	.	.	0	0	0	0	0	0	0	0	0	0	0	0
Chr3	soloLTR_hyla	4703126	4703231	105	.	.	.	.	0	0	0	0	0	0	0	0	0	0	0	0
Chr3	soloLTR_hyla	4703234	4703846	612	.	HP1_K9_peak_136	.	.	0	0	0	0	1	0	0	0	0	0	0	0
Chr3	soloLTR_hyla	4703870	4704004	134	S_K9_peak_297	HP1_K9_peak_136	.	.	0	1	0	0	1	0	0	0	0	0	0	0
Chr3	soloLTR_grenouille	4704997	4705354	357	.	.	.	.	0	0	0	0	0	0	0	0	0	0	0	0
Chr4	soloLTR_crapaud	294	526	232	S_K9_peak_299	HP1_K9_peak_140	.	.	0	1	0	0	1	0	0	0	0	0	0	0
Chr4	soloLTR_grenouille	841	1100	259	S_K9_peak_299	HP1_K9_peak_140	.	.	0	1	0	0	1	0	0	0	0	0	0	0
Chr4	soloLTR_hyla	1709	2323	614	.	HP1_K9_peak_140	.	.	0	0	0	0	1	0	0	0	0	0	0	0
Chr4	soloLTR_crapaud	2909	3606	697	S_K9_peak_300,S_K27_peak_727	HP1_K9_peak_140,HP1_K27_peak_388	KMT1_K27_peak_364	KMT6_K9_peak_37	0	1	1	0	1	1	0	0	1	0	1	0
Chr4	soloLTR_crapaud	4277	4354	77	S_K9_peak_300,S_K27_peak_727	HP1_K9_peak_140,HP1_K27_peak_388	KMT1_K27_peak_364	.	0	1	1	0	1	1	0	0	1	0	0	0
Chr4	soloLTR_cochranella	167826	167979	153	.	.	.	.	0	0	0	0	0	0	0	0	0	0	0	0
Chr4	soloLTR_crapaud	182064	182457	393	S_K9_peak_313	HP1_K9_peak_142	.	.	0	1	0	0	1	0	0	0	0	0	0	0
Chr4	soloLTR_crapaud	188465	188825	360	.	.	.	.	0	0	0	0	0	0	0	0	0	0	0	0
Chr4	soloLTR_grenouille	190202	190484	282	.	.	.	.	0	0	0	0	0	0	0	0	0	0	0	0
Chr4	soloLTR_eleutherodactylus	433266	433325	59	S_K9_peak_331,S_K27_peak_782	HP1_K27_peak_425	KMT1_K27_peak_394	.	0	1	1	0	0	1	0	0	1	0	0	0
Chr4	soloLTR_crapaud	436956	437347	391	S_K9_peak_332,S_K27_peak_782	HP1_K27_peak_426	.	.	0	1	1	0	0	1	0	0	0	0	0	0
Chr4	soloLTR_cyclorana	460718	460911	193	S_K27_peak_785	HP1_K27_peak_431	KMT1_K27_peak_400	.	0	0	1	0	0	1	0	0	1	0	0	0
Chr4	soloLTR_crapaud	513911	514312	401	S_K27_peak_792	.	.	.	0	0	1	0	0	0	0	0	0	0	0	0
Chr4	soloLTR_yeti	515492	515783	291	S_K27_peak_792	.	.	.	0	0	1	0	0	0	0	0	0	0	0	0
Chr4	soloLTR_centrolene	516746	516925	179	.	HP1_K9_peak_144	.	.	0	0	0	0	1	0	0	0	0	0	0	0
Chr4	soloLTR_grenouille	518063	518421	358	.	.	.	.	0	0	0	0	0	0	0	0	0	0	0	0
Chr4	soloLTR_centrolene	528645	528825	180	.	HP1_K9_peak_148	.	.	0	0	0	0	1	0	0	0	0	0	0	0
Chr4	soloLTR_cochranella	566217	566329	112	S_K27_peak_802	.	.	.	0	0	1	0	0	0	0	0	0	0	0	0
Chr4	soloLTR_centrolene	567635	567812	177	S_K27_peak_802	HP1_K9_peak_149	.	.	0	0	1	0	1	0	0	0	0	0	0	0
Chr4	soloLTR_centrolene	573374	573552	178	S_K9_peak_343,S_K27_peak_803	HP1_K9_peak_151	.	.	0	1	1	0	1	0	0	0	0	0	0	0
Chr4	soloLTR_cyclorana	641942	642133	191	S_K9_peak_351,S_K27_peak_813	HP1_K27_peak_457	.	.	0	1	1	0	0	1	0	0	0	0	0	0
Chr4	soloLTR_crapaud	693835	693896	61	S_K27_peak_818	.	.	.	0	0	1	0	0	0	0	0	0	0	0	0
Chr4	soloLTR_crapaud	693945	694135	190	S_K27_peak_818	.	.	.	0	0	1	0	0	0	0	0	0	0	0	0
Chr4	soloLTR_capensibufo	708608	708889	281	S_K27_peak_822	.	KMT1_K27_peak_448	.	0	0	1	0	0	0	0	0	1	0	0	0
Chr4	soloLTR_cochranella	739413	739510	97	.	.	.	.	0	0	0	0	0	0	0	0	0	0	0	0
Chr4	soloLTR_crapaud	821813	821905	92	S_K9_peak_369,S_K27_peak_834	HP1_K9_peak_155	.	.	0	1	1	0	1	0	0	0	0	0	0	0
Chr4	soloLTR_crapaud	821963	822345	382	S_K9_peak_369,S_K27_peak_834	HP1_K9_peak_155	.	.	0	1	1	0	1	0	0	0	0	0	0	0
Chr4	soloLTR_rana	822347	822857	510	S_K9_peak_369,S_K27_peak_834	HP1_K9_peak_155	.	.	0	1	1	0	1	0	0	0	0	0	0	0
Chr4	soloLTR_crapaud	822859	822895	36	S_K9_peak_369,S_K27_peak_834	HP1_K9_peak_155	.	.	0	1	1	0	1	0	0	0	0	0	0	0
Chr4	soloLTR_crapaud	823161	823494	333	S_K9_peak_369	HP1_K9_peak_155	.	KMT6_K9_peak_39	0	1	0	0	1	0	0	0	0	0	1	0
Chr4	soloLTR_crapaud	823494	823607	113	S_K9_peak_369	HP1_K9_peak_155	.	KMT6_K9_peak_39	0	1	0	0	1	0	0	0	0	0	1	0
Chr4	soloLTR_crapaud	827815	827898	83	.	.	.	.	0	0	0	0	0	0	0	0	0	0	0	0
Chr4	soloLTR_crapaud	861279	861417	138	S_K9_peak_374	HP1_K9_peak_159	.	.	0	1	0	0	1	0	0	0	0	0	0	0
Chr4	soloLTR_hyla	863669	863788	119	.	HP1_K9_peak_160	.	.	0	0	0	0	1	0	0	0	0	0	0	0
Chr4	soloLTR_crapaud	863790	864314	524	S_K9_peak_375	HP1_K9_peak_160	.	.	0	1	0	0	1	0	0	0	0	0	0	0
Chr4	soloLTR_crapaud	869691	869901	210	S_K9_peak_376	HP1_K9_peak_161	.	.	0	1	0	0	1	0	0	0	0	0	0	0
Chr4	soloLTR_crapaud	891402	891762	360	S_K27_peak_846	.	.	.	0	0	1	0	0	0	0	0	0	0	0	0
Chr4	soloLTR_crapaud	891946	892370	424	.	.	.	.	0	0	0	0	0	0	0	0	0	0	0	0
Chr4	soloLTR_crapaud	915882	916185	303	.	HP1_K9_peak_165	.	.	0	0	0	0	1	0	0	0	0	0	0	0
Chr4	soloLTR_crapaud	921604	921806	202	S_K9_peak_382	HP1_K9_peak_166,HP1_K27_peak_515	KMT1_K27_peak_481	.	0	1	0	0	1	1	0	0	1	0	0	0
Chr4	soloLTR_crapaud	927252	927636	384	.	.	.	.	0	0	0	0	0	0	0	0	0	0	0	0
Chr4	soloLTR_crapaud	930624	930960	336	S_K9_peak_385	HP1_K9_peak_169	.	KMT6_K9_peak_41	0	1	0	0	1	0	0	0	0	0	1	0
Chr4	soloLTR_crapaud	1041108	1041521	413	.	HP1_K9_peak_171	.	.	0	0	0	0	1	0	0	0	0	0	0	0
Chr4	soloLTR_hyla	1042060	1042690	630	.	.	.	.	0	0	0	0	0	0	0	0	0	0	0	0
Chr4	soloLTR_crapaud	1047808	1048222	414	.	.	.	.	0	0	0	0	0	0	0	0	0	0	0	0
Chr4	soloLTR_crapaud	1048443	1048807	364	.	.	.	.	0	0	0	0	0	0	0	0	0	0	0	0
Chr4	soloLTR_crapaud	1049022	1049098	76	.	.	.	.	0	0	0	0	0	0	0	0	0	0	0	0
Chr4	soloLTR_grenouille	1049108	1049354	246	.	.	.	.	0	0	0	0	0	0	0	0	0	0	0	0
Chr4	soloLTR_grenouille	1050176	1050515	339	.	.	.	.	0	0	0	0	0	0	0	0	0	0	0	0
Chr4	soloLTR_grenouille	1050517	1050637	120	.	.	.	.	0	0	0	0	0	0	0	0	0	0	0	0
Chr4	soloLTR_crapaud	1050948	1051316	368	.	.	.	.	0	0	0	0	0	0	0	0	0	0	0	0
Chr4	soloLTR_crapaud	1218065	1218325	260	S_K9_peak_388	HP1_K9_peak_172	.	.	0	1	0	0	1	0	0	0	0	0	0	0
Chr4	soloLTR_hyla	1221609	1222226	617	.	HP1_K9_peak_173	.	.	0	0	0	0	1	0	0	0	0	0	0	0
Chr4	soloLTR_crapaud	1222825	1223266	441	.	.	.	.	0	0	0	0	0	0	0	0	0	0	0	0
Chr4	soloLTR_crapaud	1224061	1224180	119	S_K9_peak_389	HP1_K9_peak_174	.	.	0	1	0	0	1	0	0	0	0	0	0	0
Chr4	soloLTR_crapaud	1224375	1224577	202	.	HP1_K9_peak_174	.	.	0	0	0	0	1	0	0	0	0	0	0	0
Chr4	soloLTR_crapaud	1243268	1243665	397	.	.	.	.	0	0	0	0	0	0	0	0	0	0	0	0
Chr4	soloLTR_hyla	1251459	1252089	630	.	.	.	.	0	0	0	0	0	0	0	0	0	0	0	0
Chr4	soloLTR_hyla	1354335	1354965	630	.	.	.	.	0	0	0	0	0	0	0	0	0	0	0	0
Chr4	soloLTR_crapaud	1361215	1361632	417	.	HP1_K9_peak_177	.	.	0	0	0	0	1	0	0	0	0	0	0	0
Chr4	soloLTR_crapaud	1361635	1362198	563	.	HP1_K9_peak_177	.	.	0	0	0	0	1	0	0	0	0	0	0	0
Chr4	soloLTR_crapaud	1362588	1363077	489	.	HP1_K9_peak_177	.	.	0	0	0	0	1	0	0	0	0	0	0	0
Chr4	soloLTR_hyla	1363519	1364150	631	.	.	.	.	0	0	0	0	0	0	0	0	0	0	0	0
Chr4	soloLTR_grenouille	1364531	1364888	357	.	.	.	.	0	0	0	0	0	0	0	0	0	0	0	0
Chr4	soloLTR_hyla	1369694	1370317	623	.	HP1_K9_peak_178	.	.	0	0	0	0	1	0	0	0	0	0	0	0
Chr4	soloLTR_crapaud	1372544	1372729	185	S_K9_peak_394	HP1_K9_peak_178	.	.	0	1	0	0	1	0	0	0	0	0	0	0
Chr4	soloLTR_crapaud	1396716	1396850	134	.	.	.	.	0	0	0	0	0	0	0	0	0	0	0	0
Chr4	soloLTR_crapaud	1396864	1397260	396	S_K27_peak_874	.	.	.	0	0	1	0	0	0	0	0	0	0	0	0
Chr4	soloLTR_pelodytes	1433247	1433349	102	S_K27_peak_878	.	.	.	0	0	1	0	0	0	0	0	0	0	0	0
Chr4	soloLTR_astylosternus	1451053	1451221	168	S_K9_peak_404,S_K27_peak_879	HP1_K27_peak_540	.	.	0	1	1	0	0	1	0	0	0	0	0	0
Chr4	soloLTR_bufoides	1649354	1649511	157	.	.	.	.	0	0	0	0	0	0	0	0	0	0	0	0
Chr4	soloLTR_crapaud	1655760	1656196	436	S_K27_peak_904	.	.	.	0	0	1	0	0	0	0	0	0	0	0	0
Chr4	soloLTR_crapaud	1656286	1656448	162	S_K27_peak_904	.	.	.	0	0	1	0	0	0	0	0	0	0	0	0
Chr4	soloLTR_crapaud	1657422	1657622	200	S_K27_peak_904	.	.	.	0	0	1	0	0	0	0	0	0	0	0	0
Chr4	soloLTR_crapaud	1658481	1658562	81	S_K27_peak_905	.	.	.	0	0	1	0	0	0	0	0	0	0	0	0
Chr4	soloLTR_cochranella	1699875	1700014	139	.	.	.	.	0	0	0	0	0	0	0	0	0	0	0	0
Chr4	soloLTR_crapaud	1732926	1733086	160	.	.	.	.	0	0	0	0	0	0	0	0	0	0	0	0
Chr4	soloLTR_crapaud	1733127	1733331	204	.	.	.	.	0	0	0	0	0	0	0	0	0	0	0	0
Chr4	soloLTR_crapaud	1733370	1733767	397	.	.	.	.	0	0	0	0	0	0	0	0	0	0	0	0
Chr4	soloLTR_crapaud	1733837	1733957	120	.	.	.	.	0	0	0	0	0	0	0	0	0	0	0	0
Chr4	soloLTR_crapaud	1734262	1734706	444	.	.	.	.	0	0	0	0	0	0	0	0	0	0	0	0
Chr4	soloLTR_cyclorana	1734922	1735115	193	.	.	.	.	0	0	0	0	0	0	0	0	0	0	0	0
Chr4	soloLTR_crapaud	1784227	1784646	419	.	.	.	.	0	0	0	0	0	0	0	0	0	0	0	0
Chr4	soloLTR_ascaphus	1820822	1820991	169	.	.	.	.	0	0	0	0	0	0	0	0	0	0	0	0
Chr4	soloLTR_bufoides	2142043	2142186	143	.	.	.	.	0	0	0	0	0	0	0	0	0	0	0	0
Chr4	soloLTR_crapaud	2261517	2261914	397	.	.	.	.	0	0	0	0	0	0	0	0	0	0	0	0
Chr4	soloLTR_crapaud	2261984	2262104	120	.	.	.	.	0	0	0	0	0	0	0	0	0	0	0	0
Chr4	soloLTR_crapaud	2359063	2359411	348	.	.	.	.	0	0	0	0	0	0	0	0	0	0	0	0
Chr4	soloLTR_hyla	2564490	2565122	632	.	.	.	.	0	0	0	0	0	0	0	0	0	0	0	0
Chr4	soloLTR_ascaphus	2820772	2820843	71	S_K9_peak_414	HP1_K9_peak_181	.	.	0	1	0	0	1	0	0	0	0	0	0	0
Chr4	soloLTR_crapaud	2995154	2995313	159	.	.	.	.	0	0	0	0	0	0	0	0	0	0	0	0
Chr4	soloLTR_crapaud	2995855	2996269	414	.	.	.	.	0	0	0	0	0	0	0	0	0	0	0	0
Chr4	soloLTR_grenouille	2996340	2996699	359	.	.	.	.	0	0	0	0	0	0	0	0	0	0	0	0
Chr4	soloLTR_crapaud	3049438	3049724	286	.	.	.	.	0	0	0	0	0	0	0	0	0	0	0	0
Chr4	soloLTR_eleutherodactylus	3135227	3135284	57	.	.	.	.	0	0	0	0	0	0	0	0	0	0	0	0
Chr4	soloLTR_crepidophryne	3168795	3168931	136	.	.	.	.	0	0	0	0	0	0	0	0	0	0	0	0
Chr4	soloLTR_capensibufo	3226916	3227200	284	S_K27_peak_943	.	.	.	0	0	1	0	0	0	0	0	0	0	0	0
Chr4	soloLTR_capensibufo	3227687	3227775	88	S_K27_peak_943	.	.	.	0	0	1	0	0	0	0	0	0	0	0	0
Chr4	soloLTR_crapaud	3241822	3242118	296	S_K27_peak_944	.	.	.	0	0	1	0	0	0	0	0	0	0	0	0
Chr4	soloLTR_centrolene	3258639	3258825	186	S_K9_peak_422,S_K27_peak_945	.	KMT1_K27_peak_518	.	0	1	1	0	0	0	0	0	1	0	0	0
Chr4	soloLTR_hyla	3298764	3299237	473	S_K9_peak_428	HP1_K9_peak_184	.	.	0	1	0	0	1	0	0	0	0	0	0	0
Chr4	soloLTR_crapaud	3304958	3305285	327	S_K9_peak_429	HP1_K9_peak_185	.	.	0	1	0	0	1	0	0	0	0	0	0	0
Chr4	soloLTR_crapaud	3305293	3305738	445	S_K9_peak_429	HP1_K9_peak_185	.	.	0	1	0	0	1	0	0	0	0	0	0	0
Chr4	soloLTR_hyla	3306008	3306765	757	.	HP1_K9_peak_185	.	.	0	0	0	0	1	0	0	0	0	0	0	0
Chr4	soloLTR_hyla	3307250	3307872	622	.	HP1_K9_peak_186	.	.	0	0	0	0	1	0	0	0	0	0	0	0
Chr4	soloLTR_crapaud	3307987	3308351	364	.	HP1_K9_peak_186	.	.	0	0	0	0	1	0	0	0	0	0	0	0
Chr4	soloLTR_crapaud	3312495	3312915	420	.	.	.	.	0	0	0	0	0	0	0	0	0	0	0	0
Chr4	soloLTR_eleutherodactylus	3576992	3577049	57	S_K27_peak_985	.	.	.	0	0	1	0	0	0	0	0	0	0	0	0
Chr4	soloLTR_capensibufo	3599918	3600174	256	.	.	.	.	0	0	0	0	0	0	0	0	0	0	0	0
Chr4	soloLTR_crapaud	3693703	3694129	426	.	.	.	.	0	0	0	0	0	0	0	0	0	0	0	0
Chr4	soloLTR_crapaud	3694278	3694819	541	.	.	.	.	0	0	0	0	0	0	0	0	0	0	0	0
Chr4	soloLTR_crapaud	3754920	3755275	355	.	HP1_K9_peak_189	.	.	0	0	0	0	1	0	0	0	0	0	0	0
Chr4	soloLTR_crapaud	3755702	3756196	494	.	HP1_K9_peak_189	.	.	0	0	0	0	1	0	0	0	0	0	0	0
Chr4	soloLTR_hyla	3756979	3757309	330	.	.	.	.	0	0	0	0	0	0	0	0	0	0	0	0
Chr4	soloLTR_grenouille	3757324	3757672	348	.	.	.	.	0	0	0	0	0	0	0	0	0	0	0	0
Chr4	soloLTR_hyla	3757678	3758113	435	.	.	.	.	0	0	0	0	0	0	0	0	0	0	0	0
Chr4	soloLTR_crapaud	3758606	3758954	348	.	.	.	.	0	0	0	0	0	0	0	0	0	0	0	0
Chr4	soloLTR_crapaud	3758999	3759421	422	.	.	.	.	0	0	0	0	0	0	0	0	0	0	0	0
Chr4	soloLTR_hyla	3763268	3763898	630	.	.	.	.	0	0	0	0	0	0	0	0	0	0	0	0
Chr4	soloLTR_crapaud	3765127	3765541	414	.	.	.	.	0	0	0	0	0	0	0	0	0	0	0	0
Chr4	soloLTR_crapaud	3796667	3797044	377	S_K9_peak_451,S_K27_peak_1016	HP1_K27_peak_598,HP1_K9_peak_193	KMT1_K27_peak_554	KMT6_K9_peak_44	0	1	1	0	1	1	0	0	1	0	1	0
Chr4	soloLTR_crapaud	3803332	3803711	379	S_K27_peak_1017,S_K9_peak_451	HP1_K27_peak_600,HP1_K9_peak_193	.	.	0	1	1	0	1	1	0	0	0	0	0	0
Chr5	soloLTR_hyla	1	450	449	.	.	.	.	0	0	0	0	0	0	0	0	0	0	0	0
Chr5	soloLTR_grenouille	1942	2336	394	.	.	.	.	0	0	0	0	0	0	0	0	0	0	0	0
Chr5	soloLTR_boophis	76411	76751	340	S_K27_peak_1029	HP1_K27_peak_612	.	.	0	0	1	0	0	1	0	0	0	0	0	0
Chr5	soloLTR_hyla	310480	311112	632	.	.	.	.	0	0	0	0	0	0	0	0	0	0	0	0
Chr5	soloLTR_hyla	316310	316940	630	.	HP1_K9_peak_201	.	.	0	0	0	0	1	0	0	0	0	0	0	0
Chr5	soloLTR_crapaud	317238	317662	424	.	.	.	.	0	0	0	0	0	0	0	0	0	0	0	0
Chr5	soloLTR_cochranella	355418	355571	153	S_K27_peak_1065	.	.	.	0	0	1	0	0	0	0	0	0	0	0	0
Chr5	soloLTR_crapaud	379621	379970	349	S_K27_peak_1071	.	.	.	0	0	1	0	0	0	0	0	0	0	0	0
Chr5	soloLTR_crapaud	411170	411267	97	S_K27_peak_1075	.	KMT1_K27_peak_580	.	0	0	1	0	0	0	0	0	1	0	0	0
Chr5	soloLTR_crapaud	413260	413540	280	.	HP1_K9_peak_203	.	.	0	0	0	0	1	0	0	0	0	0	0	0
Chr5	soloLTR_astylosternus	452382	452549	167	S_K27_peak_1080	.	.	.	0	0	1	0	0	0	0	0	0	0	0	0
Chr5	soloLTR_crapaud	501211	501648	437	S_K27_peak_1087	.	.	.	0	0	1	0	0	0	0	0	0	0	0	0
Chr5	soloLTR_crapaud	509930	510211	281	.	.	.	.	0	0	0	0	0	0	0	0	0	0	0	0
Chr5	soloLTR_centrolene	525867	526050	183	S_K27_peak_1091	HP1_K27_peak_657	KMT1_K27_peak_603	.	0	0	1	0	0	1	0	0	1	0	0	0
Chr5	soloLTR_crapaud	544649	544854	205	S_K27_peak_1092	HP1_K27_peak_658	KMT1_K27_peak_605	.	0	0	1	0	0	1	0	0	1	0	0	0
Chr5	soloLTR_crapaud	548162	548401	239	S_K27_peak_1092	HP1_K27_peak_659	.	.	0	0	1	0	0	1	0	0	0	0	0	0
Chr5	soloLTR_crapaud	549579	549799	220	S_K27_peak_1092	.	.	.	0	0	1	0	0	0	0	0	0	0	0	0
Chr5	soloLTR_centrolene	601489	601663	174	S_K27_peak_1100	HP1_K27_peak_664	KMT1_K27_peak_610	.	0	0	1	0	0	1	0	0	1	0	0	0
Chr5	soloLTR_crapaud	649385	649785	400	S_K27_peak_1105	.	.	.	0	0	1	0	0	0	0	0	0	0	0	0
Chr5	soloLTR_centrolene	684018	684192	174	S_K27_peak_1108	.	KMT1_K27_peak_626	.	0	0	1	0	0	0	0	0	1	0	0	0
Chr5	soloLTR_crapaud	746306	746508	202	S_K9_peak_512	HP1_K9_peak_205	.	.	0	1	0	0	1	0	0	0	0	0	0	0
Chr5	soloLTR_crapaud	746853	747214	361	S_K9_peak_512,S_K27_peak_1119	HP1_K9_peak_205	.	.	0	1	1	0	1	0	0	0	0	0	0	0
Chr5	soloLTR_crapaud	747479	747716	237	S_K9_peak_512	HP1_K9_peak_205	.	.	0	1	0	0	1	0	0	0	0	0	0	0
Chr5	soloLTR_crapaud	747743	747836	93	.	HP1_K9_peak_205	.	.	0	0	0	0	1	0	0	0	0	0	0	0
Chr5	soloLTR_hyla	748162	748793	631	.	.	.	.	0	0	0	0	0	0	0	0	0	0	0	0
Chr5	soloLTR_grenouille	750144	750499	355	.	.	.	.	0	0	0	0	0	0	0	0	0	0	0	0
Chr5	soloLTR_hyla	754071	754647	576	.	.	.	.	0	0	0	0	0	0	0	0	0	0	0	0
Chr5	soloLTR_hyla	755989	756621	632	.	.	.	.	0	0	0	0	0	0	0	0	0	0	0	0
Chr5	soloLTR_crapaud	757054	757256	202	.	.	.	.	0	0	0	0	0	0	0	0	0	0	0	0
Chr5	soloLTR_crapaud	915788	915880	92	S_K27_peak_1139	HP1_K27_peak_709	.	.	0	0	1	0	0	1	0	0	0	0	0	0
Chr5	soloLTR_grenouille	923518	923643	125	S_K27_peak_1139	HP1_K9_peak_207,HP1_K27_peak_712	KMT1_K27_peak_653	.	0	0	1	0	1	1	0	0	1	0	0	0
Chr5	soloLTR_xenopus	954401	954635	234	S_K27_peak_1140	.	.	.	0	0	1	0	0	0	0	0	0	0	0	0
Chr5	soloLTR_crapaud	954853	955244	391	.	HP1_K9_peak_212	.	.	0	0	0	0	1	0	0	0	0	0	0	0
Chr5	soloLTR_crapaud	976018	976425	407	S_K9_peak_548,S_K27_peak_1143	HP1_K9_peak_215	KMT1_K27_peak_665	KMT6_K9_peak_50	0	1	1	0	1	0	0	0	1	0	1	0
Chr5	soloLTR_crapaud	986930	987329	399	S_K9_peak_552	HP1_K27_peak_726,HP1_K9_peak_217	KMT1_K27_peak_667	.	0	1	0	0	1	1	0	0	1	0	0	0
Chr5	soloLTR_crapaud	988716	988992	276	.	.	.	.	0	0	0	0	0	0	0	0	0	0	0	0
Chr5	soloLTR_crapaud	993960	994080	120	.	.	.	.	0	0	0	0	0	0	0	0	0	0	0	0
Chr5	soloLTR_hyla	994326	994954	628	.	.	.	.	0	0	0	0	0	0	0	0	0	0	0	0
Chr5	soloLTR_eleutherodactylus	1025384	1025445	61	S_K27_peak_1148	HP1_K27_peak_733	.	.	0	0	1	0	0	1	0	0	0	0	0	0
Chr5	soloLTR_crapaud	1057828	1058142	314	S_K9_peak_562,S_K27_peak_1150	HP1_K27_peak_738,HP1_K9_peak_223	KMT1_K27_peak_680	.	0	1	1	0	1	1	0	0	1	0	0	0
Chr5	soloLTR_crapaud	1058371	1058770	399	S_K9_peak_562,S_K27_peak_1150	HP1_K27_peak_738,HP1_K9_peak_223	KMT1_K27_peak_680	.	0	1	1	0	1	1	0	0	1	0	0	0
Chr5	soloLTR_crapaud	1065343	1065742	399	S_K9_peak_562,S_K27_peak_1152	HP1_K9_peak_223,HP1_K27_peak_740	KMT1_K27_peak_682	KMT6_K9_peak_55	0	1	1	0	1	1	0	0	1	0	1	0
Chr5	soloLTR_hyla	1068497	1068969	472	S_K9_peak_563	HP1_K27_peak_742,HP1_K9_peak_224	.	.	0	1	0	0	1	1	0	0	0	0	0	0
Chr5	soloLTR_rana	1068974	1069482	508	S_K9_peak_563,S_K27_peak_1153	HP1_K27_peak_742,HP1_K9_peak_224	KMT1_K27_peak_683	KMT6_K9_peak_56	0	1	1	0	1	1	0	0	1	0	1	0
Chr5	soloLTR_crapaud	1090127	1090546	419	.	.	.	.	0	0	0	0	0	0	0	0	0	0	0	0
Chr5	soloLTR_grenouille	1096974	1097088	114	.	HP1_K9_peak_231	.	.	0	0	0	0	1	0	0	0	0	0	0	0
Chr5	soloLTR_crapaud	1097755	1098106	351	.	.	.	.	0	0	0	0	0	0	0	0	0	0	0	0
Chr5	soloLTR_crapaud	1098388	1098750	362	.	HP1_K9_peak_232	.	.	0	0	0	0	1	0	0	0	0	0	0	0
Chr5	soloLTR_crapaud	1098825	1099189	364	S_K9_peak_569	HP1_K9_peak_232	.	KMT6_K9_peak_59	0	1	0	0	1	0	0	0	0	0	1	0
Chr5	soloLTR_hyla	1099677	1100309	632	.	.	.	.	0	0	0	0	0	0	0	0	0	0	0	0
Chr5	soloLTR_crapaud	1100873	1101293	420	S_K9_peak_570	HP1_K9_peak_233	.	.	0	1	0	0	1	0	0	0	0	0	0	0
Chr5	soloLTR_crapaud	1101535	1101611	76	S_K9_peak_570	HP1_K9_peak_233	.	.	0	1	0	0	1	0	0	0	0	0	0	0
Chr5	soloLTR_hyla	1104712	1105352	640	.	HP1_K9_peak_234	.	.	0	0	0	0	1	0	0	0	0	0	0	0
Chr5	soloLTR_crapaud	1105812	1106204	392	S_K9_peak_572	HP1_K9_peak_234	.	.	0	1	0	0	1	0	0	0	0	0	0	0
Chr5	soloLTR_crapaud	1107560	1107947	387	S_K9_peak_572,S_K27_peak_1155	HP1_K9_peak_234,HP1_K27_peak_748	KMT1_K27_peak_692	.	0	1	1	0	1	1	0	0	1	0	0	0
Chr5	soloLTR_centrolene	1128719	1128903	184	S_K9_peak_574,S_K27_peak_1157	HP1_K9_peak_235	.	.	0	1	1	0	1	0	0	0	0	0	0	0
Chr5	soloLTR_centrolene	1131515	1131699	184	S_K9_peak_575,S_K27_peak_1158	HP1_K9_peak_236,HP1_K27_peak_751	KMT1_K27_peak_694	.	0	1	1	0	1	1	0	0	1	0	0	0
Chr5	soloLTR_centrolene	1176173	1176356	183	S_K9_peak_583,S_K27_peak_1163	HP1_K9_peak_241,HP1_K27_peak_760	KMT1_K27_peak_703	KMT6_K9_peak_60	0	1	1	0	1	1	0	0	1	0	1	0
Chr5	soloLTR_centrolene	1178235	1178419	184	.	HP1_K9_peak_242	.	.	0	0	0	0	1	0	0	0	0	0	0	0
Chr5	soloLTR_cochranella	1240375	1240528	153	S_K27_peak_1171	HP1_K27_peak_770	.	.	0	0	1	0	0	1	0	0	0	0	0	0
Chr5	soloLTR_crapaud	1299739	1299885	146	S_K9_peak_597,S_K27_peak_1176	HP1_K27_peak_786	KMT1_K27_peak_723	.	0	1	1	0	0	1	0	0	1	0	0	0
Chr5	soloLTR_xenopus	1299886	1300120	234	S_K27_peak_1176	.	KMT1_K27_peak_723	.	0	0	1	0	0	0	0	0	1	0	0	0
Chr5	soloLTR_crapaud	1300194	1300321	127	S_K27_peak_1176	.	.	.	0	0	1	0	0	0	0	0	0	0	0	0
Chr5	soloLTR_hyla	1324297	1324931	634	.	HP1_K9_peak_250	.	.	0	0	0	0	1	0	0	0	0	0	0	0
Chr5	soloLTR_grenouille	1327044	1327333	289	.	HP1_K9_peak_250	.	.	0	0	0	0	1	0	0	0	0	0	0	0
Chr5	soloLTR_hyla	1338096	1338729	633	.	HP1_K9_peak_252	.	.	0	0	0	0	1	0	0	0	0	0	0	0
Chr5	soloLTR_crapaud	1338875	1339211	336	S_K9_peak_606,S_K27_peak_1180	HP1_K9_peak_252	.	.	0	1	1	0	1	0	0	0	0	0	0	0
Chr5	soloLTR_yeti	1374136	1374349	213	.	.	.	.	0	0	0	0	0	0	0	0	0	0	0	0
Chr5	soloLTR_yeti	1374537	1374782	245	.	.	.	.	0	0	0	0	0	0	0	0	0	0	0	0
Chr5	soloLTR_crapaud	1393857	1394284	427	.	.	KMT1_K27_peak_738	.	0	0	0	0	0	0	0	0	1	0	0	0
Chr5	soloLTR_crapaud	1394723	1394784	61	.	.	.	.	0	0	0	0	0	0	0	0	0	0	0	0
Chr5	soloLTR_atelopus	1399150	1399717	567	S_K27_peak_1191	.	.	.	0	0	1	0	0	0	0	0	0	0	0	0
Chr5	soloLTR_crapaud	1402158	1402337	179	.	.	.	.	0	0	0	0	0	0	0	0	0	0	0	0
Chr5	soloLTR_hyla	1402858	1403488	630	.	.	.	.	0	0	0	0	0	0	0	0	0	0	0	0
Chr5	soloLTR_hyla	1405275	1405904	629	.	.	.	.	0	0	0	0	0	0	0	0	0	0	0	0
Chr5	soloLTR_crapaud	1406876	1407270	394	.	HP1_K9_peak_254	.	.	0	0	0	0	1	0	0	0	0	0	0	0
Chr5	soloLTR_crapaud	1408145	1408561	416	.	.	.	.	0	0	0	0	0	0	0	0	0	0	0	0
Chr5	soloLTR_yeti	1414637	1414999	362	S_K27_peak_1194	HP1_K27_peak_804	.	.	0	0	1	0	0	1	0	0	0	0	0	0
Chr5	soloLTR_yeti	1492057	1492407	350	S_K27_peak_1207	.	.	.	0	0	1	0	0	0	0	0	0	0	0	0
Chr5	soloLTR_centrolene	1560618	1560797	179	S_K27_peak_1223	.	.	.	0	0	1	0	0	0	0	0	0	0	0	0
Chr5	soloLTR_crapaud	1597258	1597434	176	.	.	.	.	0	0	0	0	0	0	0	0	0	0	0	0
Chr5	soloLTR_yeti	1602064	1602140	76	S_K27_peak_1229	.	.	.	0	0	1	0	0	0	0	0	0	0	0	0
Chr5	soloLTR_yeti	1602171	1602427	256	S_K27_peak_1229	.	.	.	0	0	1	0	0	0	0	0	0	0	0	0
Chr5	soloLTR_crapaud	1659992	1660425	433	.	.	.	.	0	0	0	0	0	0	0	0	0	0	0	0
Chr5	soloLTR_crapaud	1660476	1660865	389	.	.	.	.	0	0	0	0	0	0	0	0	0	0	0	0
Chr5	soloLTR_crapaud	1660937	1661152	215	.	.	.	.	0	0	0	0	0	0	0	0	0	0	0	0
Chr5	soloLTR_crapaud	1661178	1661587	409	.	.	.	.	0	0	0	0	0	0	0	0	0	0	0	0
Chr5	soloLTR_crapaud	1661715	1661904	189	.	.	.	.	0	0	0	0	0	0	0	0	0	0	0	0
Chr5	soloLTR_capensibufo	1709847	1710142	295	S_K27_peak_1246	.	.	.	0	0	1	0	0	0	0	0	0	0	0	0
Chr5	soloLTR_grenouille	1717358	1717717	359	.	.	.	.	0	0	0	0	0	0	0	0	0	0	0	0
Chr5	soloLTR_dendrophryniscus	1725607	1725684	77	.	.	.	.	0	0	0	0	0	0	0	0	0	0	0	0
Chr5	soloLTR_crapaud	1771824	1772229	405	.	.	.	.	0	0	0	0	0	0	0	0	0	0	0	0
Chr5	soloLTR_crapaud	1773147	1773185	38	.	.	.	.	0	0	0	0	0	0	0	0	0	0	0	0
Chr5	soloLTR_crapaud	1773256	1773321	65	.	.	.	.	0	0	0	0	0	0	0	0	0	0	0	0
Chr5	soloLTR_crapaud	1773419	1773773	354	.	.	.	.	0	0	0	0	0	0	0	0	0	0	0	0
Chr5	soloLTR_hyla	1774219	1774360	141	.	.	.	.	0	0	0	0	0	0	0	0	0	0	0	0
Chr5	soloLTR_grenouille	1774362	1774692	330	.	.	.	.	0	0	0	0	0	0	0	0	0	0	0	0
Chr5	soloLTR_grenouille	1782436	1782744	308	.	.	.	.	0	0	0	0	0	0	0	0	0	0	0	0
Chr5	soloLTR_hyla	1782745	1783235	490	.	.	.	.	0	0	0	0	0	0	0	0	0	0	0	0
Chr5	soloLTR_cochranella	1799816	1799969	153	.	.	.	.	0	0	0	0	0	0	0	0	0	0	0	0
Chr5	soloLTR_crapaud	1877516	1877764	248	S_K9_peak_623	HP1_K9_peak_257	.	.	0	1	0	0	1	0	0	0	0	0	0	0
Chr5	soloLTR_crapaud	2044781	2045138	357	S_K9_peak_624	HP1_K9_peak_258	.	.	0	1	0	0	1	0	0	0	0	0	0	0
Chr5	soloLTR_hyla	2045670	2046303	633	.	.	.	.	0	0	0	0	0	0	0	0	0	0	0	0
Chr5	soloLTR_crapaud	2047090	2047460	370	S_K9_peak_625	HP1_K9_peak_259	.	.	0	1	0	0	1	0	0	0	0	0	0	0
Chr5	soloLTR_crapaud	2047711	2048051	340	.	.	.	.	0	0	0	0	0	0	0	0	0	0	0	0
Chr5	soloLTR_crapaud	2073853	2074155	302	S_K9_peak_626	HP1_K9_peak_263,HP1_K27_peak_830	KMT1_K27_peak_756	KMT6_K9_peak_64	0	1	0	0	1	1	0	0	1	0	1	0
Chr5	soloLTR_crapaud	2074878	2075243	365	.	HP1_K9_peak_263	.	.	0	0	0	0	1	0	0	0	0	0	0	0
Chr5	soloLTR_crapaud	2078500	2078864	364	.	.	.	.	0	0	0	0	0	0	0	0	0	0	0	0
Chr5	soloLTR_hyla	2080375	2081008	633	.	.	.	.	0	0	0	0	0	0	0	0	0	0	0	0
Chr5	soloLTR_crapaud	2082417	2082813	396	S_K9_peak_629	HP1_K9_peak_266	.	.	0	1	0	0	1	0	0	0	0	0	0	0
Chr5	soloLTR_crapaud	2083242	2083398	156	.	HP1_K9_peak_266	.	.	0	0	0	0	1	0	0	0	0	0	0	0
Chr5	soloLTR_crapaud	2084058	2084254	196	S_K9_peak_630	HP1_K9_peak_266	.	.	0	1	0	0	1	0	0	0	0	0	0	0
Chr5	soloLTR_crapaud	2085895	2086337	442	.	.	.	.	0	0	0	0	0	0	0	0	0	0	0	0
Chr5	soloLTR_crapaud	2187172	2187586	414	.	.	.	.	0	0	0	0	0	0	0	0	0	0	0	0
Chr5	soloLTR_crapaud	2401085	2401277	192	.	HP1_K9_peak_267	.	.	0	0	0	0	1	0	0	0	0	0	0	0
Chr5	soloLTR_crapaud	2407775	2408168	393	S_K9_peak_633	HP1_K9_peak_269	.	.	0	1	0	0	1	0	0	0	0	0	0	0
Chr5	soloLTR_hyla	2408169	2408587	418	.	HP1_K9_peak_269	.	.	0	0	0	0	1	0	0	0	0	0	0	0
Chr5	soloLTR_hyla	2458187	2458411	224	.	HP1_K9_peak_270	.	.	0	0	0	0	1	0	0	0	0	0	0	0
Chr5	soloLTR_crapaud	2458838	2459134	296	S_K9_peak_638	HP1_K9_peak_270	.	.	0	1	0	0	1	0	0	0	0	0	0	0
Chr5	soloLTR_crapaud	2459296	2459654	358	.	HP1_K9_peak_270	.	.	0	0	0	0	1	0	0	0	0	0	0	0
Chr5	soloLTR_hyla	2460515	2461065	550	.	HP1_K9_peak_270	.	.	0	0	0	0	1	0	0	0	0	0	0	0
Chr5	soloLTR_crapaud	2464987	2465339	352	S_K9_peak_641	HP1_K9_peak_273,HP1_K27_peak_845	.	.	0	1	0	0	1	1	0	0	0	0	0	0
Chr5	soloLTR_crapaud	2466603	2466952	349	S_K9_peak_641,S_K27_peak_1274	HP1_K9_peak_273,HP1_K27_peak_845	.	.	0	1	1	0	1	1	0	0	0	0	0	0
Chr5	soloLTR_yeti	2488596	2488665	69	S_K27_peak_1275	.	.	.	0	0	1	0	0	0	0	0	0	0	0	0
Chr5	soloLTR_centrolene	2555452	2555579	127	S_K27_peak_1284	HP1_K27_peak_861	KMT1_K27_peak_784	.	0	0	1	0	0	1	0	0	1	0	0	0
Chr5	soloLTR_centrolene	2556354	2556523	169	.	HP1_K9_peak_278	.	.	0	0	0	0	1	0	0	0	0	0	0	0
Chr5	soloLTR_centrolene	2560893	2561056	163	.	HP1_K9_peak_280,HP1_K27_peak_862	.	.	0	0	0	0	1	1	0	0	0	0	0	0
Chr5	soloLTR_centrolene	2566133	2566318	185	S_K9_peak_659,S_K27_peak_1288	HP1_K9_peak_282,HP1_K27_peak_863	.	KMT6_K9_peak_66	0	1	1	0	1	1	0	0	0	0	1	0
Chr5	soloLTR_crapaud	2566771	2567187	416	S_K9_peak_659,S_K27_peak_1288	HP1_K9_peak_282	.	.	0	1	1	0	1	0	0	0	0	0	0	0
Chr5	soloLTR_crapaud	2567356	2567748	392	S_K9_peak_659,S_K27_peak_1289	HP1_K9_peak_283	.	.	0	1	1	0	1	0	0	0	0	0	0	0
Chr5	soloLTR_crapaud	2567993	2568289	296	.	HP1_K9_peak_283	.	.	0	0	0	0	1	0	0	0	0	0	0	0
Chr5	soloLTR_rana	2568501	2569009	508	S_K27_peak_1290	HP1_K9_peak_284,HP1_K27_peak_864	KMT1_K27_peak_787	.	0	0	1	0	1	1	0	0	1	0	0	0
Chr5	soloLTR_centrolene	2570463	2570634	171	S_K27_peak_1290	HP1_K9_peak_285	KMT1_K27_peak_788	.	0	0	1	0	1	0	0	0	1	0	0	0
Chr5	soloLTR_yeti	2573044	2573406	362	S_K27_peak_1290	HP1_K9_peak_286,HP1_K27_peak_865	KMT1_K27_peak_788	.	0	0	1	0	1	1	0	0	1	0	0	0
Chr5	soloLTR_centrolene	2574127	2574303	176	S_K27_peak_1290	HP1_K9_peak_287,HP1_K27_peak_865	KMT1_K27_peak_788	.	0	0	1	0	1	1	0	0	1	0	0	0
Chr5	soloLTR_yeti	2578463	2578775	312	S_K27_peak_1290	HP1_K9_peak_288,HP1_K27_peak_867	KMT1_K27_peak_790	.	0	0	1	0	1	1	0	0	1	0	0	0
Chr5	soloLTR_crapaud	2579497	2579886	389	S_K27_peak_1290	.	.	.	0	0	1	0	0	0	0	0	0	0	0	0
Chr5	soloLTR_xenopus	2580420	2580654	234	S_K27_peak_1290	HP1_K27_peak_868	.	.	0	0	1	0	0	1	0	0	0	0	0	0
Chr5	soloLTR_cochranella	2613071	2613196	125	S_K27_peak_1293	.	.	.	0	0	1	0	0	0	0	0	0	0	0	0
Chr5	soloLTR_cyclorana	2633738	2633931	193	S_K27_peak_1295	HP1_K27_peak_877	.	.	0	0	1	0	0	1	0	0	0	0	0	0
Chr5	soloLTR_yeti	2635436	2635785	349	S_K27_peak_1295	.	.	.	0	0	1	0	0	0	0	0	0	0	0	0
Chr5	soloLTR_capensibufo	2641171	2641426	255	S_K9_peak_668,S_K27_peak_1296	HP1_K27_peak_879	KMT1_K27_peak_796	.	0	1	1	0	0	1	0	0	1	0	0	0
Chr5	soloLTR_pelodytes	2657496	2657624	128	S_K27_peak_1298	.	.	.	0	0	1	0	0	0	0	0	0	0	0	0
Chr5	soloLTR_crapaud	2688920	2689079	159	S_K9_peak_672,S_K27_peak_1304	.	.	.	0	1	1	0	0	0	0	0	0	0	0	0
Chr5	soloLTR_centrolene	2715838	2716035	197	S_K27_peak_1308	HP1_K27_peak_889	KMT1_K27_peak_808	.	0	0	1	0	0	1	0	0	1	0	0	0
Chr5	soloLTR_crapaud	2736465	2736885	420	.	.	.	.	0	0	0	0	0	0	0	0	0	0	0	0
Chr5	soloLTR_crapaud	2737828	2738197	369	S_K9_peak_678,S_K27_peak_1311	HP1_K9_peak_291,HP1_K27_peak_898	KMT1_K27_peak_815	KMT6_K9_peak_67	0	1	1	0	1	1	0	0	1	0	1	0
Chr5	soloLTR_hyla	2738198	2738247	49	S_K9_peak_678,S_K27_peak_1311	HP1_K9_peak_291,HP1_K27_peak_898	KMT1_K27_peak_815	KMT6_K9_peak_67	0	1	1	0	1	1	0	0	1	0	1	0
Chr5	soloLTR_crapaud	2738439	2738766	327	S_K9_peak_678,S_K27_peak_1311	HP1_K9_peak_291,HP1_K27_peak_898	KMT1_K27_peak_815	KMT6_K9_peak_67	0	1	1	0	1	1	0	0	1	0	1	0
Chr5	soloLTR_grenouille	2759164	2759433	269	.	.	.	.	0	0	0	0	0	0	0	0	0	0	0	0
Chr5	soloLTR_crapaud	2785750	2786139	389	.	.	.	.	0	0	0	0	0	0	0	0	0	0	0	0
Chr5	soloLTR_crapaud	2825836	2826000	164	.	.	.	.	0	0	0	0	0	0	0	0	0	0	0	0
Chr5	soloLTR_xenopus	2826662	2826882	220	.	.	.	.	0	0	0	0	0	0	0	0	0	0	0	0
Chr5	soloLTR_xenopus	2827058	2827078	20	.	.	.	.	0	0	0	0	0	0	0	0	0	0	0	0
Chr5	soloLTR_yeti	2834097	2834451	354	S_K27_peak_1318	HP1_K27_peak_913	KMT1_K27_peak_834	.	0	0	1	0	0	1	0	0	1	0	0	0
Chr5	soloLTR_centrolene	2888257	2888442	185	S_K27_peak_1326	.	.	.	0	0	1	0	0	0	0	0	0	0	0	0
Chr5	soloLTR_yeti	2986987	2987340	353	S_K27_peak_1347	.	KMT1_K27_peak_845	.	0	0	1	0	0	0	0	0	1	0	0	0
Chr5	soloLTR_crapaud	3044033	3044229	196	S_K27_peak_1354	.	.	.	0	0	1	0	0	0	0	0	0	0	0	0
Chr5	soloLTR_crapaud	3044374	3044569	195	.	.	.	.	0	0	0	0	0	0	0	0	0	0	0	0
Chr5	soloLTR_crapaud	3046634	3046672	38	S_K27_peak_1355	HP1_K27_peak_942	KMT1_K27_peak_860	.	0	0	1	0	0	1	0	0	1	0	0	0
Chr5	soloLTR_crapaud	3052510	3052956	446	S_K27_peak_1357	.	.	.	0	0	1	0	0	0	0	0	0	0	0	0
Chr5	soloLTR_crapaud	3069389	3069872	483	S_K27_peak_1357	.	.	.	0	0	1	0	0	0	0	0	0	0	0	0
Chr5	soloLTR_crapaud	3071800	3072256	456	.	HP1_K9_peak_297	.	.	0	0	0	0	1	0	0	0	0	0	0	0
Chr5	soloLTR_cochranella	3075273	3075428	155	S_K27_peak_1358	.	KMT1_K27_peak_867	.	0	0	1	0	0	0	0	0	1	0	0	0
Chr5	soloLTR_crapaud	3179454	3179790	336	S_K27_peak_1376	.	KMT1_K27_peak_876	.	0	0	1	0	0	0	0	0	1	0	0	0
Chr5	soloLTR_crapaud	3180225	3180590	365	.	.	.	.	0	0	0	0	0	0	0	0	0	0	0	0
Chr5	soloLTR_crapaud	3181998	3182466	468	.	.	.	.	0	0	0	0	0	0	0	0	0	0	0	0
Chr5	soloLTR_crapaud	3185593	3185787	194	.	HP1_K9_peak_299	.	.	0	0	0	0	1	0	0	0	0	0	0	0
Chr5	soloLTR_crapaud	3186241	3186713	472	.	HP1_K9_peak_299	.	.	0	0	0	0	1	0	0	0	0	0	0	0
Chr5	soloLTR_crapaud	3187259	3187675	416	.	HP1_K9_peak_299	.	.	0	0	0	0	1	0	0	0	0	0	0	0
Chr5	soloLTR_crapaud	3189275	3189768	493	S_K9_peak_716	HP1_K9_peak_300	.	.	0	1	0	0	1	0	0	0	0	0	0	0
Chr5	soloLTR_crapaud	3190285	3190471	186	S_K9_peak_716,S_K27_peak_1377	HP1_K9_peak_300	.	.	0	1	1	0	1	0	0	0	0	0	0	0
Chr5	soloLTR_yeti	3197847	3198200	353	S_K27_peak_1378	.	.	.	0	0	1	0	0	0	0	0	0	0	0	0
Chr5	soloLTR_crepidophryne	3199001	3199139	138	S_K27_peak_1378	HP1_K27_peak_969	.	.	0	0	1	0	0	1	0	0	0	0	0	0
Chr5	soloLTR_crapaud	3212054	3212410	356	.	HP1_K9_peak_301	.	.	0	0	0	0	1	0	0	0	0	0	0	0
Chr5	soloLTR_xenopus	3213918	3214152	234	S_K27_peak_1382	HP1_K9_peak_302,HP1_K27_peak_973	KMT1_K27_peak_882	.	0	0	1	0	1	1	0	0	1	0	0	0
Chr5	soloLTR_alytes	3215016	3215246	230	S_K9_peak_723,S_K27_peak_1382	HP1_K27_peak_973	KMT1_K27_peak_882	.	0	1	1	0	0	1	0	0	1	0	0	0
Chr5	soloLTR_cyclorana	3323637	3323830	193	S_K27_peak_1392	.	.	.	0	0	1	0	0	0	0	0	0	0	0	0
Chr5	soloLTR_yeti	3342359	3342638	279	S_K9_peak_736,S_K27_peak_1393	HP1_K27_peak_992	KMT1_K27_peak_901	.	0	1	1	0	0	1	0	0	1	0	0	0
Chr5	soloLTR_xenopus	3387212	3387443	231	S_K27_peak_1399	.	.	.	0	0	1	0	0	0	0	0	0	0	0	0
Chr5	soloLTR_crapaud	3393432	3393675	243	S_K27_peak_1400	HP1_K27_peak_1003	KMT1_K27_peak_912	.	0	0	1	0	0	1	0	0	1	0	0	0
Chr5	soloLTR_crapaud	3707242	3707602	360	S_K9_peak_748	HP1_K9_peak_307	.	KMT6_K9_peak_73	0	1	0	0	1	0	0	0	0	0	1	0
Chr5	soloLTR_crapaud	3708400	3708816	416	.	HP1_K9_peak_307	.	.	0	0	0	0	1	0	0	0	0	0	0	0
Chr5	soloLTR_crapaud	3709370	3709735	365	S_K9_peak_749	HP1_K9_peak_307	.	.	0	1	0	0	1	0	0	0	0	0	0	0
Chr5	soloLTR_grenouille	4022692	4023028	336	S_K9_peak_751	.	.	KMT6_K9_peak_74	0	1	0	0	0	0	0	0	0	0	1	0
Chr5	soloLTR_crapaud	4023059	4023438	379	S_K9_peak_751,S_K27_peak_1422	.	.	KMT6_K9_peak_74	0	1	1	0	0	0	0	0	0	0	1	0
Chr5	soloLTR_yeti	4025991	4026344	353	S_K27_peak_1422	HP1_K27_peak_1012	KMT1_K27_peak_919	.	0	0	1	0	0	1	0	0	1	0	0	0
Chr5	soloLTR_dendrophryniscus	4030209	4030294	85	S_K27_peak_1422	.	.	.	0	0	1	0	0	0	0	0	0	0	0	0
Chr5	soloLTR_crapaud	4034144	4034500	356	.	.	.	.	0	0	0	0	0	0	0	0	0	0	0	0
Chr5	soloLTR_crapaud	4036002	4036405	403	S_K27_peak_1424	.	.	.	0	0	1	0	0	0	0	0	0	0	0	0
Chr5	soloLTR_crapaud	4115355	4115585	230	.	.	.	.	0	0	0	0	0	0	0	0	0	0	0	0
Chr5	soloLTR_astylosternus	4154889	4155060	171	S_K9_peak_760,S_K27_peak_1437	HP1_K27_peak_1029	KMT1_K27_peak_935	.	0	1	1	0	0	1	0	0	1	0	0	0
Chr5	soloLTR_capensibufo	4160847	4161089	242	S_K27_peak_1437	HP1_K27_peak_1030	KMT1_K27_peak_936	.	0	0	1	0	0	1	0	0	1	0	0	0
Chr5	soloLTR_centrolene	4161468	4161640	172	S_K27_peak_1437	HP1_K27_peak_1030	KMT1_K27_peak_936	.	0	0	1	0	0	1	0	0	1	0	0	0
Chr5	soloLTR_cochranella	4190347	4190496	149	S_K27_peak_1439	.	.	.	0	0	1	0	0	0	0	0	0	0	0	0
Chr5	soloLTR_crapaud	4192667	4193068	401	S_K9_peak_769	HP1_K9_peak_314	.	.	0	1	0	0	1	0	0	0	0	0	0	0
Chr5	soloLTR_crapaud	4194714	4195075	361	.	.	.	.	0	0	0	0	0	0	0	0	0	0	0	0
Chr5	soloLTR_grenouille	4195151	4195422	271	.	.	.	.	0	0	0	0	0	0	0	0	0	0	0	0
Chr5	soloLTR_crapaud	4198707	4199058	351	S_K9_peak_771	HP1_K9_peak_317	.	.	0	1	0	0	1	0	0	0	0	0	0	0
Chr5	soloLTR_crapaud	4200801	4201092	291	S_K9_peak_772,S_K27_peak_1440	HP1_K9_peak_318,HP1_K27_peak_1035	KMT1_K27_peak_944	KMT6_K9_peak_75	0	1	1	0	1	1	0	0	1	0	1	0
Chr5	soloLTR_hyla	4204696	4204954	258	S_K9_peak_772,S_K27_peak_1440	HP1_K9_peak_318,HP1_K27_peak_1036	.	.	0	1	1	0	1	1	0	0	0	0	0	0
Chr5	soloLTR_rana	4204964	4205472	508	S_K9_peak_772,S_K27_peak_1440	HP1_K9_peak_318,HP1_K27_peak_1036	.	.	0	1	1	0	1	1	0	0	0	0	0	0
Chr5	soloLTR_hyla	4205474	4205822	348	.	HP1_K9_peak_318	.	.	0	0	0	0	1	0	0	0	0	0	0	0
Chr5	soloLTR_crapaud	4205850	4206213	363	.	HP1_K9_peak_318	.	.	0	0	0	0	1	0	0	0	0	0	0	0
Chr5	soloLTR_crepidophryne	4318115	4318258	143	S_K27_peak_1450	.	.	.	0	0	1	0	0	0	0	0	0	0	0	0
Chr5	soloLTR_centrolene	4438293	4438472	179	.	.	.	.	0	0	0	0	0	0	0	0	0	0	0	0
Chr5	soloLTR_centrolene	4440917	4441096	179	S_K9_peak_793,S_K27_peak_1462	HP1_K9_peak_321	KMT1_K27_peak_975	.	0	1	1	0	1	0	0	0	1	0	0	0
Chr5	soloLTR_crapaud	4493486	4493670	184	S_K9_peak_802,S_K27_peak_1467	HP1_K27_peak_1081	KMT1_K27_peak_986	.	0	1	1	0	0	1	0	0	1	0	0	0
Chr5	soloLTR_crapaud	4542450	4542870	420	S_K9_peak_813,S_K27_peak_1472	HP1_K9_peak_325	.	.	0	1	1	0	1	0	0	0	0	0	0	0
Chr5	soloLTR_hyla	4542893	4543531	638	.	HP1_K9_peak_325	.	.	0	0	0	0	1	0	0	0	0	0	0	0
Chr5	soloLTR_crapaud	4544396	4544779	383	.	HP1_K9_peak_326	.	.	0	0	0	0	1	0	0	0	0	0	0	0
Chr5	soloLTR_cochranella	4567701	4567855	154	S_K27_peak_1476	HP1_K27_peak_1095	.	.	0	0	1	0	0	1	0	0	0	0	0	0
Chr5	soloLTR_centrolene	4591172	4591355	183	S_K9_peak_818,S_K27_peak_1479	HP1_K9_peak_327,HP1_K27_peak_1099	KMT1_K27_peak_1003	.	0	1	1	0	1	1	0	0	1	0	0	0
Chr5	soloLTR_centrolene	4596699	4596883	184	S_K9_peak_819,S_K27_peak_1480	HP1_K9_peak_328,HP1_K27_peak_1100	KMT1_K27_peak_1004	.	0	1	1	0	1	1	0	0	1	0	0	0
Chr5	soloLTR_grenouille	4655218	4655384	166	.	.	.	.	0	0	0	0	0	0	0	0	0	0	0	0
Chr5	soloLTR_crapaud	4655385	4655752	367	.	.	.	.	0	0	0	0	0	0	0	0	0	0	0	0
Chr5	soloLTR_grenouille	4655753	4655939	186	.	.	.	.	0	0	0	0	0	0	0	0	0	0	0	0
Chr5	soloLTR_crapaud	4656550	4656769	219	S_K9_peak_828,S_K27_peak_1488	.	.	.	0	1	1	0	0	0	0	0	0	0	0	0
Chr5	soloLTR_centrolene	4668044	4668230	186	S_K27_peak_1490	HP1_K27_peak_1110	KMT1_K27_peak_1014	.	0	0	1	0	0	1	0	0	1	0	0	0
Chr5	soloLTR_hyla	4684163	4684789	626	.	HP1_K9_peak_333	.	.	0	0	0	0	1	0	0	0	0	0	0	0
Chr5	soloLTR_crapaud	4686256	4686443	187	S_K27_peak_1492,S_K9_peak_833	HP1_K27_peak_1113,HP1_K9_peak_334	KMT1_K27_peak_1018	.	0	1	1	0	1	1	0	0	1	0	0	0
Chr5	soloLTR_astylosternus	4718039	4718161	122	S_K27_peak_1498	.	.	.	0	0	1	0	0	0	0	0	0	0	0	0
Chr5	soloLTR_hyla	4732846	4733475	629	.	HP1_K9_peak_340	.	.	0	0	0	0	1	0	0	0	0	0	0	0
Chr5	soloLTR_grenouille	4737047	4737315	268	.	.	.	.	0	0	0	0	0	0	0	0	0	0	0	0
Chr6	soloLTR_grenouille	12004	12333	329	.	HP1_K9_peak_342	.	.	0	0	0	0	1	0	0	0	0	0	0	0
Chr6	soloLTR_crapaud	12360	12620	260	S_K9_peak_841	HP1_K9_peak_342	.	.	0	1	0	0	1	0	0	0	0	0	0	0
Chr6	soloLTR_crapaud	12621	12740	119	S_K9_peak_841	HP1_K9_peak_342	.	.	0	1	0	0	1	0	0	0	0	0	0	0
Chr6	soloLTR_yeti	126952	127310	358	S_K27_peak_1514	HP1_K27_peak_1144	.	.	0	0	1	0	0	1	0	0	0	0	0	0
Chr6	soloLTR_atelopus	214007	214673	666	S_K9_peak_856	HP1_K9_peak_343,HP1_K27_peak_1149	.	.	0	1	0	0	1	1	0	0	0	0	0	0
Chr6	soloLTR_atelopus	219313	219959	646	S_K9_peak_857	HP1_K9_peak_345	.	.	0	1	0	0	1	0	0	0	0	0	0	0
Chr6	soloLTR_crapaud	220263	220398	135	.	.	.	.	0	0	0	0	0	0	0	0	0	0	0	0
Chr6	soloLTR_crepidophryne	221122	221259	137	.	.	.	.	0	0	0	0	0	0	0	0	0	0	0	0
Chr6	soloLTR_crapaud	242164	242566	402	.	.	.	.	0	0	0	0	0	0	0	0	0	0	0	0
Chr6	soloLTR_crapaud	251899	252103	204	S_K9_peak_860	HP1_K9_peak_348	KMT1_K27_peak_1047	.	0	1	0	0	1	0	0	0	1	0	0	0
Chr6	soloLTR_crapaud	255925	256119	194	S_K9_peak_862	HP1_K9_peak_349	.	.	0	1	0	0	1	0	0	0	0	0	0	0
Chr6	soloLTR_hyla	260647	261279	632	.	.	.	.	0	0	0	0	0	0	0	0	0	0	0	0
Chr6	soloLTR_crapaud	262989	263402	413	S_K27_peak_1526,S_K9_peak_863	HP1_K27_peak_1150,HP1_K9_peak_351	KMT1_K27_peak_1048	.	0	1	1	0	1	1	0	0	1	0	0	0
Chr6	soloLTR_crapaud	441072	441537	465	.	.	.	.	0	0	0	0	0	0	0	0	0	0	0	0
Chr6	soloLTR_crapaud	448582	448861	279	.	.	.	.	0	0	0	0	0	0	0	0	0	0	0	0
Chr6	soloLTR_grenouille	449331	449690	359	.	.	.	.	0	0	0	0	0	0	0	0	0	0	0	0
Chr6	soloLTR_astylosternus	744242	744410	168	.	.	.	.	0	0	0	0	0	0	0	0	0	0	0	0
Chr6	soloLTR_hyla	1073658	1074290	632	.	.	.	.	0	0	0	0	0	0	0	0	0	0	0	0
Chr6	soloLTR_grenouille	1074578	1074625	47	.	.	.	.	0	0	0	0	0	0	0	0	0	0	0	0
Chr6	soloLTR_crapaud	1074651	1075067	416	.	.	.	.	0	0	0	0	0	0	0	0	0	0	0	0
Chr6	soloLTR_grenouille	1216372	1216731	359	.	.	.	.	0	0	0	0	0	0	0	0	0	0	0	0
Chr6	soloLTR_grenouille	1227875	1228234	359	.	.	.	.	0	0	0	0	0	0	0	0	0	0	0	0
Chr6	soloLTR_grenouille	1228245	1228604	359	.	.	.	.	0	0	0	0	0	0	0	0	0	0	0	0
Chr6	soloLTR_crapaud	1386151	1386460	309	.	HP1_K9_peak_354	.	.	0	0	0	0	1	0	0	0	0	0	0	0
Chr6	soloLTR_hyla	1387624	1388249	625	.	.	.	.	0	0	0	0	0	0	0	0	0	0	0	0
Chr6	soloLTR_crapaud	1389216	1389405	189	.	.	.	.	0	0	0	0	0	0	0	0	0	0	0	0
Chr6	soloLTR_crapaud	1395159	1395515	356	.	.	.	.	0	0	0	0	0	0	0	0	0	0	0	0
Chr6	soloLTR_crapaud	1397799	1398198	399	.	.	.	.	0	0	0	0	0	0	0	0	0	0	0	0
Chr6	soloLTR_crapaud	1437195	1437609	414	.	.	.	.	0	0	0	0	0	0	0	0	0	0	0	0
Chr6	soloLTR_astylosternus	1503687	1503859	172	S_K9_peak_869	HP1_K9_peak_359	.	.	0	1	0	0	1	0	0	0	0	0	0	0
Chr6	soloLTR_grenouille	1505740	1506081	341	.	.	.	.	0	0	0	0	0	0	0	0	0	0	0	0
Chr6	soloLTR_crapaud	1506723	1507089	366	.	.	.	.	0	0	0	0	0	0	0	0	0	0	0	0
Chr6	soloLTR_astylosternus	1900496	1900565	69	S_K27_peak_1555	.	KMT1_K27_peak_1084	.	0	0	1	0	0	0	0	0	1	0	0	0
Chr6	soloLTR_eleutherodactylus	2208453	2208510	57	.	.	.	.	0	0	0	0	0	0	0	0	0	0	0	0
Chr6	soloLTR_yeti	2349768	2350115	347	S_K27_peak_1578	.	.	.	0	0	1	0	0	0	0	0	0	0	0	0
Chr6	soloLTR_crapaud	2356310	2356523	213	.	.	.	.	0	0	0	0	0	0	0	0	0	0	0	0
Chr6	soloLTR_crapaud	2356526	2356914	388	.	.	.	.	0	0	0	0	0	0	0	0	0	0	0	0
Chr6	soloLTR_nyctibates	2356915	2357202	287	S_K27_peak_1579	.	.	.	0	0	1	0	0	0	0	0	0	0	0	0
Chr6	soloLTR_centrolene	2380094	2380280	186	S_K27_peak_1582	.	.	.	0	0	1	0	0	0	0	0	0	0	0	0
Chr6	soloLTR_cochranella	2383697	2383851	154	S_K27_peak_1582	.	.	.	0	0	1	0	0	0	0	0	0	0	0	0
Chr6	soloLTR_crapaud	2389277	2389675	398	S_K9_peak_906,S_K27_peak_1583	HP1_K27_peak_1200	.	.	0	1	1	0	0	1	0	0	0	0	0	0
Chr6	soloLTR_rana	2390651	2391159	508	S_K9_peak_906,S_K27_peak_1583	HP1_K9_peak_360,HP1_K27_peak_1200	KMT1_K27_peak_1096	KMT6_K9_peak_79	0	1	1	0	1	1	0	0	1	0	1	0
Chr6	soloLTR_crapaud	2447672	2447801	129	.	.	.	.	0	0	0	0	0	0	0	0	0	0	0	0
Chr6	soloLTR_rana	2554047	2554236	189	.	HP1_K9_peak_363	.	.	0	0	0	0	1	0	0	0	0	0	0	0
Chr6	soloLTR_crapaud	2554238	2554710	472	.	.	.	.	0	0	0	0	0	0	0	0	0	0	0	0
Chr6	soloLTR_rana	2554739	2555053	314	.	.	.	.	0	0	0	0	0	0	0	0	0	0	0	0
Chr6	soloLTR_crapaud	2558445	2558634	189	.	.	.	.	0	0	0	0	0	0	0	0	0	0	0	0
Chr6	soloLTR_crapaud	2558676	2558763	87	.	.	.	.	0	0	0	0	0	0	0	0	0	0	0	0
Chr6	soloLTR_crapaud	2563772	2564177	405	S_K9_peak_915	HP1_K9_peak_365	.	.	0	1	0	0	1	0	0	0	0	0	0	0
Chr6	soloLTR_crapaud	2564178	2564390	212	S_K9_peak_915	HP1_K9_peak_365	.	.	0	1	0	0	1	0	0	0	0	0	0	0
Chr6	soloLTR_xenopus	2564994	2565228	234	S_K9_peak_915,S_K27_peak_1603	HP1_K9_peak_365,HP1_K27_peak_1211	.	.	0	1	1	0	1	1	0	0	0	0	0	0
Chr6	soloLTR_yeti	2568421	2568677	256	S_K27_peak_1603	HP1_K27_peak_1212	KMT1_K27_peak_1107	.	0	0	1	0	0	1	0	0	1	0	0	0
Chr6	soloLTR_crapaud	2610090	2610275	185	.	.	.	.	0	0	0	0	0	0	0	0	0	0	0	0
Chr6	soloLTR_grenouille	2610281	2610639	358	.	.	.	.	0	0	0	0	0	0	0	0	0	0	0	0
Chr6	soloLTR_crepidophryne	2610739	2610797	58	.	.	.	.	0	0	0	0	0	0	0	0	0	0	0	0
Chr6	soloLTR_crepidophryne	2617965	2617988	23	.	.	.	.	0	0	0	0	0	0	0	0	0	0	0	0
Chr6	soloLTR_crapaud	2617990	2618383	393	.	.	.	.	0	0	0	0	0	0	0	0	0	0	0	0
Chr6	soloLTR_crepidophryne	2618388	2618500	112	.	.	.	.	0	0	0	0	0	0	0	0	0	0	0	0
Chr6	soloLTR_eleutherodactylus	2723973	2724031	58	.	.	.	.	0	0	0	0	0	0	0	0	0	0	0	0
Chr6	soloLTR_grenouille	2733569	2733926	357	.	.	.	.	0	0	0	0	0	0	0	0	0	0	0	0
Chr6	soloLTR_nyctibates	2761001	2761187	186	S_K27_peak_1628	.	.	.	0	0	1	0	0	0	0	0	0	0	0	0
Chr6	soloLTR_nyctibates	2761212	2761386	174	S_K27_peak_1628	.	.	.	0	0	1	0	0	0	0	0	0	0	0	0
Chr6	soloLTR_grenouille	2808149	2808209	60	.	.	.	.	0	0	0	0	0	0	0	0	0	0	0	0
Chr6	soloLTR_yeti	2820212	2820529	317	S_K27_peak_1635	.	KMT1_K27_peak_1119	.	0	0	1	0	0	0	0	0	1	0	0	0
Chr6	soloLTR_crapaud	2820941	2821183	242	S_K27_peak_1635	HP1_K27_peak_1223	KMT1_K27_peak_1120	.	0	0	1	0	0	1	0	0	1	0	0	0
Chr6	soloLTR_crapaud	2906170	2906373	203	S_K27_peak_1642	.	.	.	0	0	1	0	0	0	0	0	0	0	0	0
Chr6	soloLTR_crapaud	2906607	2906794	187	S_K27_peak_1642	.	.	.	0	0	1	0	0	0	0	0	0	0	0	0
Chr6	soloLTR_crapaud	2922804	2923220	416	S_K27_peak_1645	.	KMT1_K27_peak_1126	.	0	0	1	0	0	0	0	0	1	0	0	0
Chr6	soloLTR_crapaud	2970417	2970506	89	S_K27_peak_1654	.	KMT1_K27_peak_1136	.	0	0	1	0	0	0	0	0	1	0	0	0
Chr6	soloLTR_centrolene	2982421	2982518	97	S_K27_peak_1654	.	.	.	0	0	1	0	0	0	0	0	0	0	0	0
Chr6	soloLTR_crapaud	3065691	3066073	382	S_K27_peak_1662	.	KMT1_K27_peak_1161	.	0	0	1	0	0	0	0	0	1	0	0	0
Chr6	soloLTR_yeti	3145190	3145264	74	.	.	.	.	0	0	0	0	0	0	0	0	0	0	0	0
Chr6	soloLTR_arthroleptis	3149059	3149293	234	S_K9_peak_961,S_K27_peak_1668	HP1_K27_peak_1266	KMT1_K27_peak_1172	.	0	1	1	0	0	1	0	0	1	0	0	0
Chr6	soloLTR_xenopus	3150337	3150571	234	S_K27_peak_1668	.	.	.	0	0	1	0	0	0	0	0	0	0	0	0
Chr6	soloLTR_crapaud	3151350	3151592	242	S_K27_peak_1668	HP1_K27_peak_1267	KMT1_K27_peak_1173	.	0	0	1	0	0	1	0	0	1	0	0	0
Chr6	soloLTR_crapaud	3158464	3158600	136	S_K27_peak_1668	.	.	.	0	0	1	0	0	0	0	0	0	0	0	0
Chr6	soloLTR_grenouille	3158605	3158959	354	S_K27_peak_1668	.	.	.	0	0	1	0	0	0	0	0	0	0	0	0
Chr6	soloLTR_yeti	3170277	3170559	282	S_K27_peak_1670	.	.	.	0	0	1	0	0	0	0	0	0	0	0	0
Chr6	soloLTR_crapaud	3194630	3195064	434	.	.	.	.	0	0	0	0	0	0	0	0	0	0	0	0
Chr6	soloLTR_crapaud	3215827	3216125	298	.	.	.	.	0	0	0	0	0	0	0	0	0	0	0	0
Chr6	soloLTR_grenouille	3216129	3216486	357	.	.	.	.	0	0	0	0	0	0	0	0	0	0	0	0
Chr6	soloLTR_crapaud	3216558	3216747	189	.	.	.	.	0	0	0	0	0	0	0	0	0	0	0	0
Chr6	soloLTR_crapaud	3219367	3219788	421	.	HP1_K9_peak_367	.	.	0	0	0	0	1	0	0	0	0	0	0	0
Chr6	soloLTR_rana	3246627	3247134	507	S_K9_peak_970,S_K27_peak_1678	HP1_K27_peak_1282	KMT1_K27_peak_1187	.	0	1	1	0	0	1	0	0	1	0	0	0
Chr6	soloLTR_crapaud	3257544	3257978	434	.	.	.	.	0	0	0	0	0	0	0	0	0	0	0	0
Chr6	soloLTR_crapaud	3316639	3317176	537	.	.	.	.	0	0	0	0	0	0	0	0	0	0	0	0
Chr6	soloLTR_crapaud	3318151	3318480	329	.	HP1_K9_peak_370	.	.	0	0	0	0	1	0	0	0	0	0	0	0
Chr6	soloLTR_crapaud	3318481	3318980	499	.	HP1_K9_peak_370	.	.	0	0	0	0	1	0	0	0	0	0	0	0
Chr6	soloLTR_grenouille	3321915	3322229	314	.	HP1_K9_peak_371	.	.	0	0	0	0	1	0	0	0	0	0	0	0
Chr6	soloLTR_hyla	3323691	3323857	166	S_K9_peak_979	HP1_K9_peak_371	.	KMT6_K9_peak_82	0	1	0	0	1	0	0	0	0	0	1	0
Chr6	soloLTR_astylosternus	3350151	3350307	156	S_K27_peak_1690	HP1_K27_peak_1299	KMT1_K27_peak_1202	.	0	0	1	0	0	1	0	0	1	0	0	0
Chr6	soloLTR_crapaud	3382324	3382726	402	.	HP1_K9_peak_376	.	.	0	0	0	0	1	0	0	0	0	0	0	0
Chr6	soloLTR_crapaud	3393377	3393792	415	.	.	.	.	0	0	0	0	0	0	0	0	0	0	0	0
Chr6	soloLTR_crapaud	3394057	3394151	94	.	.	.	.	0	0	0	0	0	0	0	0	0	0	0	0
Chr6	soloLTR_crapaud	3394612	3394997	385	.	.	.	.	0	0	0	0	0	0	0	0	0	0	0	0
Chr6	soloLTR_crapaud	3395417	3395851	434	.	.	.	.	0	0	0	0	0	0	0	0	0	0	0	0
Chr6	soloLTR_crapaud	3401276	3401699	423	S_K27_peak_1697	HP1_K9_peak_377	.	.	0	0	1	0	1	0	0	0	0	0	0	0
Chr6	soloLTR_centrolene	3410306	3410492	186	S_K27_peak_1699	.	.	.	0	0	1	0	0	0	0	0	0	0	0	0
Chr6	soloLTR_yeti	3545833	3545905	72	S_K27_peak_1717	.	.	.	0	0	1	0	0	0	0	0	0	0	0	0
Chr6	soloLTR_yeti	3545988	3546175	187	S_K27_peak_1717	.	.	.	0	0	1	0	0	0	0	0	0	0	0	0
Chr6	soloLTR_yeti	3546491	3546580	89	S_K27_peak_1717	.	.	.	0	0	1	0	0	0	0	0	0	0	0	0
Chr6	soloLTR_crapaud	3546606	3546989	383	.	.	.	.	0	0	0	0	0	0	0	0	0	0	0	0
Chr6	soloLTR_yeti	3546994	3547233	239	.	.	.	.	0	0	0	0	0	0	0	0	0	0	0	0
Chr6	soloLTR_grenouille	3553756	3554115	359	S_K27_peak_1720	.	.	.	0	0	1	0	0	0	0	0	0	0	0	0
Chr6	soloLTR_crapaud	3569904	3570264	360	.	.	.	.	0	0	0	0	0	0	0	0	0	0	0	0
Chr6	soloLTR_capensibufo	3741852	3742027	175	S_K27_peak_1731	.	.	.	0	0	1	0	0	0	0	0	0	0	0	0
Chr6	soloLTR_crapaud	3766577	3766954	377	.	.	.	.	0	0	0	0	0	0	0	0	0	0	0	0
Chr6	soloLTR_yeti	3782220	3782496	276	.	.	.	.	0	0	0	0	0	0	0	0	0	0	0	0
Chr6	soloLTR_boophis	3904600	3904966	366	S_K27_peak_1752	HP1_K27_peak_1326	.	.	0	0	1	0	0	1	0	0	0	0	0	0
Chr6	soloLTR_crapaud	3932498	3932657	159	S_K9_peak_1012,S_K27_peak_1754	HP1_K9_peak_379	.	.	0	1	1	0	1	0	0	0	0	0	0	0
Chr6	soloLTR_crapaud	3932775	3933004	229	.	HP1_K9_peak_379	.	.	0	0	0	0	1	0	0	0	0	0	0	0
Chr6	soloLTR_grenouille	3933174	3933530	356	.	.	.	.	0	0	0	0	0	0	0	0	0	0	0	0
Chr6	soloLTR_crapaud	3933660	3933855	195	.	.	.	.	0	0	0	0	0	0	0	0	0	0	0	0
Chr6	soloLTR_crapaud	3933861	3934247	386	.	.	.	.	0	0	0	0	0	0	0	0	0	0	0	0
Chr6	soloLTR_crapaud	3950053	3950467	414	S_K9_peak_1014	HP1_K9_peak_381	.	.	0	1	0	0	1	0	0	0	0	0	0	0
Chr6	soloLTR_crapaud	3950587	3951002	415	S_K9_peak_1014	HP1_K9_peak_381	.	.	0	1	0	0	1	0	0	0	0	0	0	0
Chr6	soloLTR_yeti	3951255	3951321	66	S_K9_peak_1014,S_K27_peak_1758	HP1_K9_peak_381	.	.	0	1	1	0	1	0	0	0	0	0	0	0
Chr6	soloLTR_bufoides	3957427	3957581	154	S_K27_peak_1760	.	KMT1_K27_peak_1227	.	0	0	1	0	0	0	0	0	1	0	0	0
Chr6	soloLTR_bufoides	4203881	4204030	149	S_K27_peak_1782	.	.	.	0	0	1	0	0	0	0	0	0	0	0	0
Chr6	soloLTR_grenouille	4252163	4252487	324	.	.	.	.	0	0	0	0	0	0	0	0	0	0	0	0
Chr6	soloLTR_grenouille	4262756	4262875	119	.	.	.	.	0	0	0	0	0	0	0	0	0	0	0	0
Chr6	soloLTR_crapaud	4263641	4263972	331	S_K9_peak_1033	HP1_K9_peak_385	.	.	0	1	0	0	1	0	0	0	0	0	0	0
Chr7	soloLTR_crapaud	185	381	196	S_K9_peak_1034	HP1_K9_peak_386	.	.	0	1	0	0	1	0	0	0	0	0	0	0
Chr7	soloLTR_crapaud	1134	1261	127	S_K9_peak_1034	HP1_K9_peak_386	.	.	0	1	0	0	1	0	0	0	0	0	0	0
Chr7	soloLTR_hyla	1565	2196	631	.	.	.	.	0	0	0	0	0	0	0	0	0	0	0	0
Chr7	soloLTR_crapaud	14047	14248	201	.	HP1_K9_peak_390	.	.	0	0	0	0	1	0	0	0	0	0	0	0
Chr7	soloLTR_crapaud	14278	14481	203	.	HP1_K9_peak_390	.	.	0	0	0	0	1	0	0	0	0	0	0	0
Chr7	soloLTR_crapaud	15063	15264	201	.	HP1_K9_peak_390	.	.	0	0	0	0	1	0	0	0	0	0	0	0
Chr7	soloLTR_crapaud	19455	19865	410	.	.	.	.	0	0	0	0	0	0	0	0	0	0	0	0
Chr7	soloLTR_grenouille	21838	21963	125	.	.	.	.	0	0	0	0	0	0	0	0	0	0	0	0
Chr7	soloLTR_crapaud	26981	27395	414	.	.	.	.	0	0	0	0	0	0	0	0	0	0	0	0
Chr7	soloLTR_crapaud	31021	31438	417	.	HP1_K9_peak_391	.	.	0	0	0	0	1	0	0	0	0	0	0	0
Chr7	soloLTR_hyla	31598	32120	522	.	HP1_K9_peak_391	.	.	0	0	0	0	1	0	0	0	0	0	0	0
Chr7	soloLTR_crapaud	32123	32323	200	.	HP1_K9_peak_391	.	.	0	0	0	0	1	0	0	0	0	0	0	0
Chr7	soloLTR_grenouille	32866	33198	332	.	.	.	.	0	0	0	0	0	0	0	0	0	0	0	0
Chr7	soloLTR_rana	89499	89770	271	S_K9_peak_1039	HP1_K9_peak_398,HP1_K27_peak_1356	KMT1_K27_peak_1242	.	0	1	0	0	1	1	0	0	1	0	0	0
Chr7	soloLTR_crapaud	101254	101437	183	S_K9_peak_1040	HP1_K9_peak_399	.	.	0	1	0	0	1	0	0	0	0	0	0	0
Chr7	soloLTR_rana	101438	101637	199	S_K9_peak_1040	HP1_K9_peak_399	.	.	0	1	0	0	1	0	0	0	0	0	0	0
Chr7	soloLTR_crapaud	157892	158251	359	.	.	.	.	0	0	0	0	0	0	0	0	0	0	0	0
Chr7	soloLTR_crapaud	158255	158683	428	.	.	.	.	0	0	0	0	0	0	0	0	0	0	0	0
Chr7	soloLTR_crapaud	158691	158765	74	.	.	.	.	0	0	0	0	0	0	0	0	0	0	0	0
Chr7	soloLTR_crapaud	159136	159177	41	S_K9_peak_1043	.	.	.	0	1	0	0	0	0	0	0	0	0	0	0
Chr7	soloLTR_rana	159176	159684	508	S_K9_peak_1043	.	.	.	0	1	0	0	0	0	0	0	0	0	0	0
Chr7	soloLTR_crapaud	159699	160007	308	.	.	.	.	0	0	0	0	0	0	0	0	0	0	0	0
Chr7	soloLTR_centrolene	421547	421734	187	S_K27_peak_1828	HP1_K27_peak_1391	KMT1_K27_peak_1273	.	0	0	1	0	0	1	0	0	1	0	0	0
Chr7	soloLTR_centrolene	423425	423570	145	S_K27_peak_1829	.	.	.	0	0	1	0	0	0	0	0	0	0	0	0
Chr7	soloLTR_arthroleptis	426624	426703	79	S_K27_peak_1830	HP1_K27_peak_1392	.	.	0	0	1	0	0	1	0	0	0	0	0	0
Chr7	soloLTR_crapaud	445427	445661	234	.	.	.	.	0	0	0	0	0	0	0	0	0	0	0	0
Chr7	soloLTR_crapaud	445818	446220	402	.	.	.	.	0	0	0	0	0	0	0	0	0	0	0	0
Chr7	soloLTR_crapaud	451882	452120	238	.	.	.	.	0	0	0	0	0	0	0	0	0	0	0	0
Chr7	soloLTR_grenouille	452155	452425	270	.	.	.	.	0	0	0	0	0	0	0	0	0	0	0	0
Chr7	soloLTR_crapaud	489214	489604	390	.	.	.	.	0	0	0	0	0	0	0	0	0	0	0	0
Chr7	soloLTR_crapaud	489664	490030	366	.	.	.	.	0	0	0	0	0	0	0	0	0	0	0	0
Chr7	soloLTR_hyla	490031	490146	115	.	.	.	.	0	0	0	0	0	0	0	0	0	0	0	0
Chr7	soloLTR_crapaud	578574	578953	379	S_K27_peak_1850	HP1_K9_peak_403	.	.	0	0	1	0	1	0	0	0	0	0	0	0
Chr7	soloLTR_pelodytes	580512	580577	65	S_K9_peak_1063,S_K27_peak_1851	.	.	.	0	1	1	0	0	0	0	0	0	0	0	0
Chr7	soloLTR_grenouille	580815	581085	270	.	.	.	.	0	0	0	0	0	0	0	0	0	0	0	0
Chr7	soloLTR_crapaud	581117	581157	40	.	.	.	.	0	0	0	0	0	0	0	0	0	0	0	0
Chr7	soloLTR_grenouille	593727	594083	356	.	.	.	.	0	0	0	0	0	0	0	0	0	0	0	0
Chr7	soloLTR_crapaud	594093	594214	121	.	.	.	.	0	0	0	0	0	0	0	0	0	0	0	0
Chr7	soloLTR_hyla	594217	594318	101	.	.	.	.	0	0	0	0	0	0	0	0	0	0	0	0
Chr7	soloLTR_crapaud	594773	595183	410	.	.	.	.	0	0	0	0	0	0	0	0	0	0	0	0
Chr7	soloLTR_crapaud	595202	595328	126	.	.	.	.	0	0	0	0	0	0	0	0	0	0	0	0
Chr7	soloLTR_crapaud	595296	595652	356	.	.	.	.	0	0	0	0	0	0	0	0	0	0	0	0
Chr7	soloLTR_crapaud	595654	595717	63	.	.	.	.	0	0	0	0	0	0	0	0	0	0	0	0
Chr7	soloLTR_arthroleptis	601653	601763	110	S_K27_peak_1853	.	.	.	0	0	1	0	0	0	0	0	0	0	0	0
Chr7	soloLTR_arthroleptis	602059	602296	237	S_K27_peak_1853	.	KMT1_K27_peak_1283	.	0	0	1	0	0	0	0	0	1	0	0	0
Chr7	soloLTR_crapaud	719092	719468	376	.	.	.	.	0	0	0	0	0	0	0	0	0	0	0	0
Chr7	soloLTR_arthroleptis	720664	720905	241	S_K9_peak_1068,S_K27_peak_1866	HP1_K27_peak_1412	KMT1_K27_peak_1295	.	0	1	1	0	0	1	0	0	1	0	0	0
Chr7	soloLTR_dendrophryniscus	756350	756427	77	S_K27_peak_1869	.	.	.	0	0	1	0	0	0	0	0	0	0	0	0
Chr7	soloLTR_crapaud	1017824	1018144	320	.	.	.	.	0	0	0	0	0	0	0	0	0	0	0	0
Chr7	soloLTR_grenouille	1018145	1018504	359	.	.	.	.	0	0	0	0	0	0	0	0	0	0	0	0
Chr7	soloLTR_crapaud	1018504	1018541	37	.	.	.	.	0	0	0	0	0	0	0	0	0	0	0	0
Chr7	soloLTR_crapaud	3545496	3545930	434	S_K9_peak_1070	HP1_K9_peak_406	.	.	0	1	0	0	1	0	0	0	0	0	0	0
Chr7	soloLTR_grenouille	3546643	3546785	142	.	.	.	.	0	0	0	0	0	0	0	0	0	0	0	0
Chr7	soloLTR_crapaud	3546821	3547284	463	.	.	.	.	0	0	0	0	0	0	0	0	0	0	0	0
Chr7	soloLTR_crapaud	3550429	3550619	190	.	HP1_K9_peak_408	.	.	0	0	0	0	1	0	0	0	0	0	0	0
Chr7	soloLTR_crapaud	3578939	3579137	198	S_K9_peak_1072	HP1_K9_peak_411	.	.	0	1	0	0	1	0	0	0	0	0	0	0
Chr7	soloLTR_crapaud	3579150	3579432	282	.	HP1_K9_peak_411	.	.	0	0	0	0	1	0	0	0	0	0	0	0
Chr7	soloLTR_rana	3579436	3579944	508	.	.	.	.	0	0	0	0	0	0	0	0	0	0	0	0
Chr7	soloLTR_crapaud	3579945	3580204	259	.	.	.	.	0	0	0	0	0	0	0	0	0	0	0	0
Chr7	soloLTR_cochranella	3711612	3711767	155	.	.	.	.	0	0	0	0	0	0	0	0	0	0	0	0
Chr7	soloLTR_dendrophryniscus	3716722	3716798	76	S_K27_peak_1891	.	.	.	0	0	1	0	0	0	0	0	0	0	0	0
Chr7	soloLTR_yeti	3757339	3757454	115	S_K27_peak_1897	.	.	.	0	0	1	0	0	0	0	0	0	0	0	0
Chr7	soloLTR_grenouille	3757658	3757700	42	.	.	.	.	0	0	0	0	0	0	0	0	0	0	0	0
Chr7	soloLTR_grenouille	3757708	3758063	355	.	.	.	.	0	0	0	0	0	0	0	0	0	0	0	0
Chr7	soloLTR_crapaud	3758164	3758555	391	.	.	.	.	0	0	0	0	0	0	0	0	0	0	0	0
Chr7	soloLTR_crapaud	3758645	3758912	267	S_K27_peak_1898	.	.	.	0	0	1	0	0	0	0	0	0	0	0	0
Chr7	soloLTR_crapaud	3784919	3785131	212	S_K27_peak_1902	.	KMT1_K27_peak_1310	KMT6_K9_peak_85	0	0	1	0	0	0	0	0	1	0	1	0
Chr7	soloLTR_crapaud	3785277	3785477	200	S_K27_peak_1902	.	KMT1_K27_peak_1310	.	0	0	1	0	0	0	0	0	1	0	0	0
Chr7	soloLTR_rana	3796826	3797298	472	S_K27_peak_1904	.	.	.	0	0	1	0	0	0	0	0	0	0	0	0
Chr7	soloLTR_rana	3809593	3810064	471	S_K27_peak_1907	.	.	.	0	0	1	0	0	0	0	0	0	0	0	0
Chr7	soloLTR_crapaud	3810065	3810188	123	.	.	.	.	0	0	0	0	0	0	0	0	0	0	0	0
Chr7	soloLTR_crapaud	3926913	3927279	366	.	.	.	.	0	0	0	0	0	0	0	0	0	0	0	0
Chr7	soloLTR_crapaud	3929561	3929767	206	.	.	.	.	0	0	0	0	0	0	0	0	0	0	0	0
Chr7	soloLTR_grenouille	3929819	3930175	356	.	.	.	.	0	0	0	0	0	0	0	0	0	0	0	0
Chr7	soloLTR_crapaud	3930607	3931050	443	.	.	.	.	0	0	0	0	0	0	0	0	0	0	0	0
Chr7	soloLTR_hyla	3940785	3941257	472	.	.	.	.	0	0	0	0	0	0	0	0	0	0	0	0
Chr7	soloLTR_grenouille	3941289	3941623	334	.	.	.	.	0	0	0	0	0	0	0	0	0	0	0	0
Chr7	soloLTR_hyla	3941628	3941769	141	.	.	.	.	0	0	0	0	0	0	0	0	0	0	0	0
Chr7	soloLTR_crapaud	3941892	3942227	335	.	.	.	.	0	0	0	0	0	0	0	0	0	0	0	0
Chr7	soloLTR_crapaud	4082911	4083084	173	S_K9_peak_1088	HP1_K9_peak_418	KMT1_K27_peak_1326	.	0	1	0	0	1	0	0	0	1	0	0	0
Chr7	soloLTR_hyla	4084105	4084203	98	S_K9_peak_1089	HP1_K9_peak_419	.	.	0	1	0	0	1	0	0	0	0	0	0	0
Chr7	soloLTR_crapaud	4084209	4084643	434	S_K9_peak_1089	HP1_K9_peak_419	.	.	0	1	0	0	1	0	0	0	0	0	0	0
Chr7	soloLTR_grenouille	4084645	4084999	354	.	HP1_K9_peak_419	.	.	0	0	0	0	1	0	0	0	0	0	0	0

## Sheet: Peaks_MITE
									Presence of peaks
					Peaks on TEs				WT			∆PaHP1			∆PaKMT1			∆PaKMT6
Chromosome	name	start	stop	lengh in bp	peaks_WT	peaks_HP1	peaks_KMT1	peaks_KMT6	H3K4me3	H3K9me3	H3K27me3	H3K4me3	H3K9me3	H3K27me3	H3K4me3	H3K9me3	H3K27me3	H3K4me3	H3K9me3	H3K27me3
Chr1plus	MITE_discodeles	382529	382755	226	S_K27_peak_60	HP1_K27_peak_29	.	.	0	0	1	0	0	1	0	0	0	0	0	0
Chr1plus	MITE_discodeles	526505	526652	147	.	.	.	.	0	0	0	0	0	0	0	0	0	0	0	0
Chr1plus	MITE_discodeles	589871	589988	117	.	.	.	.	0	0	0	0	0	0	0	0	0	0	0	0
Chr1plus	MITE_discodeles	1089820	1090056	236	.	.	.	.	0	0	0	0	0	0	0	0	0	0	0	0
Chr1plus	MITE_discodeles	1159218	1159448	230	.	.	.	.	0	0	0	0	0	0	0	0	0	0	0	0
Chr1plus	MITE_discodeles	1370761	1370867	106	.	.	.	.	0	0	0	0	0	0	0	0	0	0	0	0
Chr1plus	MITE_discodeles	1375756	1375974	218	.	.	.	.	0	0	0	0	0	0	0	0	0	0	0	0
Chr1plus	MITE_discodeles	1557108	1557186	78	.	.	.	.	0	0	0	0	0	0	0	0	0	0	0	0
Chr1plus	MITE_mantella	3360874	3361162	288	.	.	.	.	0	0	0	0	0	0	0	0	0	0	0	0
Chr1plus	MITE_mantella	3498973	3499181	208	.	.	.	.	0	0	0	0	0	0	0	0	0	0	0	0
Chr1plus	MITE_discodeles	3524564	3524650	86	.	.	.	.	0	0	0	0	0	0	0	0	0	0	0	0
Chr1plus	MITE_mantella	3732065	3732435	370	.	.	.	.	0	0	0	0	0	0	0	0	0	0	0	0
Chr1plus	MITE_discodeles	7059141	7059216	75	.	.	.	.	0	0	0	0	0	0	0	0	0	0	0	0
Chr1plus	MITE_mantella	7651003	7651284	281	S_K9_peak_80	HP1_K9_peak_30	.	.	0	1	0	0	1	0	0	0	0	0	0	0
Chr1plus	MITE_discodeles	7660409	7660656	247	S_K9_peak_82,S_K27_peak_240	HP1_K27_peak_98	KMT1_K27_peak_89	.	0	1	1	0	0	1	0	0	1	0	0	0
Chr1plus	MITE_mantella	7670315	7670639	324	S_K27_peak_241	HP1_K27_peak_100	.	.	0	0	1	0	0	1	0	0	0	0	0	0
Chr1plus	MITE_discodeles	7694658	7694767	109	.	.	.	.	0	0	0	0	0	0	0	0	0	0	0	0
Chr1plus	MITE_discodeles	8186535	8186756	221	.	.	.	.	0	0	0	0	0	0	0	0	0	0	0	0
Chr1plus	MITE_discodeles	8404110	8404271	161	.	.	.	.	0	0	0	0	0	0	0	0	0	0	0	0
Chr1plus	MITE_discodeles	8732592	8732767	175	.	.	.	.	0	0	0	0	0	0	0	0	0	0	0	0
Chr2	MITE_altiphrynoides	1096463	1096864	401	.	.	.	.	0	0	0	0	0	0	0	0	0	0	0	0
Chr2	MITE_discodeles	1354119	1354311	192	.	.	.	.	0	0	0	0	0	0	0	0	0	0	0	0
Chr2	MITE_discodeles	1800153	1800248	95	.	.	.	.	0	0	0	0	0	0	0	0	0	0	0	0
Chr2	MITE_discodeles	3645758	3645886	128	.	.	.	.	0	0	0	0	0	0	0	0	0	0	0	0
Chr2	MITE_altiphrynoides	4235912	4236349	437	.	.	.	.	0	0	0	0	0	0	0	0	0	0	0	0
Chr2	MITE_discodeles	4469250	4469402	152	.	.	.	.	0	0	0	0	0	0	0	0	0	0	0	0
Chr3	MITE_discodeles	1156224	1156439	215	.	.	.	.	0	0	0	0	0	0	0	0	0	0	0	0
Chr3	MITE_discodeles	2092364	2092586	222	.	.	.	.	0	0	0	0	0	0	0	0	0	0	0	0
Chr3	MITE_mantella	2397408	2397787	379	S_K27_peak_625	.	.	.	0	0	1	0	0	0	0	0	0	0	0	0
Chr3	MITE_altiphrynoides	2418319	2418735	416	.	.	.	.	0	0	0	0	0	0	0	0	0	0	0	0
Chr3	MITE_mantella	2889626	2889936	310	.	.	.	.	0	0	0	0	0	0	0	0	0	0	0	0
Chr3	MITE_discodeles	3192648	3192814	166	.	.	.	.	0	0	0	0	0	0	0	0	0	0	0	0
Chr3	MITE_discodeles	3517604	3517836	232	.	.	.	.	0	0	0	0	0	0	0	0	0	0	0	0
Chr3	MITE_mantella	3948930	3949263	333	.	.	.	.	0	0	0	0	0	0	0	0	0	0	0	0
Chr3	MITE_discodeles	4263543	4263776	233	S_K9_peak_278,S_K27_peak_680	HP1_K27_peak_348,HP1_K9_peak_125	KMT1_K27_peak_331	.	0	1	1	0	1	1	0	0	1	0	0	0
Chr3	MITE_mantella	4442064	4442426	362	.	.	.	.	0	0	0	0	0	0	0	0	0	0	0	0
Chr4	MITE_discodeles	228835	229010	175	.	.	.	.	0	0	0	0	0	0	0	0	0	0	0	0
Chr4	MITE_altiphrynoides	434858	435322	464	S_K27_peak_782	HP1_K27_peak_425	.	.	0	0	1	0	0	1	0	0	0	0	0	0
Chr4	MITE_mantella	935315	935568	253	S_K27_peak_851	HP1_K27_peak_518	.	.	0	0	1	0	0	1	0	0	0	0	0	0
Chr4	MITE_mantella	962928	963270	342	S_K27_peak_854	.	KMT1_K27_peak_483	.	0	0	1	0	0	0	0	0	1	0	0	0
Chr4	MITE_discodeles	1280132	1280229	97	.	.	.	.	0	0	0	0	0	0	0	0	0	0	0	0
Chr4	MITE_discodeles	1399395	1399544	149	S_K9_peak_398,S_K27_peak_874	.	KMT1_K27_peak_493	.	0	1	1	0	0	0	0	0	1	0	0	0
Chr4	MITE_discodeles	1910456	1910567	111	.	.	.	.	0	0	0	0	0	0	0	0	0	0	0	0
Chr4	MITE_mantella	1956635	1957017	382	.	.	.	.	0	0	0	0	0	0	0	0	0	0	0	0
Chr4	MITE_discodeles	2256401	2256578	177	.	.	.	.	0	0	0	0	0	0	0	0	0	0	0	0
Chr4	MITE_discodeles	2265729	2265886	157	.	.	.	.	0	0	0	0	0	0	0	0	0	0	0	0
Chr4	MITE_discodeles	2479807	2479944	137	.	.	.	.	0	0	0	0	0	0	0	0	0	0	0	0
Chr4	MITE_discodeles	3004515	3004746	231	.	.	.	.	0	0	0	0	0	0	0	0	0	0	0	0
Chr4	MITE_discodeles	3018932	3019176	244	.	.	.	.	0	0	0	0	0	0	0	0	0	0	0	0
Chr5	MITE_discodeles	186897	186996	99	.	.	.	.	0	0	0	0	0	0	0	0	0	0	0	0
Chr5	MITE_discodeles	1366749	1366893	144	.	.	.	.	0	0	0	0	0	0	0	0	0	0	0	0
Chr5	MITE_discodeles	2430645	2430723	78	S_K27_peak_1266	HP1_K27_peak_839	.	.	0	0	1	0	0	1	0	0	0	0	0	0
Chr5	MITE_mantella	2446297	2446617	320	S_K27_peak_1270	HP1_K27_peak_841	KMT1_K27_peak_765	.	0	0	1	0	0	1	0	0	1	0	0	0
Chr5	MITE_discodeles	3086769	3087001	232	S_K27_peak_1358	HP1_K27_peak_955	KMT1_K27_peak_871	.	0	0	1	0	0	1	0	0	1	0	0	0
Chr5	MITE_discodeles	3364969	3365197	228	S_K27_peak_1394	.	.	.	0	0	1	0	0	0	0	0	0	0	0	0
Chr5	MITE_discodeles	3696461	3696666	205	.	.	.	.	0	0	0	0	0	0	0	0	0	0	0	0
Chr6	MITE_discodeles	23512	23607	95	.	.	.	.	0	0	0	0	0	0	0	0	0	0	0	0
Chr6	MITE_discodeles	850415	850673	258	.	.	.	.	0	0	0	0	0	0	0	0	0	0	0	0
Chr6	MITE_discodeles	1951052	1951165	113	.	.	.	.	0	0	0	0	0	0	0	0	0	0	0	0
Chr6	MITE_discodeles	2103832	2104064	232	.	.	.	.	0	0	0	0	0	0	0	0	0	0	0	0
Chr6	MITE_discodeles	2667678	2667813	135	.	.	.	.	0	0	0	0	0	0	0	0	0	0	0	0
Chr6	MITE_mantella	2689473	2689854	381	.	.	.	.	0	0	0	0	0	0	0	0	0	0	0	0
Chr6	MITE_mantella	3168168	3168410	242	S_K9_peak_964,S_K27_peak_1670	HP1_K27_peak_1272	KMT1_K27_peak_1177	.	0	1	1	0	0	1	0	0	1	0	0	0
Chr6	MITE_discodeles	3594840	3594906	66	.	.	.	.	0	0	0	0	0	0	0	0	0	0	0	0
Chr6	MITE_discodeles	3771591	3771754	163	S_K9_peak_1002,S_K27_peak_1734	HP1_K27_peak_1318	KMT1_K27_peak_1220	.	0	1	1	0	0	1	0	0	1	0	0	0
Chr6	MITE_discodeles	3986963	3987150	187	.	.	.	.	0	0	0	0	0	0	0	0	0	0	0	0
Chr6	MITE_altiphrynoides	4130633	4130987	354	S_K27_peak_1778	.	.	.	0	0	1	0	0	0	0	0	0	0	0	0
Chr7	MITE_discodeles	462039	462189	150	.	.	.	.	0	0	0	0	0	0	0	0	0	0	0	0
Chr7	MITE_discodeles	2390290	2390595	305	.	.	.	.	0	0	0	0	0	0	0	0	0	0	0	0
Chr7	MITE_mantella	2685775	2686223	448	.	.	.	.	0	0	0	0	0	0	0	0	0	0	0	0
Chr7	MITE_mantella	3067073	3067261	188	.	.	.	.	0	0	0	0	0	0	0	0	0	0	0	0

## Sheet: Peaks_Mutator_like
									Presence of peaks
					Peaks on TEs				WT			∆PaHP1			∆PaKMT1			∆PaKMT6
Chromosome	name	start	stop	lengh in bp	peaks_WT	peaks_HP1	peaks_KMT1	peaks_KMT6	H3K4me3	H3K9me3	H3K27me3	H3K4me3	H3K9me3	H3K27me3	H3K4me3	H3K9me3	H3K27me3	H3K4me3	H3K9me3	H3K27me3
Chr1plus	mutator-like_dendrobates	16648	20096	3448	S_K9_peak_4,S_K27_peak_4	HP1_K27_peak_4,HP1_K27_peak_3	KMT1_K27_peak_4	.	0	1	1	0	0	1	0	0	1	0	0	0
Chr1plus	mutator-like_dendrobates	7768998	7769391	393	S_K27_peak_254	.	.	.	0	0	1	0	0	0	0	0	0	0	0	0
Chr6	mutator-like_dendrobates	2352217	2353540	1323	S_K9_peak_904,S_K27_peak_1578	HP1_K27_peak_1198	KMT1_K27_peak_1092	.	0	1	1	0	0	1	0	0	1	0	0	0

## Sheet: Peaks_Unclassified
									Presence of peaks
					Peaks on TEs				WT			∆PaHP1			∆PaKMT1			∆PaKMT6
Chromosome	name	start	stop	lengh in bp	peaks_WT	peaks_HP1	peaks_KMT1	peaks_KMT6	H3K4me3	H3K9me3	H3K27me3	H3K4me3	H3K9me3	H3K27me3	H3K4me3	H3K9me3	H3K27me3	H3K4me3	H3K9me3	H3K27me3
Chr1plus	unclassified_leptodactylodon	200920	201000	80	.	.	.	.	0	0	0	0	0	0	0	0	0	0	0	0
Chr1plus	unclassified_leptodactylodon	202171	202384	213	S_K9_peak_11,S_K27_peak_33	.	.	.	0	1	1	0	0	0	0	0	0	0	0	0
Chr1plus	unclassified_amolops	305279	305448	169	S_K27_peak_52	HP1_K27_peak_17	KMT1_K27_peak_14	.	0	0	1	0	0	1	0	0	1	0	0	0
Chr1plus	unclassified_batrachyla	941446	941541	95	.	.	.	.	0	0	0	0	0	0	0	0	0	0	0	0
Chr1plus	unclassified_leptopelis	1541180	1541275	95	.	.	.	.	0	0	0	0	0	0	0	0	0	0	0	0
Chr1plus	unclassified_leptopelis	1541374	1541473	99	.	.	.	.	0	0	0	0	0	0	0	0	0	0	0	0
Chr1plus	unclassified_platymantis	1794323	1794632	309	.	.	.	.	0	0	0	0	0	0	0	0	0	0	0	0
Chr1plus	unclassified_ansonia	1886755	1886844	89	S_K4_peak_174	HP1_K4_peak_182	KMT1_K4_peak_187	KMT6_K4_peak_186	1	0	0	1	0	0	1	0	0	1	0	0
Chr1plus	unclassified_batrachyla	2093614	2093784	170	.	.	.	.	0	0	0	0	0	0	0	0	0	0	0	0
Chr1plus	unclassified_batrachyla	2514681	2514848	167	.	.	.	.	0	0	0	0	0	0	0	0	0	0	0	0
Chr1plus	unclassified_batrachyla	2789033	2789092	59	.	.	.	.	0	0	0	0	0	0	0	0	0	0	0	0
Chr1plus	unclassified_lechriodus	3800809	3801063	254	.	.	.	.	0	0	0	0	0	0	0	0	0	0	0	0
Chr1plus	unclassified_batrachyla	4351808	4351999	191	.	.	.	.	0	0	0	0	0	0	0	0	0	0	0	0
Chr1plus	unclassified_leptodactylodon	4449661	4450255	594	S_K9_peak_49	HP1_K9_peak_14	.	KMT6_K9_peak_4	0	1	0	0	1	0	0	0	0	0	1	0
Chr1plus	unclassified_batrachyla	4600249	4600382	133	.	.	.	.	0	0	0	0	0	0	0	0	0	0	0	0
Chr1plus	unclassified_leptodactylodon	5019653	5020222	569	.	HP1_K9_peak_18	.	.	0	0	0	0	1	0	0	0	0	0	0	0
Chr1plus	unclassified_allophryne	5381453	5381720	267	.	.	.	.	0	0	0	0	0	0	0	0	0	0	0	0
Chr1plus	unclassified_cardioglossa	5677571	5677752	181	S_K27_peak_181	.	.	.	0	0	1	0	0	0	0	0	0	0	0	0
Chr1plus	unclassified_bombinator	5694798	5695019	221	S_K27_peak_185	HP1_K27_peak_64	KMT1_K27_peak_57	.	0	0	1	0	0	1	0	0	1	0	0	0
Chr1plus	unclassified_allophryne	5695257	5695515	258	S_K27_peak_185	HP1_K27_peak_64	.	.	0	0	1	0	0	1	0	0	0	0	0	0
Chr1plus	unclassified_bombinator	5695257	5695515	258	S_K27_peak_185	HP1_K27_peak_64	.	.	0	0	1	0	0	1	0	0	0	0	0	0
Chr1plus	unclassified_allophryne	5695567	5695893	326	S_K27_peak_185	.	.	.	0	0	1	0	0	0	0	0	0	0	0	0
Chr1plus	unclassified_schoutedenella	5829604	5829844	240	S_K27_peak_207	.	.	.	0	0	1	0	0	0	0	0	0	0	0	0
Chr1plus	unclassified_batrachyla	7057129	7057227	98	.	.	.	.	0	0	0	0	0	0	0	0	0	0	0	0
Chr1plus	unclassified_amolops	7752507	7752812	305	S_K27_peak_250	HP1_K27_peak_124	KMT1_K27_peak_112	.	0	0	1	0	0	1	0	0	1	0	0	0
Chr1plus	unclassified_amolops	7754252	7754836	584	S_K9_peak_98,S_K27_peak_250	HP1_K27_peak_125	KMT1_K27_peak_113	.	0	1	1	0	0	1	0	0	1	0	0	0
Chr1plus	unclassified_amolops	7793770	7794008	238	S_K27_peak_258	.	.	.	0	0	1	0	0	0	0	0	0	0	0	0
Chr1plus	unclassified_microhyla	7801844	7801938	94	S_K27_peak_259	HP1_K27_peak_131	KMT1_K27_peak_123	.	0	0	1	0	0	1	0	0	1	0	0	0
Chr1plus	unclassified_adenomus	7801946	7802111	165	S_K27_peak_259	HP1_K27_peak_131	KMT1_K27_peak_123	.	0	0	1	0	0	1	0	0	1	0	0	0
Chr1plus	unclassified_allophryne	7838298	7838610	312	S_K9_peak_110,S_K27_peak_260	.	.	.	0	1	1	0	0	0	0	0	0	0	0	0
Chr1plus	unclassified_callulops	7840348	7840445	97	S_K9_peak_111,S_K27_peak_260	HP1_K27_peak_140	KMT1_K27_peak_134	.	0	1	1	0	0	1	0	0	1	0	0	0
Chr1plus	unclassified_cardioglossa	7843440	7843551	111	S_K9_peak_112,S_K27_peak_260	.	.	.	0	1	1	0	0	0	0	0	0	0	0	0
Chr1plus	unclassified_leptodactylodon	8410852	8411444	592	.	.	.	.	0	0	0	0	0	0	0	0	0	0	0	0
Chr1plus	unclassified_leptodactylodon	8412892	8413150	258	.	.	.	.	0	0	0	0	0	0	0	0	0	0	0	0
Chr2	unclassified_platymantis	435037	435629	592	.	.	.	.	0	0	0	0	0	0	0	0	0	0	0	0
Chr2	unclassified_lechriodus	997486	997659	173	.	.	.	.	0	0	0	0	0	0	0	0	0	0	0	0
Chr2	unclassified_brachycephalus	1118887	1119149	262	.	.	.	.	0	0	0	0	0	0	0	0	0	0	0	0
Chr2	unclassified_lechriodus	1137184	1137324	140	.	.	.	.	0	0	0	0	0	0	0	0	0	0	0	0
Chr2	unclassified_brachycephalus	1430241	1430507	266	.	.	.	.	0	0	0	0	0	0	0	0	0	0	0	0
Chr2	unclassified_lechriodus	1550025	1550328	303	.	.	.	.	0	0	0	0	0	0	0	0	0	0	0	0
Chr2	unclassified_batrachyla	1689437	1689587	150	.	.	.	.	0	0	0	0	0	0	0	0	0	0	0	0
Chr2	unclassified_platymantis	1845244	1845625	381	.	.	.	.	0	0	0	0	0	0	0	0	0	0	0	0
Chr2	unclassified_batrachyla	2163985	2164166	181	.	.	.	.	0	0	0	0	0	0	0	0	0	0	0	0
Chr2	unclassified_callulops	2686164	2686276	112	S_K27_peak_385	.	.	.	0	0	1	0	0	0	0	0	0	0	0	0
Chr2	unclassified_brachycephalus	2821964	2822222	258	S_K27_peak_409	.	.	.	0	0	1	0	0	0	0	0	0	0	0	0
Chr2	unclassified_amolops	3053885	3054474	589	.	.	.	.	0	0	0	0	0	0	0	0	0	0	0	0
Chr2	unclassified_adenomus	3059602	3059982	380	S_K27_peak_444	.	.	.	0	0	1	0	0	0	0	0	0	0	0	0
Chr2	unclassified_adenomus	3080090	3080309	219	S_K27_peak_449	.	.	.	0	0	1	0	0	0	0	0	0	0	0	0
Chr2	unclassified_bufo	3084694	3084890	196	S_K27_peak_450	.	.	.	0	0	1	0	0	0	0	0	0	0	0	0
Chr2	unclassified_andinophryne	3089424	3089472	48	S_K27_peak_450	.	.	.	0	0	1	0	0	0	0	0	0	0	0	0
Chr2	unclassified_amolops	3102439	3102719	280	S_K9_peak_174,S_K27_peak_452	HP1_K27_peak_209	KMT1_K27_peak_207	.	0	1	1	0	0	1	0	0	1	0	0	0
Chr2	unclassified_bombina	3138972	3139450	478	S_K27_peak_458	.	KMT1_K27_peak_213	.	0	0	1	0	0	0	0	0	1	0	0	0
Chr2	unclassified_bombina	3139451	3139881	430	S_K27_peak_458	.	.	.	0	0	1	0	0	0	0	0	0	0	0	0
Chr2	unclassified_amolops	3147164	3147722	558	S_K27_peak_459	.	.	.	0	0	1	0	0	0	0	0	0	0	0	0
Chr2	unclassified_batrachyla	3452405	3452581	176	S_K27_peak_467	.	.	.	0	0	1	0	0	0	0	0	0	0	0	0
Chr2	unclassified_brachycephalus	3513195	3513453	258	.	.	.	.	0	0	0	0	0	0	0	0	0	0	0	0
Chr2	unclassified_brachycephalus	3601358	3601644	286	.	.	.	.	0	0	0	0	0	0	0	0	0	0	0	0
Chr2	unclassified_andinophryne	4180479	4180554	75	.	.	.	.	0	0	0	0	0	0	0	0	0	0	0	0
Chr2	unclassified_batrachyla	4291827	4291924	97	.	.	.	.	0	0	0	0	0	0	0	0	0	0	0	0
Chr2	unclassified_batrachyla	4419030	4419205	175	.	.	.	.	0	0	0	0	0	0	0	0	0	0	0	0
Chr2	unclassified_andinophryne	4583414	4583535	121	.	.	.	.	0	0	0	0	0	0	0	0	0	0	0	0
Chr2	unclassified_callulops	4964491	4964701	210	S_K27_peak_488	.	.	.	0	0	1	0	0	0	0	0	0	0	0	0
Chr2	unclassified_andinophryne	5016805	5016894	89	S_K27_peak_495	.	.	.	0	0	1	0	0	0	0	0	0	0	0	0
Chr3	unclassified_churamiti	586404	586542	138	S_K9_peak_204	HP1_K9_peak_75	.	.	0	1	0	0	1	0	0	0	0	0	0	0
Chr3	unclassified_allophryne	922484	922623	139	S_K27_peak_533	HP1_K9_peak_95	KMT1_K27_peak_248	.	0	0	1	0	1	0	0	0	1	0	0	0
Chr3	unclassified_amolops	962557	962748	191	S_K9_peak_228,S_K27_peak_536	HP1_K27_peak_272	.	.	0	1	1	0	0	1	0	0	0	0	0	0
Chr3	unclassified_andinophryne	1132408	1132497	89	.	.	.	.	0	0	0	0	0	0	0	0	0	0	0	0
Chr3	unclassified_platymantis	1583470	1583615	145	S_K9_peak_252,S_K27_peak_595	HP1_K9_peak_117	.	KMT6_K9_peak_24	0	1	1	0	1	0	0	0	0	0	1	0
Chr3	unclassified_allophryne	1584882	1585334	452	S_K27_peak_596	HP1_K9_peak_117	.	.	0	0	1	0	1	0	0	0	0	0	0	0
Chr3	unclassified_leptodactylodon	1622845	1623268	423	S_K9_peak_255,S_K27_peak_603	HP1_K9_peak_119	.	.	0	1	1	0	1	0	0	0	0	0	0	0
Chr3	unclassified_batrachyla	2407723	2407828	105	S_K27_peak_627	.	.	.	0	0	1	0	0	0	0	0	0	0	0	0
Chr3	unclassified_batrachyla	2584592	2584721	129	.	.	.	.	0	0	0	0	0	0	0	0	0	0	0	0
Chr3	unclassified_lechriodus	2722949	2723180	231	.	.	.	.	0	0	0	0	0	0	0	0	0	0	0	0
Chr3	unclassified_bombinator	4094155	4094626	471	S_K27_peak_662	HP1_K27_peak_329	KMT1_K27_peak_309	.	0	0	1	0	0	1	0	0	1	0	0	0
Chr3	unclassified_bufo	4104643	4104770	127	S_K27_peak_666	.	KMT1_K27_peak_313	.	0	0	1	0	0	0	0	0	1	0	0	0
Chr3	unclassified_bufo	4104822	4104928	106	S_K27_peak_666	.	.	.	0	0	1	0	0	0	0	0	0	0	0	0
Chr3	unclassified_schoutedenella	4105031	4105266	235	S_K27_peak_666	.	.	.	0	0	1	0	0	0	0	0	0	0	0	0
Chr3	unclassified_ansonia	4113674	4113767	93	S_K27_peak_668	.	.	.	0	0	1	0	0	0	0	0	0	0	0	0
Chr3	unclassified_amolops	4263828	4264145	317	S_K9_peak_278,S_K27_peak_680	HP1_K27_peak_348,HP1_K9_peak_125	KMT1_K27_peak_331	KMT6_K9_peak_26	0	1	1	0	1	1	0	0	1	0	1	0
Chr3	unclassified_amolops	4303270	4303444	174	S_K9_peak_285	HP1_K27_peak_363,HP1_K9_peak_132	.	.	0	1	0	0	1	1	0	0	0	0	0	0
Chr3	unclassified_adenomus	4311284	4311449	165	S_K27_peak_684,S_K9_peak_285	HP1_K27_peak_367,HP1_K9_peak_132	KMT1_K27_peak_341	KMT6_K9_peak_35	0	1	1	0	1	1	0	0	1	0	1	0
Chr3	unclassified_adenomus	4326725	4326944	219	S_K9_peak_286,S_K27_peak_685	HP1_K9_peak_134,HP1_K27_peak_372	KMT1_K27_peak_345	.	0	1	1	0	1	1	0	0	1	0	0	0
Chr3	unclassified_cardioglossa	4481965	4482113	148	.	.	.	.	0	0	0	0	0	0	0	0	0	0	0	0
Chr3	unclassified_leptodactylodon	4482162	4482270	108	.	.	.	.	0	0	0	0	0	0	0	0	0	0	0	0
Chr4	unclassified_amolops	181470	181673	203	S_K9_peak_313,S_K27_peak_760	HP1_K9_peak_142	.	.	0	1	1	0	1	0	0	0	0	0	0	0
Chr4	unclassified_adenomus	190510	190665	155	.	.	.	.	0	0	0	0	0	0	0	0	0	0	0	0
Chr4	unclassified_adenomus	374419	374755	336	S_K9_peak_318,S_K27_peak_778	HP1_K27_peak_415	KMT1_K27_peak_384	.	0	1	1	0	0	1	0	0	1	0	0	0
Chr4	unclassified_bufo	385595	385850	255	S_K9_peak_320,S_K27_peak_779	HP1_K27_peak_418	KMT1_K27_peak_386	.	0	1	1	0	0	1	0	0	1	0	0	0
Chr4	unclassified_bombina	391337	391732	395	S_K9_peak_323,S_K27_peak_779	HP1_K27_peak_418	KMT1_K27_peak_387	.	0	1	1	0	0	1	0	0	1	0	0	0
Chr4	unclassified_adenomus	436173	436409	236	S_K9_peak_332,S_K27_peak_782	HP1_K27_peak_426	KMT1_K27_peak_395	.	0	1	1	0	0	1	0	0	1	0	0	0
Chr4	unclassified_microhyla	436434	436893	459	S_K9_peak_332,S_K27_peak_782	HP1_K27_peak_426	KMT1_K27_peak_395	KMT6_K9_peak_38	0	1	1	0	0	1	0	0	1	0	1	0
Chr4	unclassified_microhyla	437405	438014	609	S_K9_peak_332,S_K27_peak_782	HP1_K27_peak_426	KMT1_K27_peak_396	.	0	1	1	0	0	1	0	0	1	0	0	0
Chr4	unclassified_amolops	443538	444381	843	S_K27_peak_784	.	.	.	0	0	1	0	0	0	0	0	0	0	0	0
Chr4	unclassified_leptopelis	458320	458432	112	S_K9_peak_333,S_K27_peak_785	.	KMT1_K27_peak_399	.	0	1	1	0	0	0	0	0	1	0	0	0
Chr4	unclassified_amolops	688782	688939	157	S_K27_peak_818	HP1_K27_peak_472	KMT1_K27_peak_445	.	0	0	1	0	0	1	0	0	1	0	0	0
Chr4	unclassified_leptodactylodon	891763	891945	182	.	.	.	.	0	0	0	0	0	0	0	0	0	0	0	0
Chr4	unclassified_leptodactylodon	1050638	1050937	299	.	.	.	.	0	0	0	0	0	0	0	0	0	0	0	0
Chr4	unclassified_leptodactylodon	1051409	1051651	242	.	.	.	.	0	0	0	0	0	0	0	0	0	0	0	0
Chr4	unclassified_leptopelis	1077090	1077201	111	S_K4_peak_1832	.	.	KMT6_K4_peak_1999	1	0	0	0	0	0	0	0	0	1	0	0
Chr4	unclassified_churamiti	1253554	1253693	139	S_K9_peak_390	HP1_K9_peak_175	.	.	0	1	0	0	1	0	0	0	0	0	0	0
Chr4	unclassified_amolops	1658563	1658727	164	S_K27_peak_905	.	.	.	0	0	1	0	0	0	0	0	0	0	0	0
Chr4	unclassified_andinophryne	1704156	1704277	121	.	.	.	.	0	0	0	0	0	0	0	0	0	0	0	0
Chr4	unclassified_batrachyla	2224496	2224691	195	.	.	.	.	0	0	0	0	0	0	0	0	0	0	0	0
Chr4	unclassified_ansonia	2734554	2734647	93	.	.	.	.	0	0	0	0	0	0	0	0	0	0	0	0
Chr4	unclassified_batrachyla	3178059	3178225	166	S_K27_peak_938	.	.	.	0	0	1	0	0	0	0	0	0	0	0	0
Chr4	unclassified_platymantis	3354388	3354607	219	S_K27_peak_957	.	.	.	0	0	1	0	0	0	0	0	0	0	0	0
Chr4	unclassified_leptodactylodon	3693418	3693681	263	S_K27_peak_1002	.	.	.	0	0	1	0	0	0	0	0	0	0	0	0
Chr4	unclassified_leptodactylodon	3753966	3754548	582	.	HP1_K9_peak_189	.	.	0	0	0	0	1	0	0	0	0	0	0	0
Chr5	unclassified_amolops	379448	379581	133	S_K27_peak_1071	.	.	.	0	0	1	0	0	0	0	0	0	0	0	0
Chr5	unclassified_bufo	500458	501159	701	S_K27_peak_1087	HP1_K27_peak_650	KMT1_K27_peak_595	.	0	0	1	0	0	1	0	0	1	0	0	0
Chr5	unclassified_callulops	523672	523768	96	S_K27_peak_1090	HP1_K27_peak_656	KMT1_K27_peak_602	.	0	0	1	0	0	1	0	0	1	0	0	0
Chr5	unclassified_amolops	523870	524055	185	S_K27_peak_1090	HP1_K27_peak_656	KMT1_K27_peak_602	.	0	0	1	0	0	1	0	0	1	0	0	0
Chr5	unclassified_amolops	543233	543569	336	S_K27_peak_1092	HP1_K27_peak_658	KMT1_K27_peak_604	.	0	0	1	0	0	1	0	0	1	0	0	0
Chr5	unclassified_microhyla	545051	545240	189	S_K27_peak_1092	.	KMT1_K27_peak_605	.	0	0	1	0	0	0	0	0	1	0	0	0
Chr5	unclassified_adenomus	549803	550022	219	S_K27_peak_1092	.	.	.	0	0	1	0	0	0	0	0	0	0	0	0
Chr5	unclassified_amolops	641179	641740	561	S_K27_peak_1105	HP1_K27_peak_668	KMT1_K27_peak_616	.	0	0	1	0	0	1	0	0	1	0	0	0
Chr5	unclassified_schoutedenella	649900	650065	165	S_K27_peak_1105	.	.	.	0	0	1	0	0	0	0	0	0	0	0	0
Chr5	unclassified_schoutedenella	893180	893440	260	S_K27_peak_1136	.	.	.	0	0	1	0	0	0	0	0	0	0	0	0
Chr5	unclassified_bufo	896124	896818	694	S_K9_peak_525,S_K27_peak_1136	HP1_K27_peak_707	KMT1_K27_peak_648	.	0	1	1	0	0	1	0	0	1	0	0	0
Chr5	unclassified_batrachyla	999811	999949	138	S_K9_peak_554,S_K27_peak_1145	HP1_K9_peak_220,HP1_K27_peak_728	KMT1_K27_peak_669	.	0	1	1	0	1	1	0	0	1	0	0	0
Chr5	unclassified_amolops	1074751	1075128	377	S_K9_peak_563,S_K27_peak_1153	HP1_K27_peak_743,HP1_K9_peak_224	KMT1_K27_peak_684	.	0	1	1	0	1	1	0	0	1	0	0	0
Chr5	unclassified_amolops	1090840	1090950	110	S_K9_peak_568	HP1_K9_peak_229	.	.	0	1	0	0	1	0	0	0	0	0	0	0
Chr5	unclassified_churamiti	1299589	1299726	137	S_K9_peak_597,S_K27_peak_1176	HP1_K27_peak_786	KMT1_K27_peak_723	.	0	1	1	0	0	1	0	0	1	0	0	0
Chr5	unclassified_amolops	1392565	1392743	178	.	.	.	.	0	0	0	0	0	0	0	0	0	0	0	0
Chr5	unclassified_leptopelis	1414528	1414636	108	S_K27_peak_1194	HP1_K27_peak_804	.	.	0	0	1	0	0	1	0	0	0	0	0	0
Chr5	unclassified_adenomus	1464056	1464270	214	S_K9_peak_615,S_K27_peak_1202	HP1_K9_peak_256,HP1_K27_peak_812	KMT1_K27_peak_747	.	0	1	1	0	1	1	0	0	1	0	0	0
Chr5	unclassified_leptodactylodon	2073669	2073851	182	S_K9_peak_626	HP1_K9_peak_263,HP1_K27_peak_830	KMT1_K27_peak_756	.	0	1	0	0	1	1	0	0	1	0	0	0
Chr5	unclassified_leptodactylodon	2083401	2083772	371	.	HP1_K9_peak_266	.	.	0	0	0	0	1	0	0	0	0	0	0	0
Chr5	unclassified_churamiti	2187598	2187732	134	.	.	.	.	0	0	0	0	0	0	0	0	0	0	0	0
Chr5	unclassified_batrachyla	2335742	2335866	124	.	.	.	.	0	0	0	0	0	0	0	0	0	0	0	0
Chr5	unclassified_leptodactylodon	2688653	2688818	165	S_K27_peak_1304	.	.	.	0	0	1	0	0	0	0	0	0	0	0	0
Chr5	unclassified_adenomus	2737020	2737387	367	S_K9_peak_678,S_K27_peak_1311	.	.	.	0	1	1	0	0	0	0	0	0	0	0	0
Chr5	unclassified_amolops	2738910	2739162	252	S_K9_peak_678,S_K27_peak_1311	HP1_K9_peak_291,HP1_K27_peak_898	KMT1_K27_peak_815	.	0	1	1	0	1	1	0	0	1	0	0	0
Chr5	unclassified_amolops	3046436	3046625	189	S_K27_peak_1355	HP1_K27_peak_942	KMT1_K27_peak_860	.	0	0	1	0	0	1	0	0	1	0	0	0
Chr5	unclassified_bombina	3052965	3053360	395	S_K27_peak_1357	HP1_K27_peak_943	KMT1_K27_peak_861	.	0	0	1	0	0	1	0	0	1	0	0	0
Chr5	unclassified_platymantis	3071414	3071797	383	S_K9_peak_708,S_K27_peak_1357	HP1_K9_peak_297	.	.	0	1	1	0	1	0	0	0	0	0	0	0
Chr5	unclassified_platymantis	3072290	3072409	119	.	.	.	.	0	0	0	0	0	0	0	0	0	0	0	0
Chr5	unclassified_amolops	3196584	3196845	261	S_K9_peak_717,S_K27_peak_1378	HP1_K27_peak_968,HP1_K9_peak_300	KMT1_K27_peak_878	.	0	1	1	0	1	1	0	0	1	0	0	0
Chr5	unclassified_amolops	3213279	3213478	199	S_K9_peak_722,S_K27_peak_1382	.	.	.	0	1	1	0	0	0	0	0	0	0	0	0
Chr5	unclassified_adenomus	3381487	3381627	140	S_K27_peak_1397	.	.	.	0	0	1	0	0	0	0	0	0	0	0	0
Chr5	unclassified_amolops	3393847	3394157	310	S_K27_peak_1400	HP1_K27_peak_1003	KMT1_K27_peak_912	.	0	0	1	0	0	1	0	0	1	0	0	0
Chr5	unclassified_lechriodus	3638505	3638718	213	.	.	.	.	0	0	0	0	0	0	0	0	0	0	0	0
Chr5	unclassified_leptodactylodon	3707065	3707197	132	.	HP1_K9_peak_307	.	.	0	0	0	0	1	0	0	0	0	0	0	0
Chr5	unclassified_leptodactylodon	3707609	3707970	361	S_K9_peak_748	HP1_K9_peak_307	.	KMT6_K9_peak_73	0	1	0	0	1	0	0	0	0	0	1	0
Chr5	unclassified_leptodactylodon	3708838	3708956	118	.	HP1_K9_peak_307	.	.	0	0	0	0	1	0	0	0	0	0	0	0
Chr5	unclassified_platymantis	4023552	4023800	248	S_K9_peak_751,S_K27_peak_1422	.	.	KMT6_K9_peak_74	0	1	1	0	0	0	0	0	0	0	1	0
Chr5	unclassified_andinophryne	4089400	4089468	68	S_K27_peak_1432	.	.	.	0	0	1	0	0	0	0	0	0	0	0	0
Chr5	unclassified_bufo	4188354	4188432	78	S_K9_peak_768,S_K27_peak_1439	HP1_K27_peak_1034	KMT1_K27_peak_942	.	0	1	1	0	0	1	0	0	1	0	0	0
Chr5	unclassified_leptodactylodon	4188451	4188767	316	S_K9_peak_768,S_K27_peak_1439	HP1_K27_peak_1034	KMT1_K27_peak_942	.	0	1	1	0	0	1	0	0	1	0	0	0
Chr5	unclassified_amolops	4206214	4206345	131	.	HP1_K9_peak_318	.	.	0	0	0	0	1	0	0	0	0	0	0	0
Chr5	unclassified_churamiti	4493296	4493433	137	S_K9_peak_802,S_K27_peak_1467	HP1_K27_peak_1081	KMT1_K27_peak_986	.	0	1	1	0	0	1	0	0	1	0	0	0
Chr5	unclassified_bombina	4502433	4502817	384	S_K9_peak_804,S_K27_peak_1467	HP1_K9_peak_323,HP1_K27_peak_1084	KMT1_K27_peak_989	.	0	1	1	0	1	1	0	0	1	0	0	0
Chr5	unclassified_batrachyla	4614090	4614218	128	S_K27_peak_1481	.	.	.	0	0	1	0	0	0	0	0	0	0	0	0
Chr6	unclassified_platymantis	241569	242164	595	S_K9_peak_858	.	.	.	0	1	0	0	0	0	0	0	0	0	0	0
Chr6	unclassified_batrachyla	655957	656064	107	.	.	.	.	0	0	0	0	0	0	0	0	0	0	0	0
Chr6	unclassified_leptodactylodon	1216185	1216339	154	.	.	.	.	0	0	0	0	0	0	0	0	0	0	0	0
Chr6	unclassified_schoutedenella	1795245	1795475	230	S_K27_peak_1549	.	.	.	0	0	1	0	0	0	0	0	0	0	0	0
Chr6	unclassified_microhyla	2392198	2392387	189	S_K9_peak_906,S_K27_peak_1583	HP1_K9_peak_361	KMT1_K27_peak_1097	.	0	1	1	0	1	0	0	0	1	0	0	0
Chr6	unclassified_microhyla	2557641	2558337	696	S_K9_peak_914	HP1_K9_peak_364	.	.	0	1	0	0	1	0	0	0	0	0	0	0
Chr6	unclassified_microhyla	2564405	2564927	522	S_K9_peak_915,S_K27_peak_1603	HP1_K9_peak_365,HP1_K27_peak_1211	.	KMT6_K9_peak_80	0	1	1	0	1	1	0	0	0	0	1	0
Chr6	unclassified_adenomus	2565431	2565654	223	S_K27_peak_1603	HP1_K9_peak_365,HP1_K27_peak_1211	.	.	0	0	1	0	1	1	0	0	0	0	0	0
Chr6	unclassified_bombina	2733297	2733568	271	.	.	.	.	0	0	0	0	0	0	0	0	0	0	0	0
Chr6	unclassified_bombina	2733930	2734139	209	.	.	.	.	0	0	0	0	0	0	0	0	0	0	0	0
Chr6	unclassified_bombina	2734140	2735079	939	S_K27_peak_1626	.	.	.	0	0	1	0	0	0	0	0	0	0	0	0
Chr6	unclassified_amolops	2815750	2816129	379	S_K27_peak_1635	.	.	.	0	0	1	0	0	0	0	0	0	0	0	0
Chr6	unclassified_allophryne	2904870	2905219	349	S_K9_peak_926,S_K27_peak_1642	.	KMT1_K27_peak_1121	.	0	1	1	0	0	0	0	0	1	0	0	0
Chr6	unclassified_allophryne	2905285	2905663	378	S_K9_peak_926,S_K27_peak_1642	HP1_K27_peak_1225	KMT1_K27_peak_1121	.	0	1	1	0	0	1	0	0	1	0	0	0
Chr6	unclassified_bombinator	2905285	2905663	378	S_K9_peak_926,S_K27_peak_1642	HP1_K27_peak_1225	KMT1_K27_peak_1121	.	0	1	1	0	0	1	0	0	1	0	0	0
Chr6	unclassified_bombinator	2905664	2905988	324	S_K27_peak_1642	.	.	.	0	0	1	0	0	0	0	0	0	0	0	0
Chr6	unclassified_bombinator	2906383	2906508	125	S_K27_peak_1642	.	.	.	0	0	1	0	0	0	0	0	0	0	0	0
Chr6	unclassified_schoutedenella	2922540	2922779	239	S_K27_peak_1645	.	.	.	0	0	1	0	0	0	0	0	0	0	0	0
Chr6	unclassified_callulops	3060002	3060303	301	S_K27_peak_1661	HP1_K27_peak_1259	KMT1_K27_peak_1160	.	0	0	1	0	0	1	0	0	1	0	0	0
Chr6	unclassified_adenomus	3141539	3141920	381	S_K27_peak_1666	.	.	.	0	0	1	0	0	0	0	0	0	0	0	0
Chr6	unclassified_microhyla	3146893	3148071	1178	S_K27_peak_1668	HP1_K27_peak_1266	KMT1_K27_peak_1172	.	0	0	1	0	0	1	0	0	1	0	0	0
Chr6	unclassified_amolops	3193197	3193457	260	S_K27_peak_1672	.	.	.	0	0	1	0	0	0	0	0	0	0	0	0
Chr6	unclassified_bombina	3309736	3310656	920	S_K27_peak_1686	HP1_K27_peak_1292,HP1_K27_peak_1291	KMT1_K27_peak_1194	.	0	0	1	0	0	1	0	0	1	0	0	0
Chr6	unclassified_bombina	3311063	3311498	435	S_K27_peak_1686	HP1_K27_peak_1292	.	.	0	0	1	0	0	1	0	0	0	0	0	0
Chr6	unclassified_bombina	3314461	3314938	477	.	.	.	.	0	0	0	0	0	0	0	0	0	0	0	0
Chr6	unclassified_bufo	3372386	3372696	310	S_K9_peak_988,S_K27_peak_1693	HP1_K9_peak_374,HP1_K27_peak_1307	.	KMT6_K9_peak_83	0	1	1	0	1	1	0	0	0	0	1	0
Chr6	unclassified_bufo	3372807	3373203	396	S_K9_peak_988,S_K27_peak_1693	HP1_K9_peak_374	.	KMT6_K9_peak_83	0	1	1	0	1	0	0	0	0	0	1	0
Chr6	unclassified_bombinator	3383254	3383557	303	S_K9_peak_990,S_K27_peak_1695	HP1_K9_peak_376,HP1_K27_peak_1308	KMT1_K27_peak_1210	.	0	1	1	0	1	1	0	0	1	0	0	0
Chr6	unclassified_bufo	3392790	3393335	545	.	.	.	.	0	0	0	0	0	0	0	0	0	0	0	0
Chr6	unclassified_cardioglossa	3570478	3570634	156	.	.	.	.	0	0	0	0	0	0	0	0	0	0	0	0
Chr7	unclassified_leptodactylodon	27420	27479	59	.	.	.	.	0	0	0	0	0	0	0	0	0	0	0	0
Chr7	unclassified_bufo	452451	452913	462	S_K27_peak_1835	.	.	.	0	0	1	0	0	0	0	0	0	0	0	0
Chr7	unclassified_cardioglossa	576449	576599	150	S_K27_peak_1850	.	.	.	0	0	1	0	0	0	0	0	0	0	0	0
Chr7	unclassified_bombinator	603438	603503	65	S_K9_peak_1064,S_K27_peak_1853	HP1_K27_peak_1402	KMT1_K27_peak_1283	.	0	1	1	0	0	1	0	0	1	0	0	0
Chr7	unclassified_allophryne	603728	603999	271	S_K27_peak_1853	HP1_K27_peak_1402	KMT1_K27_peak_1283	.	0	0	1	0	0	1	0	0	1	0	0	0
Chr7	unclassified_amolops	713359	713619	260	S_K27_peak_1864	.	.	.	0	0	1	0	0	0	0	0	0	0	0	0
Chr7	unclassified_microhyla	721126	721965	839	S_K27_peak_1866	HP1_K27_peak_1412	KMT1_K27_peak_1295	.	0	0	1	0	0	1	0	0	1	0	0	0
Chr7	unclassified_microhyla	722214	722322	108	S_K27_peak_1866	HP1_K27_peak_1412	KMT1_K27_peak_1295	.	0	0	1	0	0	1	0	0	1	0	0	0
Chr7	unclassified_lechriodus	1229950	1230212	262	.	.	.	.	0	0	0	0	0	0	0	0	0	0	0	0
Chr7	unclassified_lechriodus	1450037	1450267	230	.	.	.	.	0	0	0	0	0	0	0	0	0	0	0	0
Chr7	unclassified_ansonia	1487463	1487557	94	.	.	.	.	0	0	0	0	0	0	0	0	0	0	0	0
Chr7	unclassified_lechriodus	1594079	1594278	199	.	.	.	.	0	0	0	0	0	0	0	0	0	0	0	0
Chr7	unclassified_andinophryne	1633638	1633692	54	.	.	.	.	0	0	0	0	0	0	0	0	0	0	0	0
Chr7	unclassified_leptodactylodon	1746473	1746542	69	.	.	.	.	0	0	0	0	0	0	0	0	0	0	0	0
Chr7	unclassified_leptodactylodon	1746518	1746581	63	.	.	.	.	0	0	0	0	0	0	0	0	0	0	0	0
Chr7	unclassified_lechriodus	1925208	1925453	245	.	.	.	.	0	0	0	0	0	0	0	0	0	0	0	0
Chr7	unclassified_lechriodus	2017573	2017815	242	.	.	.	.	0	0	0	0	0	0	0	0	0	0	0	0
Chr7	unclassified_ansonia	2066573	2066666	93	.	.	.	.	0	0	0	0	0	0	0	0	0	0	0	0
Chr7	unclassified_andinophryne	2219737	2219830	93	.	.	.	.	0	0	0	0	0	0	0	0	0	0	0	0
Chr7	unclassified_lechriodus	2708180	2708297	117	.	.	.	.	0	0	0	0	0	0	0	0	0	0	0	0
Chr7	unclassified_lechriodus	2746785	2746895	110	.	.	.	.	0	0	0	0	0	0	0	0	0	0	0	0
Chr7	unclassified_andinophryne	2816955	2817096	141	.	.	.	.	0	0	0	0	0	0	0	0	0	0	0	0
Chr7	unclassified_batrachyla	3063294	3063360	66	.	.	.	.	0	0	0	0	0	0	0	0	0	0	0	0
Chr7	unclassified_leptopelis	3327344	3327419	75	.	.	.	.	0	0	0	0	0	0	0	0	0	0	0	0
Chr7	unclassified_andinophryne	3804621	3804722	101	.	.	.	.	0	0	0	0	0	0	0	0	0	0	0	0
Chr7	unclassified_amolops	3812887	3813444	557	S_K27_peak_1909	.	.	.	0	0	1	0	0	0	0	0	0	0	0	0
Chr7	unclassified_leptodactylodon	3940159	3940785	626	.	.	.	.	0	0	0	0	0	0	0	0	0	0	0	0
Chr7	unclassified_andinophryne	4037111	4037178	67	.	.	.	.	0	0	0	0	0	0	0	0	0	0	0	0

## Sheet: ChIP_coverage_TEs
					ChIPseq coverage
					WT			∆PaHP1			∆PaKmt1			∆PaKmt6			RNAseq TPM
chromosome	familly	name	start	stop	H3K4me3	H3K9me3	H3K27me3	H3K4me3	H3K9me3	H3K27me3	H3K4me3	H3K9me3	H3K27me3	H3K4me3	H3K9me3	H3K27me3	M1	M4	P2	P4
Chr1plus	Gypsy_Ty3	gypsy_Ty3_grenouille	10	1176	8.37955	99.949	31.3266	10.2163	187.917	40.8594	4.81899	22.5876	73.338	17.9713	91.9755	27.2115	0	0.216388	0.220974	0.54035
Chr1plus	soloLTR	soloLTR_grenouille	893	1176	8.37955	99.949	31.3266	10.2163	187.917	40.8594	4.81899	22.5876	73.338	17.9713	91.9755	27.2115	0	0.297183	0.682833	1.11316
Chr1plus	Gypsy_Ty3	gypsy_Ty3_grenouille	2645	3097	6.145	49.7941	17.3296	4.51742	88.185	35.6265	3.10903	10.4871	32.6086	4.20109	21.4981	16.9348	0	0.279102	0	0
Chr1plus	Gypsy_Ty3	gypsy_Ty3_grenouille	3880	4468	6.34814	81.9077	23.636	11.7453	267.455	47.3081	5.59625	26.1169	91.8456	21.8223	128.025	28.8037	0	0.214548	0	0.267878
Chr1plus	soloLTR	soloLTR_grenouille	4127	4468	6.34814	81.9077	23.636	11.7453	267.455	47.3081	5.59625	26.1169	91.8456	21.8223	128.025	28.8037	0	0.246636	0	0.461912
Chr1plus	soloLTR	soloLTR_grenouille	4472	4698	5.63715	76.8561	21.2262	8.13135	206.611	36.9479	4.87081	21.3776	68.7426	16.746	106.02	21.7837	0	1.30248	0	1.39391
Chr1plus	Gypsy_Ty3	gypsy_Ty3_grenouille	4772	6152	5.28165	53.0931	22.8669	5.97689	129.973	32.455	2.48722	13.1593	50.8645	8.22714	56.7875	22.7245	0	0.121888	0.326737	0.171209
Chr1plus	soloLTR	soloLTR_grenouille	5802	6152	3.7581	53.0931	19.1754	5.97689	129.973	32.2964	2.48722	13.1593	50.8645	8.22714	56.7875	13.6058	0	0	0	0
Chr1plus	soloLTR	soloLTR_crapaud	6302	6667	2.43769	47.6807	21.7902	3.12744	68.3524	23.9976	1.34725	7.15946	21.2775	1.86715	31.1824	7.59897	0	0	0	0
Chr1plus	Tc1_mariner	Tc1_mariner-like_discoglosse	6669	7792	3.30103	51.3921	26.4046	4.72591	71.0451	26.7991	2.53904	17.2432	44.4434	7.23521	31.1824	9.7701	0	0.224673	0	0.14026
Chr1plus	Tc1_mariner	Tc1_mariner-like_scaphiopus	13093	14658	3.65653	22.1651	26.7122	4.30892	15.2239	24.2619	2.84994	15.1256	21.4034	1.75045	10.8505	6.29629	4.70672	3.06317	2.5107	3.97554
Chr1plus	soloLTR	soloLTR_arthroleptis	15072	15290	2.94554	20.2579	26.3533	6.46338	16.9845	23.5748	3.3163	15.5794	31.2237	3.9677	10.6984	8.82927	0	3.85793	1.47738	39.7393
Chr1plus	soloLTR	soloLTR_atelopus	15374	15974	3.09789	22.062	26.4046	4.51742	16.0525	24.2091	2.1245	15.9323	23.6696	2.97577	10.597	7.16474	0.10146	2.52308	0.107357	5.9067
Chr1plus	mutator_like	mutator-like_dendrobates	16648	20096	3.55496	22.7836	30.0448	4.03093	15.9489	24.7905	2.22814	20.0162	22.2847	2.27559	11.4589	8.82927	0.459043	3.37826	0.672536	2.23843
Chr1plus	soloLTR	soloLTR_crapaud	20499	20618	2.43769	12.6805	17.8936	3.75293	11.2367	16.0689	1.76178	10.3358	16.4302	1.10862	5.27313	5.64495	0	0	0	0
Chr1plus	soloLTR	soloLTR_crapaud	20824	21029	3.30103	17.6805	24.0461	4.16992	23.5609	21.3019	2.33177	12.2518	34.4342	4.60953	12.5237	11.7241	0	0	0	0
Chr1plus	soloLTR	soloLTR_crapaud	21082	21160	2.33612	13.4021	19.4317	2.57145	13.6705	17.7075	1.70997	9.73082	24.7398	2.15889	6.99703	6.87525	0	0	0	2.01939
Chr1plus	soloLTR	soloLTR_xenopus	21161	21394	2.94554	16.0826	22.6618	3.26644	12.8937	20.1918	1.70997	12.6047	22.1588	1.86715	6.99703	6.58577	6.00924	1.80478	0	0
Chr1plus	Tc1_mariner	Tc1_mariner-like_pelobate	24132	26091	4.1136	33.3507	27.6351	3.68343	31.8978	19.9276	2.17632	15.3777	20.2073	3.55926	17.2898	9.69773	0.217526	0.558109	0.476775	1.72869
Chr1plus	Tc1_mariner	Tc1_mariner-like_discoglosse	187468	189333	3.30103	20.8764	26.7635	6.32438	50.384	25.9534	3.9381	18.9575	35.8821	8.11044	26.467	10.4938	1.56679	0.450953	0.189961	0.886797
Chr1plus	unclassified	unclassified_leptodactylodon	200920	201000	2.18376	12.6805	9.33133	1.66797	5.22999	6.02584	0.880892	4.13434	6.29511	1.34201	7.09844	4.41464	0	0	0	0
Chr1plus	soloLTR	soloLTR_crapaud	201034	201266	2.64083	13.6599	11.9974	2.91895	9.73504	10.4131	2.1245	8.82328	9.82037	1.98385	13.7913	7.59897	0	0	0.555293	2.03679
Chr1plus	soloLTR	soloLTR_crapaud	201309	201755	3.09789	15.6186	16.8682	5.90739	33.1406	17.9189	3.21266	11.9997	26.4394	6.24329	23.7798	12.8821	0.409481	0	0.072213	0.353166
Chr1plus	soloLTR	soloLTR_crapaud	201773	202119	3.4026	14.0722	17.022	5.2124	25.6321	17.3375	2.43541	10.1342	23.2919	5.6598	14.8053	12.3755	1.05566	0.607679	0.186168	0
Chr1plus	unclassified	unclassified_leptodactylodon	202171	202384	2.79318	17.2166	19.2266	2.91895	9.94217	11.6817	1.08816	7.56281	11.3312	1.40036	10.0392	5.64495	0	0.197424	0	0
Chr1plus	Tc1_mariner	Tc1_mariner-like_discoglosse	270076	271957	3.4026	20.928	26.6097	5.6989	28.6355	22.0947	3.10903	18.3524	25.684	5.60145	17.5433	9.40824	3.94838	0.782455	0.856113	0.837385
Chr1plus	soloLTR	soloLTR_crapaud	271961	272363	3.85967	19.9486	25.1741	4.72591	12.842	18.8175	2.38359	15.0248	17.8152	2.27559	18.1517	7.23711	0	0.209211	0.160234	0.391821
Chr1plus	soloLTR	soloLTR_eleutherodactylus	290792	290849	3.65653	20.7218	26.8148	3.89193	11.8581	20.4033	2.1245	16.5878	17.3115	1.40036	10.1913	5.86206	0	0	0	0
Chr1plus	soloLTR	soloLTR_crapaud	302549	302965	4.21517	21.5981	26.866	6.04639	32.6745	19.3461	3.26448	13.8652	30.846	6.53503	20.2813	19.106	0	0	0	0.378635
Chr1plus	unclassified	unclassified_amolops	305279	305448	3.55496	21.3919	30.2499	4.65641	13.0491	23.3105	2.53904	16.739	20.4591	1.40036	9.63359	6.44103	0	33.0937	0.190574	3.26208
Chr1plus	Copia_Ty1	copia_Ty1_hyla	340694	343008	4.97694	67.1653	21.6364	8.68734	156.796	36.2079	4.35264	18.8062	48.2205	12.6033	80.618	16.2835	0.0526156	0	0.695916	0.306311
Chr1plus	soloLTR	soloLTR_hyla	340694	341326	3.09789	57.2684	19.6881	5.07341	122.258	28.702	2.79813	17.1928	27.006	6.24329	78.9955	15.4874	0	0	0.509604	0.124614
Chr1plus	soloLTR	soloLTR_grenouille	343011	343370	6.09422	71.3406	19.9957	9.93832	179.425	38.5865	5.90716	24.6548	65.1543	16.3376	85.1813	15.7769	0	0	1.25598	1.31626
Chr1plus	Copia_Ty1	copia_Ty1_hyla	343373	345177	3.55496	55.7735	14.6635	4.65641	130.543	34.6221	2.90176	17.3441	31.6014	9.16071	82.0377	13.9676	0	0	0.0357062	0.174625
Chr1plus	Gypsy_Ty3	gypsy_Ty3_grenouille	345217	345818	4.46909	64.5365	18.5601	7.08887	203.918	45.1409	5.1299	20.6717	62.6363	16.1625	88.1727	22.3627	0	0.069969	0	0.262083
Chr1plus	soloLTR	soloLTR_grenouille	345217	345653	4.46909	64.5365	18.5601	7.08887	203.918	45.1409	5.1299	20.6717	62.6363	16.1625	88.1727	22.3627	0	0.0964481	0	0.361266
Chr1plus	Gypsy_Ty3	gypsy_Ty3_grenouille	345982	347264	5.43401	36.7012	16.8169	3.96143	39.2508	18.3418	1.5027	2.77303	21.7181	6.88512	8.87305	17.8033	0	0.131206	0	0.184297
Chr1plus	Gypsy_Ty3	gypsy_Ty3_grenouille	347415	348834	6.24657	61.1859	23.5334	6.39388	112.781	36.8422	3.47175	13.3106	32.2939	4.31779	49.0806	16.4282	0	0.385249	0.0453939	0.222004
Chr1plus	soloLTR	soloLTR_grenouille	349112	349471	5.23087	67.3715	20.4572	6.39388	168.395	32.7193	4.09355	18.7558	55.7746	14.062	85.7897	20.6258	0	0	0.358852	0.438752
Chr1plus	Gypsy_Ty3	gypsy_Ty3_grenouille	349492	350129	17.2162	130.516	52.399	11.5368	169.431	82.776	5.49262	18.4533	73.2121	11.3196	45.3793	41.3239	0	0.990221	0	0.247272
Chr1plus	Gypsy_Ty3	gypsy_Ty3_grenouille	350908	352059	9.85232	64.5365	37.5817	6.46338	59.2387	27.6977	2.79813	6.40318	33.0493	12.9534	12.3716	33.6526	1.16358	0.949901	1.20321	1.84745
Chr1plus	Gypsy_Ty3	gypsy_Ty3_grenouille	352438	354532	6.55128	66.9592	23.5847	8.54834	174.04	40.4894	4.40446	17.5961	63.3288	15.8708	69.1084	28.5866	0.0290717	0	0.123045	0.112831
Chr1plus	soloLTR	soloLTR_grenouille	354179	354532	5.43401	66.9592	23.5847	8.54834	174.04	40.4894	4.40446	17.5961	63.3288	15.8708	69.1084	28.5866	0	0	0	0
Chr1plus	Copia_Ty1	copia_Ty1_hyla	354549	356829	3.45339	67.5777	19.1754	5.6294	178.027	41.8637	3.00539	20.7725	39.848	4.90127	97.1472	17.0072	0	0	0	0.207253
Chr1plus	soloLTR	soloLTR_hyla	356327	356829	3.14868	60.8766	17.8423	4.16992	162.596	37.8465	2.27995	17.6466	29.6499	4.84292	86.3981	16.7177	0	0	0	0
Chr1plus	soloLTR	soloLTR_crapaud	356851	357323	4.16438	39.5879	17.1245	6.53288	79.6927	21.8305	2.79813	17.7474	33.8677	6.47668	53.796	14.5466	0	0.801827	0.272941	1.00114
Chr1plus	Copia_Ty1	copia_Ty1_hyla	357324	357458	1.92984	22.5259	10.6644	3.75293	63.8474	15.9103	2.17632	10.84	19.263	4.43448	41.5259	10.132	0	0	0	0
Chr1plus	soloLTR	soloLTR_hyla	357324	357458	1.92984	22.5259	10.6644	3.75293	63.8474	15.9103	2.17632	10.84	19.263	4.43448	41.5259	10.132	0	0	0	0
Chr1plus	Tc1_mariner	Tc1_mariner-like_rainette	370648	371941	29.8617	9.74233	12.5101	35.1664	9.99395	10.6245	30.4167	9.17621	10.9535	89.2148	13.7405	5.5002	23.3994	46.5395	23.9124	24.1202
Chr1plus	MITE	MITE_discodeles	382529	382755	2.79318	13.5052	23.7385	3.05794	8.80296	17.0204	1.5027	9.73082	15.2971	0.933576	3.70133	4.55938	0	0.744272	1.14007	0
Chr1plus	soloLTR	soloLTR_crapaud	432462	432823	3.14868	15.3609	22.7643	4.30892	20.92	16.8089	2.43541	16.0332	23.2919	3.851	13.5884	9.04639	0	0	0	0
Chr1plus	MITE	MITE_discodeles	526505	526652	5.07851	4.53611	3.17881	4.23942	3.93544	4.91582	2.64267	4.28559	3.39936	0.816879	4.05625	4.26989	0	0.286064	0.87638	1.07151
Chr1plus	soloLTR	soloLTR_crapaud	572986	573392	5.84029	14.3815	7.74193	5.4904	24.5447	12.3688	3.36811	9.93249	14.3528	6.06824	21.9038	9.69773	0.449824	0.414299	1.4279	2.32776
Chr1plus	MITE	MITE_discodeles	589871	589988	5.89108	5.36086	4.46058	5.3514	4.60861	6.34299	2.38359	5.89899	4.46953	1.51706	4.00555	4.77649	2.08124	0.359414	0.275273	0.673129
Chr1plus	soloLTR	soloLTR_crapaud	712637	713079	4.1136	22.1651	7.84447	5.83789	36.1439	13.1617	2.22814	8.67203	21.9699	6.82677	27.836	14.3295	0	0	0	0
Chr1plus	soloLTR	soloLTR_hyla	713361	713991	5.18008	67.3715	17.1245	5.6989	158.971	29.2835	3.26448	15.2769	35.0637	8.57723	111.04	17.4414	0	0	0.664588	0
Chr1plus	Tc1_mariner	Tc1_mariner-like_rainette	739902	741195	30.014	7.52582	8.10083	34.6799	8.12979	8.88018	25.8568	6.35276	7.93183	72.4105	10.6984	5.42783	31.2149	39.97	26.4032	31.7948
Chr1plus	unclassified	unclassified_batrachyla	941446	941541	8.48112	3.50518	3.28135	6.32438	4.29792	5.4444	3.36811	6.40318	5.28789	4.95962	8.46742	6.0068	1.2816	5.31175	2.37315	4.97407
Chr1plus	MITE	MITE_discodeles	1089820	1090056	3.35182	2.42269	1.84576	3.05794	2.64089	3.43579	1.45088	3.17638	2.51804	1.45871	1.31828	3.90804	0.25795	1.42547	1.09176	1.66856
Chr1plus	Tc1_mariner	Tc1_mariner-like_rainette	1147017	1148310	32.8072	5.20622	4.76821	30.9269	7.45663	7.18872	25.494	5.59648	6.0433	72.0604	8.61953	6.29629	23.9173	33.7907	24.1615	24.4856
Chr1plus	MITE	MITE_discodeles	1159218	1159448	4.57066	5.56704	2.97372	3.47494	3.36584	5.86726	2.17632	5.74774	4.02887	2.15889	2.58586	4.55938	0.794037	2.19399	1.96042	5.47868
Chr1plus	Tc1_mariner	Tc1_mariner-like_rainette	1231609	1232902	43.5229	6.54643	6.2038	41.0737	7.76732	6.76585	34.1993	5.39481	8.30954	85.3638	9.02516	6.73051	26.9305	39.9049	29.3425	25.7038
Chr1plus	soloLTR	soloLTR_crapaud	1337743	1338052	4.51988	10.8248	6.10126	6.46338	19.5736	12.4745	2.74631	9.42831	15.7378	5.36806	17.7461	12.0136	0.394021	0.544355	0.416919	0
Chr1plus	MITE	MITE_discodeles	1370761	1370867	6.75442	4.48456	3.48643	5.3514	4.03901	5.39154	2.64267	5.6469	4.78428	2.45064	5.72945	6.94763	0	1.58684	0.911518	0
Chr1plus	MITE	MITE_discodeles	1375756	1375974	4.06281	3.45363	2.3072	4.86491	3.26227	5.60297	2.27995	4.28559	4.72133	1.34201	3.80273	6.0068	0.279249	0.964481	0.295477	1.44507
Chr1plus	soloLTR	soloLTR_cochranella	1391317	1391470	2.3869	1.95877	2.05084	1.73747	2.69267	3.01292	1.24361	3.88224	2.51804	1.05027	5.17172	4.12515	0.795767	12.0932	11.7882	11.8391
Chr1plus	unclassified	unclassified_leptopelis	1541180	1541275	5.28165	4.94848	3.17881	3.68343	5.02287	5.18011	2.43541	7.15946	5.03608	2.45064	8.56883	8.68453	5.76722	18.1485	1.6951	4.97407
Chr1plus	unclassified	unclassified_leptopelis	1541374	1541473	5.38322	5.36086	2.76864	4.58692	4.76396	5.92012	2.43541	5.89899	6.29511	3.9677	7.65617	9.55298	73.7893	28.0343	7.48243	33.4117
Chr1plus	MITE	MITE_discodeles	1557108	1557186	7.71934	5.20622	3.17881	6.32438	4.45326	4.91582	3.88629	5.04188	5.72855	6.06824	5.47594	7.09237	3.90232	0	0	2.01939
Chr1plus	soloLTR	soloLTR_alytes	1744118	1744347	3.60574	16.0826	20.3033	4.23942	6.3692	11.576	2.1245	12.7559	12.4014	1.69211	9.12656	5.06598	0	9.36516	4.92246	1.71956
Chr1plus	unclassified	unclassified_platymantis	1794323	1794632	2.13298	8.71139	9.43387	2.98845	14.9133	8.19303	1.65815	8.52077	9.25381	1.8088	16.6306	8.10556	0	0.136089	0	0
Chr1plus	soloLTR	soloLTR_crapaud	1794651	1795072	2.7424	20.3609	15.1762	5.4209	46.7593	16.3861	3.00539	12.8568	24.488	6.53503	30.067	13.6058	0.289198	1.39838	0.612009	1.87069
Chr1plus	soloLTR	soloLTR_crapaud	1795430	1795795	4.01203	28.2476	18.9703	4.86491	28.2213	16.7032	2.69449	12.4534	19.0742	3.79265	26.9234	7.96082	0	0	0	0
Chr1plus	Copia_Ty1	copia_Ty1_centrolene	1798354	1804283	3.85967	17.3197	21.944	4.10042	27.5481	15.4346	7.15077	14.3693	15.9266	3.9677	12.5744	15.1256	0.841938	3.74484	3.94914	2.56366
Chr1plus	soloLTR	soloLTR_centrolene	1798354	1798538	3.85967	17.3197	18.2525	4.10042	27.5481	15.4346	1.8136	12.403	15.9266	2.21724	12.5744	6.44103	0	0.914161	0.350076	0.856044
Chr1plus	soloLTR	soloLTR_centrolene	1804097	1804283	2.43769	12.0104	14.1508	3.19694	23.9233	11.4702	1.86542	11.3946	12.5273	2.80073	11.2561	3.90804	1.30917	1.3565	5.54099	0
Chr1plus	unclassified	unclassified_ansonia	1886755	1886844	1.0157	0.61856	0.307626	1.45947	0.414257	0.475724	0.621806	0.554606	0.881315	0.816879	0.912656	0.723711	0	0	4.70439	2.6547
Chr1plus	soloLTR	soloLTR_boophis	1922232	1922596	2.13298	11.4949	16.0478	2.43246	4.55683	6.87157	1.19179	9.22663	7.11347	0.933576	5.32383	5.21072	0	1.03973	0.176961	0.649088
Chr1plus	soloLTR	soloLTR_crapaud	1956214	1956443	3.60574	17.3197	20.0983	5.4904	30.5515	22.2005	2.84994	11.8988	28.6427	5.25136	16.6306	12.3031	0	0	0.140642	0.687826
Chr1plus	Tc1_mariner	Tc1_mariner-like_rainette	2066361	2067654	37.0732	6.80416	6.40888	43.6452	7.45663	6.50156	31.5048	6.30234	7.36527	95.6915	10.9012	5.42783	27.4955	31.3841	25.4816	25.0338
Chr1plus	soloLTR	soloLTR_crapaud	2077942	2078053	4.01203	29.5363	7.07541	3.82243	23.1984	8.3516	1.8136	6.65528	10.1981	2.68403	39.3963	13.5334	0	0	0	1.41903
Chr1plus	Gypsy_Ty3	gypsy_Ty3_grenouille	2078206	2078842	3.96124	33.093	8.25464	3.26644	40.8043	9.35591	2.22814	7.81491	17.2486	6.06824	41.8301	11.3623	0	0	0.15192	0.742982
Chr1plus	soloLTR	soloLTR_grenouille	2078206	2078485	3.96124	33.093	6.92159	3.26644	40.8043	9.35591	2.22814	7.81491	17.2486	6.06824	41.8301	11.3623	0	0	0.230874	0
Chr1plus	Gypsy_Ty3	gypsy_Ty3_grenouille	2079187	2079761	3.65653	16.3918	6.61397	2.01546	17.3988	9.35591	1.03634	1.81508	12.0866	3.851	3.1943	8.46742	0	0.219781	0	0.274411
Chr1plus	unclassified	unclassified_batrachyla	2093614	2093784	2.48847	4.94848	3.8966	2.08496	4.50504	4.54581	1.60633	5.74774	4.53248	0.875227	4.51258	4.84886	2.50667	2.72097	3.41015	3.70617
Chr1plus	soloLTR	soloLTR_eleutherodactylus	2107430	2107469	2.48847	13.2475	14.9711	3.19694	9.01009	11.3117	2.07269	11.5459	11.1423	3.79265	9.02516	5.5002	0	0	4.1291	8.07754
Chr1plus	soloLTR	soloLTR_bufoides	2147858	2148010	3.09789	13.3506	15.9453	3.61393	9.8386	12.4745	2.02087	11.9492	12.3384	2.15889	8.87305	7.30948	0.400501	0	0.423776	0
Chr1plus	soloLTR	soloLTR_crapaud	2310006	2310397	4.62145	27.629	5.69109	6.46338	44.5844	11.4702	3.88629	8.8737	19.5778	7.41026	34.9345	13.9676	0.155694	0	0	0.201422
Chr1plus	soloLTR	soloLTR_crapaud	2310480	2310848	5.38322	32.526	4.2555	6.25488	53.0249	14.4832	3.05721	6.05025	11.8348	5.13467	44.0103	11.2175	0	0	0	0
Chr1plus	soloLTR	soloLTR_centrolene	2382707	2382892	4.7738	8.86603	5.99871	5.00391	13.4634	7.92874	2.90176	10.9913	10.3869	3.09247	11.2054	6.58577	0	0	0.348184	0
Chr1plus	Tc1_mariner	Tc1_mariner-like_pelobate	2384306	2386255	5.68794	15.6702	16.1504	5.5599	24.959	16.4918	2.79813	19.26	20.1443	3.851	15.8701	9.98721	0.499753	0.776732	1.04107	5.85922
Chr1plus	unclassified	unclassified_batrachyla	2514681	2514848	3.65653	3.60827	2.6661	3.89193	4.60861	4.33438	2.43541	5.04188	4.34362	3.7343	6.84492	4.70412	23.6943	19.6408	29.1213	33.9547
Chr1plus	unclassified	unclassified_batrachyla	2789033	2789092	4.41831	4.7423	2.76864	4.44792	4.81574	6.02584	2.64267	8.77286	4.59543	2.56733	10.6984	5.86206	12.3816	4.98915	6.00469	9.34394
Chr1plus	soloLTR	soloLTR_crapaud	3110178	3110623	4.26595	26.1342	4.81948	4.30892	51.1607	12.2631	2.38359	9.83166	16.3043	6.71007	39.6498	11.5794	0	0	0.289501	0
Chr1plus	Gypsy_Ty3	gypsy_Ty3_grenouille	3115006	3116031	6.145	39.691	20.5084	4.16992	50.85	25.1605	2.22814	5.74774	24.1732	6.12659	11.8645	17.4414	0.0593914	0.533335	0.314214	0.537846
Chr1plus	soloLTR	soloLTR_ascaphus	3116719	3116888	3.60574	23.196	4.87075	3.82243	27.7034	7.98159	2.17632	6.35276	10.1981	3.79265	21.2446	11.7965	0	0	0	0.466012
Chr1plus	MITE	MITE_mantella	3360874	3361162	5.28165	7.11344	3.69152	6.67188	5.28178	5.18011	3.98992	8.21826	5.47674	10.0359	5.93227	5.5002	0.845503	0	0.22366	0
Chr1plus	MITE	MITE_mantella	3498973	3499181	6.85599	12.5774	11.4334	4.86491	10.2011	10.1488	3.41993	14.7223	7.42823	2.56733	10.1406	6.87525	0	0	0	0.378635
Chr1plus	MITE	MITE_discodeles	3524564	3524650	3.25025	3.04126	2.76864	3.82243	3.21049	3.17149	2.02087	3.73099	3.2105	2.0422	2.94078	5.21072	0.707863	0	0.749	5.49461
Chr1plus	MITE	MITE_mantella	3732065	3732435	4.87537	4.12374	3.5377	4.23942	5.43712	6.0787	2.02087	7.66365	4.78428	2.80073	5.27313	5.13835	0	1.36383	0.174092	0.212854
Chr1plus	unclassified	unclassified_lechriodus	3800809	3801063	5.33244	6.75262	2.6661	4.10042	8.28514	5.86726	3.73083	9.47873	5.09904	2.56733	11.2561	13.8229	0	0.662227	0	0
Chr1plus	soloLTR	soloLTR_crapaud	4263178	4263544	7.05913	18.4537	7.7932	4.58692	32.1567	15.8046	2.79813	10.84	19.0742	7.5853	25.8586	13.0992	0	0	0.0879972	0.430361
Chr1plus	unclassified	unclassified_batrachyla	4351808	4351999	5.07851	7.11344	4.15296	4.44792	8.85474	7.40015	2.64267	11.193	6.35806	2.80073	10.597	6.87525	0	0	0	0
Chr1plus	soloLTR	soloLTR_crapaud	4442694	4443060	2.84397	13.8661	4.81948	3.89193	35.885	13.5846	1.91723	5.14271	16.745	4.60953	14.7546	9.2635	0	0	0	0
Chr1plus	Gypsy_Ty3	gypsy_Ty3_crapaud	4443194	4445179	2.23455	11.2372	3.84533	3.61393	27.807	12.6331	1.34725	4.38643	9.94627	1.9255	9.27867	6.44103	0	0.0423692	0	0
Chr1plus	soloLTR	soloLTR_crapaud	4443194	4443374	1.87905	11.2372	2.71737	3.61393	27.807	9.88449	0.829074	2.77303	9.94627	1.9255	9.27867	6.44103	0	0	0	0
Chr1plus	soloLTR	soloLTR_crapaud	4447387	4447495	1.42198	14.1238	2.6661	1.73747	17.6059	7.77016	0.829074	1.71424	5.09904	1.69211	14.3997	6.94763	0	0	0	2.18767
Chr1plus	soloLTR	soloLTR_crapaud	4449189	4449441	1.98062	20.2579	4.30677	2.71045	38.9402	18.0247	1.65815	5.24355	12.3384	1.40036	15.8701	6.58577	0	0.500612	0.255611	0.312524
Chr1plus	unclassified	unclassified_leptodactylodon	4449661	4450255	2.13298	26.0311	6.10126	3.82243	38.4223	17.0732	1.45088	6.65528	14.164	1.69211	31.9937	7.96082	0	0	0.108441	0.265172
Chr1plus	soloLTR	soloLTR_crapaud	4450818	4451009	1.87905	19.3816	6.35761	2.29346	18.8487	11.3117	1.13998	3.88224	9.69446	1.22532	14.856	4.63175	0	0.220164	0	0
Chr1plus	Tc1_mariner	Tc1_mariner-like_discoglosse	4472337	4474204	2.33612	12.0619	3.74279	3.82243	32.4156	10.9945	2.53904	4.43685	14.101	3.15082	15.6166	7.02	0	0.090094	0.0345013	0.843664
Chr1plus	soloLTR	soloLTR_crapaud	4483348	4483604	1.77748	11.4949	4.35804	1.80697	8.95831	6.713	0.72544	2.36968	6.54691	1.16697	11.3575	5.06598	0	0	0	0
Chr1plus	soloLTR	soloLTR_crapaud	4483932	4484294	1.72669	20.1548	3.84533	4.03093	33.7619	14.4832	1.70997	5.19313	13.5345	2.39229	17.9996	8.7569	0	0	0	0
Chr1plus	Gypsy_Ty3	gypsy_Ty3_crapaud	4485796	4487250	2.48847	11.0825	5.12711	3.12744	18.0202	12.686	1.45088	2.21843	8.81315	1.57541	4.71539	6.87525	0	0.115685	0.110753	0.324991
Chr1plus	Gypsy_Ty3	gypsy_Ty3_crapaud	4487284	4487969	1.67591	10.3609	4.35804	2.71045	25.8393	15.0646	1.96905	3.63015	12.0237	1.57541	6.13508	5.78969	0	0.245556	0	0
Chr1plus	Gypsy_Ty3	gypsy_Ty3_crapaud	4488676	4489923	2.79318	19.7424	5.02456	2.71045	31.1211	14.536	1.91723	4.68894	10.5758	1.63376	14.856	7.81608	0	0.134888	0	0.189469
Chr1plus	soloLTR	soloLTR_crapaud	4489572	4489923	1.87905	17.3197	3.79406	1.87647	17.2952	8.93304	1.24361	1.91591	8.81315	1.40036	14.856	6.5134	0	0	0	0.448752
Chr1plus	Gypsy_Ty3	gypsy_Ty3_crapaud	4490043	4490333	2.03141	16.031	4.51185	3.26644	10.0975	8.77447	1.03634	3.07554	6.48396	1.57541	11.1547	6.15154	0	0	0	0
Chr1plus	soloLTR	soloLTR_crapaud	4490432	4490742	2.13298	15.3094	4.10168	4.03093	20.2468	10.3074	1.96905	4.0335	10.261	2.27559	15.1602	9.55298	0	0	0	0
Chr1plus	Gypsy_Ty3	gypsy_Ty3_crapaud	4492944	4495219	1.77748	7.68046	3.38389	2.64095	11.0296	7.77016	1.13998	1.76466	6.0433	1.45871	1.06477	4.34227	0	0.0554524	0.0849415	0.0692361
Chr1plus	Gypsy_Ty3	gypsy_Ty3_crapaud	4496487	4497005	1.67591	11.3403	3.84533	2.84945	11.5992	10.6245	1.45088	2.67219	6.79871	1.16697	3.2957	4.34227	0	0	0.0621756	0
Chr1plus	Gypsy_Ty3	gypsy_Ty3_crapaud	4498378	4499278	1.92984	8.55675	3.43516	2.08496	7.66375	7.87588	0.518171	1.41173	5.72855	1.45871	1.01406	4.26989	0	0.280343	0	0.52504
Chr1plus	Tc1_mariner	Tc1_mariner-like_discoglosse	4499563	4501427	2.43769	27.3713	6.92159	4.37842	60.4815	23.8919	1.96905	7.71407	19.5148	4.60953	25.0473	7.30948	0.0326589	0.338396	0.120949	2.19706
Chr1plus	Gypsy_Ty3	gypsy_Ty3_crapaud	4501429	4501651	2.18376	11.2887	4.10168	1.66797	10.2011	7.98159	1.03634	1.56298	7.74298	1.22532	5.27313	4.05278	0	0	0	0
Chr1plus	Gypsy_Ty3	gypsy_Ty3_grenouille	4505910	4517774	6.85599	34.5878	18.5601	8.54834	109.571	25.6362	8.49801	22.7893	50.6127	15.2873	56.2298	20.7705	1.00058	17.0843	6.07546	31.2595
Chr1plus	soloLTR	soloLTR_grenouille	4505911	4506270	4.57066	34.5878	13.0741	8.54834	104.393	23.2048	4.66354	17.4449	48.5982	14.1203	54.658	15.9216	0.678286	6.20814	2.24283	5.92316
Chr1plus	soloLTR	soloLTR_grenouille	4517416	4517775	4.82459	34.1755	12.869	7.22787	109.571	25.6362	4.66354	20.47	50.6127	15.2873	56.2298	14.8361	1.86529	14.0562	6.10049	11.8463
Chr1plus	soloLTR	soloLTR_crapaud	4519499	4519812	4.72302	31.9074	8.35718	3.96143	44.9987	13.1088	2.95358	6.20151	14.5417	4.37614	36.202	11.2175	0	0	0	0
Chr1plus	unclassified	unclassified_batrachyla	4600249	4600382	3.4026	3.91755	3.07626	3.26644	4.60861	5.18011	2.22814	5.29397	4.59543	2.74238	7.70688	6.36866	1.83086	0.632352	2.42158	1.77645
Chr1plus	Gypsy_Ty3	gypsy_Ty3_crapaud	4640020	4640148	3.7581	25.7218	5.53727	3.82243	47.9502	12.0517	1.55451	4.18476	14.9194	5.36806	16.5799	7.74371	0	0	0	3.07641
Chr1plus	Gypsy_Ty3	gypsy_Ty3_crapaud	4640193	4640941	4.72302	31.1342	7.02413	4.23942	55.6658	14.8003	2.02087	5.24355	19.7037	5.83485	17.7968	9.2635	0	0	0	0
Chr1plus	soloLTR	soloLTR_crapaud	4640193	4640577	4.72302	31.1342	7.02413	4.23942	55.6658	14.8003	2.02087	5.24355	19.7037	5.83485	17.7968	9.2635	0	0	0	0
Chr1plus	Gypsy_Ty3	gypsy_Ty3_crapaud	4641147	4643231	5.28165	39.8456	8.10083	3.89193	36.2993	13.056	2.02087	5.14271	14.4787	2.62568	36.1006	8.32268	0	0.100891	0.0463632	0.377908
Chr1plus	soloLTR	soloLTR_crapaud	4643236	4643602	4.57066	34.5878	7.63939	6.04639	56.2872	13.2674	3.78265	8.92412	21.9699	6.65173	40.9681	11.0004	0	0	0	0.21518
Chr1plus	soloLTR	soloLTR_crapaud	4643769	4644092	4.26595	35.5157	5.63982	3.12744	41.7882	11.2059	2.48722	3.68057	14.2899	3.44256	30.6754	7.23711	0	0	0	0
Chr1plus	unclassified	unclassified_leptodactylodon	5019653	5020222	4.21517	43.557	7.17795	2.84945	63.226	19.7161	1.60633	5.84858	14.164	4.14274	44.568	10.3491	0	0	0.113206	0.276823
Chr1plus	Gypsy_Ty3	gypsy_Ty3_crapaud	5020283	5026130	5.84029	48.8663	20.3033	5.3514	84.0424	30.0763	2.1245	9.62998	22.0958	5.30971	49.1313	13.7505	0	0.0359598	0.0716078	0.148164
Chr1plus	soloLTR	soloLTR_crapaud	5020283	5020691	5.02773	48.8663	7.99829	5.3514	84.0424	26.2177	2.1245	8.62161	21.0886	5.30971	49.1313	13.1715	0	0	0.157877	0
Chr1plus	soloLTR	soloLTR_atelopus	5026148	5026851	4.46909	37.6291	7.58812	4.30892	64.3652	16.4389	2.74631	9.98291	14.6046	2.97577	52.9848	11.7241	0	0.119634	0.0916273	0.336086
Chr1plus	Gypsy_Ty3	gypsy_Ty3_grenouille	5044322	5049062	9.85232	69.021	30.1987	8.68734	168.706	43.7138	4.87081	17.7474	54.1379	15.5207	89.5417	35.7513	0.0642154	0.27502	0.149484	0.38215
Chr1plus	soloLTR	soloLTR_grenouille	5048773	5049062	6.34814	59.6911	14.4584	8.68734	168.706	34.5164	4.87081	17.7474	54.1379	15.5207	89.5417	17.5138	0	0.145507	0	0
Chr1plus	soloLTR	soloLTR_hyla	5049067	5049495	4.97694	49.691	8.92116	5.6294	136.446	27.9092	2.38359	11.3442	23.6066	7.99374	85.0291	14.2571	0	0	0	0
Chr1plus	Gypsy_Ty3	gypsy_Ty3_crapaud	5049497	5051847	5.68794	41.8044	14.8173	4.23942	89.842	22.8876	1.91723	9.02496	21.7181	5.54311	53.796	14.8361	0	0.250519	0.479678	2.11133
Chr1plus	soloLTR	soloLTR_hyla	5051848	5052482	4.51988	49.4333	10.2029	5.6294	149.288	29.1249	3.21266	13.2601	25.4952	9.21906	91.5191	14.4018	0	0	2.84478	0
Chr1plus	Gypsy_Ty3	gypsy_Ty3_crapaud	5052485	5053192	4.92616	39.4332	9.84404	5.2819	87.5118	33.195	2.74631	9.62998	23.5437	6.59338	53.3397	13.6781	0	0	0.774425	0.111395
Chr1plus	soloLTR	soloLTR_grenouille	5053221	5053574	4.72302	44.0724	8.25464	5.4904	117.649	23.2048	2.69449	12.3526	27.9503	10.9695	70.9844	13.1715	0	0	0.0912379	0.44621
Chr1plus	Gypsy_Ty3	gypsy_Ty3_crapaud	5053578	5053925	4.72302	38.5054	9.33133	4.58692	84.0424	19.9276	1.76178	7.71407	20.6479	7.17686	44.1624	12.0136	0	0	0	0
Chr1plus	Copia_Ty1	copia_Ty1_hyla	5053927	5059506	6.55128	70.2581	13.3305	7.08887	193.924	40.278	4.50809	18.1003	33.49	10.1526	108.251	19.6126	0	0.0226123	0.0692747	0.437612
Chr1plus	soloLTR	soloLTR_hyla	5053927	5054558	5.53558	65.2066	12.9716	7.08887	193.924	37.6351	4.50809	15.0752	31.7903	10.1526	108.251	19.6126	0	0.0666425	0	0
Chr1plus	soloLTR	soloLTR_hyla	5058883	5059506	5.28165	56.3405	10.6644	5.4904	170.311	32.9835	2.95358	15.7307	33.49	9.27741	85.4348	14.4018	0	0	0.31018	0.252828
Chr1plus	Gypsy_Ty3	gypsy_Ty3_crapaud	5059532	5060385	3.7581	32.9383	11.3309	6.11589	77.1554	18.289	3.26448	9.57956	21.9699	7.702	60.793	21.9284	0	0	0.151029	0.184657
Chr1plus	Gypsy_Ty3	gypsy_Ty3_crapaud	5060405	5062919	5.28165	35.1033	10.3568	5.3514	73.8931	19.7161	2.48722	7.46198	24.8657	7.76035	28.3938	11.1451	0	0.167269	0.0768663	0.877156
Chr1plus	soloLTR	soloLTR_crapaud	5062553	5062919	5.28165	35.1033	10.3568	5.3514	73.8931	19.7161	2.48722	6.25193	24.8657	7.76035	28.3938	11.1451	0	0	0	1.93662
Chr1plus	soloLTR	soloLTR_crapaud	5062929	5063058	5.28165	32.0105	6.66524	5.3514	73.8931	19.7161	2.48722	6.25193	24.8657	7.76035	28.3938	11.1451	0	0	0	0.610512
Chr1plus	soloLTR	soloLTR_pelodytes	5378048	5378175	4.41831	11.031	12.7665	4.16992	7.19771	9.30305	2.38359	10.5879	10.7017	1.57541	10.0392	8.32268	0	0.331113	0	1.24025
Chr1plus	soloLTR	soloLTR_crapaud	5380526	5380724	3.7581	10.4124	13.433	3.82243	10.5636	11.4702	2.43541	10.5879	19.8925	3.79265	8.1632	8.39505	0	0.424761	0.162662	0
Chr1plus	soloLTR	soloLTR_arthroleptis	5380727	5380957	3.7581	10.4124	13.433	3.82243	10.5636	11.4702	2.43541	10.5879	19.8925	3.79265	7.96039	8.2503	10.3225	12.0669	7.56164	5.8211
Chr1plus	unclassified	unclassified_allophryne	5381453	5381720	2.99632	11.1341	12.3563	4.37842	9.06187	10.0431	2.48722	8.72244	13.5974	3.32586	8.26461	8.7569	7.29602	5.82735	3.73939	3.5396
Chr1plus	soloLTR	soloLTR_crapaud	5381884	5382014	3.7581	8.09283	12.7665	4.23942	8.28514	10.1488	2.43541	8.067	15.5489	2.91742	8.61953	7.45422	0	1.29389	0	1.21163
Chr1plus	Tc1_mariner	Tc1_mariner-like_discoglosse	5387878	5388796	3.60574	13.763	16.8169	3.89193	8.07801	12.4217	3.36811	13.3106	12.9679	1.28367	9.98852	13.2439	0.663139	0.137423	2.52604	1.63003
Chr1plus	unclassified	unclassified_cardioglossa	5677571	5677752	2.18376	12.165	18.919	2.98845	9.269	14.3774	4.24901	12.1005	15.8637	2.62568	8.87305	12.3031	0	0.696984	0	0
Chr1plus	Tc1_mariner	Tc1_mariner-like_discoglosse	5678068	5679935	4.16438	21.6496	28.8143	4.23942	32.9852	26.6406	2.22814	19.3104	30.1536	6.12659	16.7827	10.0596	0.195639	0.675705	0.189757	0.464015
Chr1plus	soloLTR	soloLTR_grenouille	5680130	5680483	3.7581	21.5981	29.4296	6.32438	38.1116	22.3062	3.9381	20.8229	51.1163	8.81062	18.1517	12.0136	0	0	0.182476	0.44621
Chr1plus	Gypsy_Ty3	gypsy_Ty3_yeti	5684664	5691605	25.291	17.7836	25.6868	38.3633	15.1204	18.0775	16.8406	16.4365	20.0184	52.4553	10.7998	21.8561	81.0659	208.397	109.757	77.1789
Chr1plus	soloLTR	soloLTR_yeti	5684664	5685017	3.50417	12.0619	18.4063	5.2819	15.1204	15.1175	2.95358	12.5039	18.8224	7.702	10.7998	6.15154	16.3831	52.1771	34.6704	22.9798
Chr1plus	soloLTR	soloLTR_yeti	5691251	5691605	13.1534	14.0207	19.9957	16.9577	13.3598	16.016	8.91255	13.4114	14.2899	25.7317	7.80828	4.77649	54.8574	123.778	70.3277	45.8298
Chr1plus	unclassified	unclassified_bombinator	5694798	5695019	2.79318	20.928	30.1474	3.75293	11.4438	24.3148	2.07269	18.1003	21.6552	1.8088	8.21391	9.91484	0	0	0	0.712724
Chr1plus	unclassified	unclassified_allophryne	5695257	5695515	3.50417	20.3609	28.0453	3.61393	12.3759	20.3504	2.27995	19.5625	20.0814	1.69211	9.93781	9.33587	0	0	0	0
Chr1plus	unclassified	unclassified_bombinator	5695257	5695515	3.50417	20.3609	28.0453	3.61393	12.3759	20.3504	2.27995	19.5625	20.0814	1.69211	9.93781	9.33587	0	0	0	0
Chr1plus	unclassified	unclassified_allophryne	5695567	5695893	4.21517	16.1341	29.1732	5.2124	14.8097	21.3019	2.1245	17.2432	21.2145	1.51706	9.32938	9.84247	0	0	0.395178	0
Chr1plus	soloLTR	soloLTR_grenouille	5737277	5737627	5.02773	19.1754	25.9432	7.50586	28.7909	19.8747	3.6272	15.1256	31.4755	9.10236	14.8053	13.3163	0	0.600734	0.0920199	0.225017
Chr1plus	Gypsy_Ty3	gypsy_Ty3_grenouille	5766918	5767336	3.09789	19.7939	17.8936	5.83789	65.7633	17.8132	3.36811	12.3526	32.7346	7.93539	35.5429	10.2043	0	0	0.1541	0.753646
Chr1plus	soloLTR	soloLTR_grenouille	5766918	5767238	3.09789	19.7939	17.8936	5.83789	65.7633	17.8132	3.36811	12.3526	32.7346	7.93539	35.5429	10.2043	0	0	0.201294	0
Chr1plus	Gypsy_Ty3	gypsy_Ty3_grenouille	5767488	5775468	4.46909	19.4847	27.9427	6.04639	18.4862	18.0775	3.47175	16.9407	17.5633	5.95154	13.7405	11.9412	0.366173	11.4034	4.68979	21.4852
Chr1plus	Gypsy_Ty3	gypsy_Ty3_grenouille	5775585	5779775	5.73872	55.0519	21.0724	10.2163	152.032	31.6621	11.0889	22.991	62.8252	15.4623	73.4181	22.5798	0.624744	13.1172	4.83489	25.2245
Chr1plus	soloLTR	soloLTR_grenouille	5779416	5779775	5.73872	55.0519	21.0724	10.2163	152.032	31.6621	4.71536	22.991	62.8252	15.4623	73.4181	18.8165	0.678286	2.45983	1.61483	3.07127
Chr1plus	soloLTR	soloLTR_grenouille	5779776	5779818	2.99632	33.2992	18.6627	5.4209	55.9765	18.0247	2.17632	10.7896	27.3208	8.63557	35.7964	8.90164	0	0	0	0
Chr1plus	soloLTR	soloLTR_crapaud	5780143	5780509	3.96124	22.8867	26.7635	7.15837	28.9462	24.9491	2.74631	14.8735	32.8605	5.71815	14.1969	12.4478	0	0	0	0.430361
Chr1plus	soloLTR	soloLTR_crapaud	5780517	5780653	3.19946	19.4331	25.1741	5.97689	20.3504	22.9933	1.91723	13.4114	26.9431	4.55118	8.31531	8.17793	0	0	0	0
Chr1plus	soloLTR	soloLTR_pelodytes	5789140	5789268	2.79318	15.7733	20.5597	2.84945	10.0975	20.4561	1.65815	15.4786	15.5489	1.10862	9.6843	7.23711	0	0	0	1.23056
Chr1plus	soloLTR	soloLTR_capensibufo	5816800	5817064	4.01203	18.9692	26.866	4.65641	13.4634	22.0947	2.33177	18.5541	21.4663	1.9255	8.72094	10.2043	0	0	0	0.596637
Chr1plus	soloLTR	soloLTR_crapaud	5825114	5825517	4.62145	23.2991	27.7376	5.2819	32.0014	19.7161	2.17632	13.2097	28.5168	5.36806	20.2305	11.2175	0	0.208692	0.479508	0
Chr1plus	soloLTR	soloLTR_crapaud	5828523	5828816	4.16438	14.6393	20.2521	5.14291	16.3632	17.8661	3.05721	12.6047	22.9142	3.38421	7.80828	10.2043	0.415537	0.14352	0.659529	0
Chr1plus	unclassified	unclassified_schoutedenella	5829604	5829844	2.7424	10.1032	15.5351	3.68343	6.26564	11.1531	1.65815	8.57119	10.3869	1.05027	5.67875	5.86206	0	0.700856	0.670979	0
Chr1plus	soloLTR	soloLTR_astylosternus	6256512	6256680	5.07851	5.61859	4.05041	3.96143	5.4889	5.60297	2.53904	5.69732	5.98035	1.69211	6.59141	5.86206	0	0	0	0
Chr1plus	Tc1_mariner	Tc1_mariner-like_pelobate	6377981	6378947	4.21517	24.794	20.3033	4.58692	27.4445	17.0732	2.38359	14.1677	16.682	4.31779	18.2531	9.7701	0.252075	2.3507	3.06733	28.0456
Chr1plus	soloLTR	soloLTR_crapaud	6379156	6379601	5.94186	27.7837	28.6605	7.15837	42.6685	21.5662	3.78265	17.3441	38.2742	8.63557	29.5092	18.5994	0	0	0	0
Chr1plus	Tc1_mariner	Tc1_mariner-like_pelobate	6379603	6380317	4.31674	27.5259	26.661	4.86491	28.2213	23.7334	2.79813	13.1593	28.8945	5.7765	14.1462	10.2767	0.341043	0.471164	0.541294	0.44121
Chr1plus	soloLTR	soloLTR_crapaud	6386369	6386810	2.59004	19.2785	13.8945	4.37842	61.31	18.5532	2.33177	13.0585	26.4394	5.48476	45.1258	9.33587	0	0.190709	0.803349	0
Chr1plus	Copia_Ty1	copia_Ty1_hyla	6386812	6388304	3.80889	58.3509	25.7381	5.90739	123.811	30.0763	3.10903	20.5709	31.2237	7.11851	70.0717	11.2175	0.0816035	0.169107	0.712353	0.422284
Chr1plus	soloLTR	soloLTR_hyla	6387687	6388304	3.45339	54.8457	25.7381	4.44792	111.28	26.9048	3.10903	15.2769	31.2237	7.11851	65.1535	11.2175	0.19733	0.136309	0	0.255287
Chr1plus	soloLTR	soloLTR_grenouille	6413344	6413702	4.36752	51.2374	18.2525	8.68734	145.301	31.8735	5.54444	26.1673	60.2442	14.1203	70.8323	18.3823	0	0	0.359855	0
Chr1plus	Copia_Ty1	copia_Ty1_hyla	6413707	6419182	5.58637	72.1654	21.2262	6.39388	156.693	42.3923	3.52357	22.991	33.8677	7.76035	97.9584	17.948	0	0.0307225	0.105886	0.143847
Chr1plus	soloLTR	soloLTR_hyla	6413707	6414197	5.28165	70.8767	19.8932	4.65641	150.893	25.5834	3.52357	16.0332	27.1319	7.76035	97.9584	15.9216	0	0.171638	0	0
Chr1plus	soloLTR	soloLTR_hyla	6418553	6419182	4.67223	57.1653	16.6118	5.76839	140.278	33.6707	3.26448	17.4449	32.4198	7.41026	82.7982	13.6781	0	0	0.409628	0
Chr1plus	soloLTR	soloLTR_crapaud	6419407	6419931	4.72302	69.021	25.9944	6.46338	158.919	42.2337	3.10903	18.4028	39.848	5.95154	72.9618	12.1583	0	0	0	0
Chr1plus	Tc1_mariner	Tc1_mariner-like_discoglosse	6420121	6420495	1.87905	21.5465	7.22922	2.98845	32.312	8.82733	1.76178	8.26868	19.0742	5.07632	17.2898	8.03319	0	0.224874	0.0861149	0.421155
Chr1plus	soloLTR	soloLTR_crapaud	6420495	6420889	4.06281	16.031	16.6118	4.23942	28.5319	17.2846	2.59086	10.9913	23.2289	7.87704	17.3912	9.55298	1.39057	0.426918	0.326974	0.399777
Chr1plus	Tc1_mariner	Tc1_mariner-like_discoglosse	6420890	6421652	20.2633	21.6496	21.944	8.54834	28.5319	22.359	4.87081	15.6298	22.9771	16.8627	16.6813	9.55298	4.07439	1.32445	2.53598	1.75702
Chr1plus	soloLTR	soloLTR_pelodytes	6433003	6433130	3.91046	19.2785	19.5343	3.89193	13.6705	19.8747	2.1245	15.176	15.2971	1.86715	9.12656	5.86206	0	1.32445	0	1.24025
Chr1plus	soloLTR	soloLTR_crapaud	6795844	6796049	4.21517	7.26808	3.48643	4.51742	11.7028	9.83163	2.69449	6.40318	8.93905	3.03412	10.2927	9.40824	7.72088	2.05129	1.57107	1.5367
Chr1plus	unclassified	unclassified_batrachyla	7057129	7057227	4.82459	3.71136	3.12753	3.96143	3.93544	5.02153	2.38359	5.89899	4.28067	1.86715	9.83641	8.61216	0.621186	3.86186	3.61507	4.8218
Chr1plus	MITE	MITE_discodeles	7059141	7059216	10.3094	3.50518	3.07626	6.39388	4.29792	4.96867	3.98992	5.54606	3.39936	3.03412	5.27313	4.63175	0.811683	0.560685	0	0
Chr1plus	soloLTR	soloLTR_hyla	7260865	7260938	4.97694	28.7631	6.51142	4.16992	57.4264	14.0074	2.07269	9.37789	17.1227	3.15082	25.7065	7.96082	0	0	0	0
Chr1plus	soloLTR	soloLTR_xenopus	7260933	7261167	4.31674	22.9898	6.51142	3.82243	52.041	14.0074	1.96905	10.5375	17.1856	2.15889	26.3656	9.55298	0	0	0	0
Chr1plus	Gypsy_Ty3	gypsy_Ty3_grenouille	7261661	7263717	7.1607	54.7941	20.7648	6.25488	115.06	22.9405	3.67902	12.0501	34.4972	12.8367	66.6746	22.5074	0	0.081812	0.0313297	0.153222
Chr1plus	soloLTR	soloLTR_grenouille	7261661	7262013	5.78951	48.9178	11.7923	6.25488	115.06	21.8305	3.67902	12.0501	34.4972	12.8367	66.6746	12.6649	0	0	0.0914971	0.447478
Chr1plus	soloLTR	soloLTR_crapaud	7264589	7264932	4.7738	39.8456	6.46015	3.33594	72.8574	19.6633	1.91723	8.97454	20.3332	3.79265	34.9345	8.61216	0	0	0	0
Chr1plus	soloLTR	soloLTR_crapaud	7265377	7265736	4.01203	33.7631	5.58855	3.61393	63.0188	21.8305	2.43541	9.42831	17.6263	2.91742	29.0529	6.5134	0	0	0	0.438752
Chr1plus	Gypsy_Ty3	gypsy_Ty3_crapaud	7266259	7268747	5.53558	37.6806	13.5868	4.65641	65.6079	22.359	2.74631	8.52077	18.8224	4.72623	27.6839	12.4478	0	0.0676067	0	0.221581
Chr1plus	soloLTR	soloLTR_crapaud	7268574	7268747	2.64083	20.0001	4.87075	2.08496	49.6591	12.9503	1.76178	5.69732	14.6676	2.39229	15.6166	5.28309	0	0	0	0
Chr1plus	soloLTR	soloLTR_crapaud	7268748	7268899	2.64083	24.9486	4.46058	2.77995	67.7828	16.4389	1.55451	8.26868	20.8998	4.43448	24.4389	7.02	0	0	0	0
Chr1plus	soloLTR	soloLTR_crapaud	7456458	7456855	4.21517	11.598	6.61397	4.30892	23.6644	14.0074	3.00539	8.8737	18.067	5.95154	16.3771	9.7701	0	0	0.649007	0.198378
Chr1plus	Tc1_mariner	Tc1_mariner-like_discoglosse	7641514	7641588	2.94554	15.0516	11.8949	3.89193	32.2603	16.016	2.79813	12.1509	23.0401	4.08439	16.0222	8.61216	0	0	0	0
Chr1plus	Tc1_mariner	Tc1_mariner-like_pelobate	7641620	7642847	4.01203	28.7631	12.5101	4.86491	55.4069	19.2404	2.59086	12.6551	31.2237	5.60145	23.9319	9.48061	0	0	0.0524971	0.128372
Chr1plus	soloLTR	soloLTR_crapaud	7642856	7642920	2.28533	15.1032	7.58812	3.33594	24.0269	8.56303	1.5027	6.25193	10.5758	3.26751	22.9685	5.28309	0	0	0	0
Chr1plus	Gypsy_Ty3	gypsy_Ty3_crapaud	7643549	7645228	3.50417	23.196	10.1517	3.19694	31.4317	9.14448	1.03634	3.88224	11.3941	4.08439	12.7772	10.4938	0.0362574	0.250455	0.134276	0.093813
Chr1plus	Gypsy_Ty3	gypsy_Ty3_crapaud	7646455	7647666	4.16438	24.5878	16.3555	4.30892	51.4196	15.4346	2.53904	7.96616	22.9142	4.84292	19.6728	13.0992	0	0.173623	0.0797861	0.260136
Chr1plus	soloLTR	soloLTR_crapaud	7647666	7648088	5.73872	49.2271	20.5084	7.92285	72.3396	31.2921	5.02626	25.0581	41.2959	7.702	62.8719	39.6594	0	0.398591	0	0
Chr1plus	Gypsy_Ty3	gypsy_Ty3_crapaud	7648088	7650162	4.06281	46.4951	17.3809	5.83789	81.6086	31.3978	3.21266	14.1173	32.7975	4.72623	47.8638	32.1328	0	0.223031	0.0310578	0.227838
Chr1plus	soloLTR	soloLTR_crapaud	7649719	7650162	3.55496	41.5466	17.2271	3.68343	64.2098	26.0063	2.07269	7.05863	32.7975	4.37614	23.8305	12.086	0	0.0949241	0.145404	0.355558
Chr1plus	soloLTR	soloLTR_crapaud	7650168	7650377	3.35182	47.2683	17.1245	4.65641	69.2845	21.1433	2.53904	9.12579	33.1123	5.8932	41.2216	13.2439	0	0	0	0
Chr1plus	Tc1_mariner	Tc1_mariner-like_discoglosse	7650378	7650911	3.4026	44.3302	17.9449	4.65641	66.4365	21.1433	2.59086	11.1425	31.0978	5.8932	41.2216	11.4346	0	0	0	0
Chr1plus	MITE	MITE_mantella	7651003	7651284	3.09789	33.8146	21.2262	3.47494	35.0047	18.8175	1.60633	8.21826	15.2971	1.40036	10.0392	5.64495	0	0	0	0
Chr1plus	MITE	MITE_discodeles	7660409	7660656	3.7581	18.0413	24.6101	4.37842	9.73504	20.2976	2.02087	14.6719	16.745	0.933576	7.19984	5.64495	0	0	0.391178	0
Chr1plus	soloLTR	soloLTR_crapaud	7663200	7663584	4.16438	22.2682	26.9173	5.6989	36.5582	27.222	3.78265	17.9491	38.4001	6.24329	22.5122	12.6649	0	0.219018	0.167745	0.410188
Chr1plus	MITE	MITE_mantella	7670315	7670639	2.64083	19.0207	31.8906	3.05794	10.6153	21.1962	1.86542	12.4534	19.5148	1.63376	5.62805	6.44103	0	0	0.69583	0
Chr1plus	soloLTR	soloLTR_crapaud	7687270	7687461	2.64083	20.5671	34.6592	3.96143	16.881	24.5791	1.76178	18.1508	27.8244	2.74238	7.80828	6.94763	0	0	0	0
Chr1plus	Tc1_mariner	Tc1_mariner-like_discoglosse	7687637	7687803	2.53926	18.6599	30.455	3.68343	15.5346	23.3105	2.33177	17.7474	20.8998	1.8088	7.40266	6.0068	0	0	0	0
Chr1plus	MITE	MITE_discodeles	7694658	7694767	2.13298	6.9588	10.3568	3.19694	4.81574	8.66875	1.39906	7.05863	7.23937	0.641833	1.72391	2.89484	0.558497	0	0	0
Chr1plus	Tc1_mariner	Tc1_mariner-like_discoglosse	7710448	7710840	3.7581	12.165	22.6618	4.16992	13.774	19.9804	2.1245	10.3358	25.9358	4.78458	6.89563	6.80288	2.95063	8.36737	10.8452	10.2463
Chr1plus	soloLTR	soloLTR_crapaud	7710841	7710970	3.7581	12.165	22.6618	4.16992	14.033	19.9804	1.76178	10.3358	25.9358	5.8932	6.89563	7.16474	0	1.95588	2.996	2.44205
Chr1plus	soloLTR	soloLTR_crapaud	7710988	7711296	4.92616	15.6186	24.6101	4.86491	19.1076	20.3504	2.22814	10.6384	31.2237	6.71007	7.80828	7.96082	0	0.13653	0.104568	0.511403
Chr1plus	soloLTR	soloLTR_rana	7714884	7715391	3.30103	11.8557	14.0995	4.51742	10.46	15.0646	2.02087	10.6384	13.3456	1.40036	9.7857	8.46742	0	1.07824	0.127049	0.155337
Chr1plus	Tc1_mariner	Tc1_mariner-like_discoglosse	7728418	7728547	2.3869	12.8351	16.3555	3.47494	14.2401	14.7474	1.39906	9.73082	15.6119	3.15082	8.31531	5.13835	0	0	0	0
Chr1plus	soloLTR	soloLTR_crapaud	7728639	7729005	3.19946	22.6805	17.7398	4.23942	28.8944	18.659	2.38359	12.1005	24.488	5.42641	18.7095	10.7109	0	0	0	1.50626
Chr1plus	Gypsy_Ty3	gypsy_Ty3_crapaud	7749169	7749417	2.69161	16.598	24.7639	3.68343	24.0787	22.1476	1.8136	15.1256	25.684	3.26751	9.43078	6.87525	0	0.339124	0	0
Chr1plus	soloLTR	soloLTR_crapaud	7749460	7749743	3.14868	19.4331	27.3275	3.89193	28.3248	25.7948	2.07269	17.3441	30.0277	3.67595	16.225	15.6322	0	0	0	0.55658
Chr1plus	Gypsy_Ty3	gypsy_Ty3_crapaud	7750505	7751452	2.94554	19.6908	32.352	3.40544	14.1365	23.2048	7.66894	18.3524	21.4663	3.50091	9.22797	16.4282	0.771399	1.64298	4.79534	1.8296
Chr1plus	soloLTR	soloLTR_crapaud	7751518	7751744	2.59004	20.8764	35.2745	4.03093	14.0847	24.2091	1.91723	15.6802	21.4663	1.28367	8.21391	5.35546	0	0	0	0
Chr1plus	soloLTR	soloLTR_crapaud	7751818	7751872	2.53926	16.8042	25.3792	3.12744	10.7707	22.2533	1.55451	11.0921	16.3043	1.10862	6.03367	6.36866	0	0	0	0
Chr1plus	soloLTR	soloLTR_crapaud	7752075	7752502	2.89475	17.8867	25.9944	4.30892	23.1466	24.0505	2.02087	14.4198	35.7562	3.79265	11.611	10.3491	0	0	0	0
Chr1plus	unclassified	unclassified_amolops	7752507	7752812	2.13298	13.4021	21.4826	3.75293	16.9328	19.1347	1.96905	13.008	26.0617	3.15082	8.46742	6.22391	0	0	0	0
Chr1plus	soloLTR	soloLTR_atelopus	7753756	7754115	2.3869	18.4537	28.0453	4.23942	13.8776	24.3148	2.59086	15.9323	20.0814	0.933576	6.59141	5.86206	0	0.23427	0.269139	0
Chr1plus	unclassified	unclassified_amolops	7754252	7754836	3.60574	19.0723	27.7376	4.51742	17.0881	24.6848	1.96905	17.4953	23.7325	2.15889	7.04773	9.11876	0	0.576046	0.220596	0.943994
Chr1plus	soloLTR	soloLTR_xenopus	7754922	7754982	2.48847	12.2681	18.2525	2.84945	7.87088	16.3861	1.5027	10.5879	12.842	2.10055	5.37453	7.45422	0	0	0	1.3126
Chr1plus	soloLTR	soloLTR_cochranella	7762990	7763144	1.26963	7.93819	10.8182	2.36296	6.57633	10.8359	1.13998	5.89899	11.1423	0.525136	4.41117	2.46062	0.3953	0.546122	0	0
Chr1plus	soloLTR	soloLTR_crapaud	7766032	7766225	2.18376	9.43305	13.7919	2.64095	8.64761	11.7345	0.932709	7.51239	12.7161	1.22532	5.22242	4.77649	11.986	32.6824	14.5182	8.16125
Chr1plus	mutator_like	mutator-like_dendrobates	7768998	7769391	2.69161	9.84542	16.0478	3.33594	10.2529	19.5047	2.38359	10.8905	16.1155	1.16697	6.94633	8.82927	1.54901	6.31306	2.3766	2.20437
Chr1plus	soloLTR	soloLTR_crapaud	7771033	7771253	3.60574	13.8145	20.2008	3.89193	15.1722	16.8618	1.96905	10.1846	19.7666	3.15082	9.38008	7.23711	0.55342	1.14686	0.878372	0
Chr1plus	soloLTR	soloLTR_centrolene	7771301	7771481	2.59004	9.63923	14.9711	2.64095	12.6866	13.9546	1.60633	9.62998	15.6119	1.9255	7.14914	5.78969	0.676402	2.10257	1.07357	0
Chr1plus	soloLTR	soloLTR_crapaud	7771537	7771617	0.660207	5.92787	4.51185	2.08496	21.8003	9.03876	1.03634	4.99146	11.7718	2.74238	8.72094	4.70412	0	0	0	4.92225
Chr1plus	Tc1_mariner	Tc1_mariner-like_discoglosse	7771621	7772169	2.33612	12.2681	11.0745	3.33594	26.15	17.0732	1.34725	9.37789	21.907	4.14274	12.3716	7.16474	1.22197	3.91354	3.40877	2.87431
Chr1plus	soloLTR	soloLTR_xenopus	7772165	7772399	1.77748	8.6083	12.9716	2.01546	11.0814	13.0031	1.5027	7.71407	15.486	3.26751	7.70688	5.28309	2.34139	1.97677	2.75273	2.69251
Chr1plus	Gypsy_Ty3	gypsy_Ty3_crapaud	7773885	7774347	3.30103	38.2476	17.1758	3.40544	56.3389	19.4518	2.48722	8.57119	21.2145	3.38421	17.3912	9.2635	0	0	0	0.681871
Chr1plus	soloLTR	soloLTR_crapaud	7773885	7774287	3.25025	36.6497	17.1758	3.40544	56.3389	19.4518	2.48722	8.57119	21.2145	3.38421	17.3912	9.2635	0	0	0	0.783642
Chr1plus	soloLTR	soloLTR_hyla	7776238	7776714	5.58637	65.5159	19.0728	4.93441	142.194	29.4949	2.74631	13.9156	28.8945	8.22714	95.2205	15.2703	0	0	0.270647	0
Chr1plus	Gypsy_Ty3	gypsy_Ty3_crapaud	7776717	7777035	3.45339	35.4641	14.3559	3.05794	51.0572	17.6547	1.5027	6.65528	16.5561	5.19301	25.9093	10.8557	0	0	0	0
Chr1plus	Copia_Ty1	copia_Ty1_nephelobates	7777045	7777464	3.96124	35.4641	14.3559	3.05794	65.0383	21.6719	1.76178	8.57119	19.8296	2.27559	27.0248	7.52659	0	0	0	0
Chr1plus	Copia_Ty1	copia_Ty1_nephelobates	7777045	7778253	3.96124	35.4641	14.3559	3.75293	65.0383	22.2533	2.38359	10.235	19.8296	2.27559	27.0248	7.52659	0	0	0	0.130391
Chr1plus	Copia_Ty1	copia_Ty1_nephelobates	7778394	7779307	2.99632	24.6909	10.7157	1.87647	27.3927	13.6903	0.932709	3.57973	11.2053	2.56733	5.88156	6.73051	0.0666771	0.184234	0.035276	0.172521
Chr1plus	Copia_Ty1	copia_Ty1_nephelobates	7779458	7782548	3.35182	33.093	14.9199	3.68343	80.3659	25.1077	1.86542	10.6888	21.9699	2.68403	35.8978	9.11876	0	0.0272177	0.0208459	0.280361
Chr1plus	Copia_Ty1	copia_Ty1_nephelobates	7782096	7782548	3.35182	33.093	14.9199	3.68343	80.3659	25.1077	1.86542	10.6888	21.9699	2.15889	35.8978	7.81608	0	0	0	0
Chr1plus	Gypsy_Ty3	gypsy_Ty3_crapaud	7782572	7784777	2.33612	18.6599	9.94659	2.57145	30.7586	11.7345	0.880892	5.19313	12.7791	3.38421	20.839	11.507	0.0552165	0.286064	0.146063	1.03579
Chr1plus	soloLTR	soloLTR_crapaud	7785484	7785881	3.30103	32.3198	24.0461	4.16992	33.037	19.5047	2.69449	13.4618	30.4683	6.00989	20.332	9.2635	0	0.423692	0.162252	0.198378
Chr1plus	unclassified	unclassified_amolops	7793770	7794008	3.80889	22.062	30.5063	5.07341	18.9523	23.1519	2.95358	19.1591	26.7542	5.01797	9.93781	10.4938	15.6027	0.883433	0.541294	0
Chr1plus	soloLTR	soloLTR_arthroleptis	7794013	7794217	3.80889	19.0723	28.558	5.07341	18.9523	22.5705	2.95358	19.1591	26.7542	5.01797	10.0392	10.7109	0	0.824537	0.631509	0
Chr1plus	soloLTR	soloLTR_crapaud	7794223	7794445	2.23455	15.4125	23.5847	5.3514	24.1305	23.0991	2.53904	18.2516	25.3693	4.08439	12.1688	9.33587	0	0	0	0
Chr1plus	unclassified	unclassified_microhyla	7801844	7801938	2.64083	20.1032	31.3779	4.58692	15.2239	25.6891	1.8136	19.4616	21.0886	1.51706	8.72094	7.30948	0	0.89471	1.02788	1.67566
Chr1plus	unclassified	unclassified_adenomus	7801946	7802111	2.89475	24.8971	35.0694	4.93441	25.5804	27.4334	1.8136	22.4868	26.2506	1.69211	13.7405	10.3491	0	0	1.17116	0
Chr1plus	unclassified	unclassified_allophryne	7838298	7838610	4.1136	35.0002	16.3042	4.58692	16.6221	18.0247	2.84994	11.0417	16.3673	2.15889	23.9319	6.94763	0	0.26956	0	0.252423
Chr1plus	soloLTR	soloLTR_crapaud	7839096	7839172	4.26595	18.0413	21.3288	3.61393	10.9778	17.0204	2.33177	12.6551	17.4374	2.50898	12.8279	8.10556	0	0	0	0
Chr1plus	unclassified	unclassified_callulops	7840348	7840445	2.53926	19.2785	27.9427	3.47494	10.9778	21.3547	1.8136	15.6802	17.2486	1.10862	9.58289	6.22391	0	0	0	0
Chr1plus	soloLTR	soloLTR_xenopus	7841550	7841630	3.19946	18.6599	24.5076	4.30892	12.6348	17.9718	2.33177	13.1089	18.8224	1.75045	9.32938	8.03319	0	0	0	0
Chr1plus	soloLTR	soloLTR_crapaud	7842721	7842917	3.65653	27.7321	29.0194	5.3514	30.6032	22.5705	3.16085	16.0836	32.9234	3.55926	24.3882	12.8821	0	0	0	0
Chr1plus	soloLTR	soloLTR_crapaud	7843029	7843097	2.7424	24.2785	25.8406	3.82243	23.6644	16.7561	1.70997	9.73082	25.6211	2.68403	20.1798	12.2307	0	0	0	0
Chr1plus	unclassified	unclassified_cardioglossa	7843440	7843551	2.53926	18.4537	16.7144	2.22396	5.4889	9.93735	1.34725	7.86533	11.6459	0.991924	12.4223	6.15154	1.09687	0	0	0
Chr1plus	soloLTR	soloLTR_crapaud	7863283	7863697	4.46909	22.062	18.6114	5.14291	38.8884	19.9804	3.52357	15.2769	28.7686	7.64365	27.5825	26.2707	0	0	0	0
Chr1plus	soloLTR	soloLTR_nyctibates	8130431	8130902	2.3869	2.21651	2.92245	2.84945	2.43376	4.86296	1.86542	3.63015	4.02887	0.991924	5.62805	5.35546	0.387746	6.16039	5.33364	7.35725
Chr1plus	MITE	MITE_discodeles	8186535	8186756	4.21517	4.17528	3.38389	3.75293	4.09079	5.55012	2.33177	5.29397	4.34362	1.34201	7.30125	7.02	0	1.33194	1.60306	3.91998
Chr1plus	MITE	MITE_discodeles	8404110	8404271	2.69161	3.81446	3.48643	2.71045	2.22663	3.33007	1.39906	2.52094	4.40657	1.57541	1.87602	3.11196	0	0.261189	0	0
Chr1plus	unclassified	unclassified_leptodactylodon	8410852	8411444	3.14868	7.732	6.97286	3.68343	12.5831	7.82302	2.48722	9.88208	9.002	1.9255	13.0814	7.45422	0.411326	0.213098	0.380826	0.532135
Chr1plus	unclassified	unclassified_leptodactylodon	8412892	8413150	4.72302	14.6908	18.7652	3.61393	9.42435	11.7345	2.1245	12.2013	14.7305	1.9255	6.28719	9.2635	0	0.32598	0.624166	0
Chr1plus	soloLTR	soloLTR_ascaphus	8413179	8413321	4.1136	14.6908	18.7652	4.58692	9.73504	12.4745	2.53904	15.2265	16.9968	3.09247	9.53219	14.9084	0	0.296137	0	0
Chr1plus	soloLTR	soloLTR_astylosternus	8413485	8413654	3.14868	13.0929	13.8432	3.75293	8.90652	9.67306	2.22814	12.403	11.7718	2.68403	8.92375	9.84247	0	1.24412	1.52459	0
Chr1plus	soloLTR	soloLTR_grenouille	8415604	8415941	3.70732	14.2269	17.1245	5.2819	12.0652	10.5188	2.90176	15.2265	19.7037	5.01797	11.104	12.086	0	1.24782	1.52911	3.73916
Chr1plus	soloLTR	soloLTR_ascaphus	8416385	8416436	3.65653	12.9898	14.3046	3.47494	8.33692	9.72592	2.1245	10.2854	10.4499	1.22532	8.51813	7.81608	0	0	0	0
Chr1plus	MITE	MITE_discodeles	8732592	8732767	3.80889	4.07219	3.38389	2.43246	4.03901	4.70438	2.43541	2.77303	4.28067	1.69211	2.99148	3.61855	0	1.20147	0.55212	0
Chr1plus	Tc1_mariner	Tc1_mariner-like_discoglosse	8762203	8764069	3.80889	46.959	25.0203	5.6989	50.1251	24.3676	3.10903	15.9323	36.2598	7.35191	45.1258	10.6386	2.64254	3.3578	0.224379	1.64603
Chr1plus	soloLTR	soloLTR_cyclorana	8772728	8772921	4.06281	15.464	23.0207	4.10042	9.63147	17.1261	2.79813	13.1593	15.8637	1.28367	5.62805	4.84886	0	1.08941	1.00125	0
Chr1plus	Copia_Ty1	copia_Ty1_centrolene	8799677	8799765	1.82826	11.5465	10.3055	1.94596	16.3114	9.93735	1.08816	8.01658	13.3456	1.8088	10.5463	3.61855	4.15065	6.68999	2.19593	0
Chr1plus	soloLTR	soloLTR_centrolene	8799677	8799764	1.82826	11.5465	10.3055	1.94596	16.3114	9.93735	1.08816	8.01658	13.3456	1.8088	10.5463	3.61855	4.19836	6.76689	2.22117	0
Chr1plus	Copia_Ty1	copia_Ty1_centrolene	8799924	8802531	3.09789	24.5362	12.869	2.91895	24.6483	10.5716	1.34725	2.97471	12.2125	5.8932	9.88711	12.4478	0	0.112911	0	0.0604189
Chr1plus	soloLTR	soloLTR_grenouille	8802669	8802713	1.32041	11.1341	4.87075	2.50195	25.1661	7.29444	1.19179	4.0335	16.745	5.42641	15.0081	7.96082	0	0	0	3.57982
Chr1plus	Copia_Ty1	copia_Ty1_centrolene	8802715	8804649	2.99632	36.959	17.9449	3.68343	54.0088	17.4432	1.8136	11.3442	19.263	5.42641	34.1232	7.96082	0	0.347892	0.0666122	0.407218
Chr1plus	soloLTR	soloLTR_centrolene	8804466	8804649	2.89475	36.959	17.9449	3.68343	54.0088	17.2846	1.8136	11.3442	19.263	3.09247	34.1232	6.5134	0	0.229789	0	0
Chr1plus	soloLTR	soloLTR_crapaud	8812865	8813181	4.7738	59.3818	28.3016	5.00391	67.9381	28.0149	2.79813	11.6467	28.5168	3.03412	22.7657	9.04639	0	0	0	0

## Sheet: Coverage_Copia_Ty1
					ChIPseq coverage
					WT			∆PaHP1			∆PaKmt1			∆PaKmt6			RNAseq TPM
chromosome	familly	name	start	stop	H3K4me3	H3K9me3	H3K27me3	H3K4me3	H3K9me3	H3K27me3	H3K4me3	H3K9me3	H3K27me3	H3K4me3	H3K9me3	H3K27me3	M1	M4	P2	P4
Chr1plus	Copia_Ty1	copia_Ty1_hyla	340694	343008	4.97694	67.1653	21.6364	8.68734	156.796	36.2079	4.35264	18.8062	48.2205	12.6033	80.618	16.2835	0.0526156	0	0.695916	0.306311
Chr1plus	Copia_Ty1	copia_Ty1_hyla	343373	345177	3.55496	55.7735	14.6635	4.65641	130.543	34.6221	2.90176	17.3441	31.6014	9.16071	82.0377	13.9676	0	0	0.0357062	0.174625
Chr1plus	Copia_Ty1	copia_Ty1_hyla	354549	356829	3.45339	67.5777	19.1754	5.6294	178.027	41.8637	3.00539	20.7725	39.848	4.90127	97.1472	17.0072	0	0	0	0.207253
Chr1plus	Copia_Ty1	copia_Ty1_hyla	357324	357458	1.92984	22.5259	10.6644	3.75293	63.8474	15.9103	2.17632	10.84	19.263	4.43448	41.5259	10.132	0	0	0	0
Chr1plus	Copia_Ty1	copia_Ty1_centrolene	1798354	1804283	3.85967	17.3197	21.944	4.10042	27.5481	15.4346	7.15077	14.3693	15.9266	3.9677	12.5744	15.1256	0.841938	3.74484	3.94914	2.56366
Chr1plus	Copia_Ty1	copia_Ty1_hyla	5053927	5059506	6.55128	70.2581	13.3305	7.08887	193.924	40.278	4.50809	18.1003	33.49	10.1526	108.251	19.6126	0	0.0226123	0.0692747	0.437612
Chr1plus	Copia_Ty1	copia_Ty1_hyla	6386812	6388304	3.80889	58.3509	25.7381	5.90739	123.811	30.0763	3.10903	20.5709	31.2237	7.11851	70.0717	11.2175	0.0816035	0.169107	0.712353	0.422284
Chr1plus	Copia_Ty1	copia_Ty1_hyla	6413707	6419182	5.58637	72.1654	21.2262	6.39388	156.693	42.3923	3.52357	22.991	33.8677	7.76035	97.9584	17.948	0	0.0307225	0.105886	0.143847
Chr1plus	Copia_Ty1	copia_Ty1_nephelobates	7777045	7777464	3.96124	35.4641	14.3559	3.05794	65.0383	21.6719	1.76178	8.57119	19.8296	2.27559	27.0248	7.52659	0	0	0	0
Chr1plus	Copia_Ty1	copia_Ty1_nephelobates	7777045	7778253	3.96124	35.4641	14.3559	3.75293	65.0383	22.2533	2.38359	10.235	19.8296	2.27559	27.0248	7.52659	0	0	0	0.130391
Chr1plus	Copia_Ty1	copia_Ty1_nephelobates	7778394	7779307	2.99632	24.6909	10.7157	1.87647	27.3927	13.6903	0.932709	3.57973	11.2053	2.56733	5.88156	6.73051	0.0666771	0.184234	0.035276	0.172521
Chr1plus	Copia_Ty1	copia_Ty1_nephelobates	7779458	7782548	3.35182	33.093	14.9199	3.68343	80.3659	25.1077	1.86542	10.6888	21.9699	2.68403	35.8978	9.11876	0	0.0272177	0.0208459	0.280361
Chr1plus	Copia_Ty1	copia_Ty1_nephelobates	7782096	7782548	3.35182	33.093	14.9199	3.68343	80.3659	25.1077	1.86542	10.6888	21.9699	2.15889	35.8978	7.81608	0	0	0	0
Chr1plus	Copia_Ty1	copia_Ty1_centrolene	8799677	8799765	1.82826	11.5465	10.3055	1.94596	16.3114	9.93735	1.08816	8.01658	13.3456	1.8088	10.5463	3.61855	4.15065	6.68999	2.19593	0
Chr1plus	Copia_Ty1	copia_Ty1_centrolene	8799924	8802531	3.09789	24.5362	12.869	2.91895	24.6483	10.5716	1.34725	2.97471	12.2125	5.8932	9.88711	12.4478	0	0.112911	0	0.0604189
Chr1plus	Copia_Ty1	copia_Ty1_centrolene	8802715	8804649	2.99632	36.959	17.9449	3.68343	54.0088	17.4432	1.8136	11.3442	19.263	5.42641	34.1232	7.96082	0	0.347892	0.0666122	0.407218
Chr2	Copia_Ty1	copia_Ty1_centrolene	265327	271248	3.80889	19.33	20.9186	4.65641	26.0982	15.5932	7.92802	15.7811	16.3043	4.20109	15.1095	13.8229	1.21321	5.4828	3.30719	2.40751
Chr2	Copia_Ty1	copia_Ty1_nephelobates	3064124	3064275	3.30103	20.1032	31.019	3.33594	24.7001	24.2619	2.48722	17.9995	23.3548	2.10055	15.363	6.5134	0	0.278486	0	0
Chr3	Copia_Ty1	copia_Ty1_nephelobates	654778	655219	4.72302	67.32	22.8156	4.58692	122.931	35.8907	3.00539	16.134	29.9018	2.21724	51.3116	8.82927	0.276083	0	0	0
Chr3	Copia_Ty1	copia_Ty1_nephelobates	654778	660462	4.72302	67.32	22.8156	4.58692	122.931	35.8907	3.00539	16.1844	29.9018	2.21724	51.3116	8.82927	0.0214202	0.0295928	0.0396638	0.263259
Chr3	Copia_Ty1	copia_Ty1_nephelobates	660016	660462	3.25025	42.526	11.2284	4.37842	97.5575	27.2749	1.8136	12.3022	22.0958	1.75045	39.0414	7.45422	0	0	0	0
Chr3	Copia_Ty1	copia_Ty1_centrolene	730914	736831	3.55496	15.0001	15.9966	5.4904	23.4573	14.536	7.72076	16.134	16.3043	4.90127	14.8053	18.0204	1.43008	5.9911	4.06057	4.41896
Chr3	Copia_Ty1	copia_Ty1_centrolene	890031	890710	2.79318	30.0517	11.6898	3.82243	54.1641	16.2275	1.91723	10.6888	15.3601	1.86715	28.4445	5.42783	0	0	0.426897	0.463953
Chr3	Copia_Ty1	copia_Ty1_centrolene	890783	893408	5.07851	43.3508	19.4317	3.61393	57.8924	23.3633	2.02087	7.36114	24.1103	3.851	19.5714	12.8097	0	0.0961175	0.0245387	0.0900069
Chr3	Copia_Ty1	copia_Ty1_centrolene	900514	902028	4.16438	45.3611	16.0478	3.61393	72.2878	28.8606	2.64267	11.2938	22.1588	2.91742	32.9063	8.68453	0	0.138875	0	0.104037
Chr3	Copia_Ty1	copia_Ty1_nephelobates	902049	902468	3.55496	45.3611	17.9961	3.61393	75.7055	29.1249	2.79813	11.2938	23.5437	2.15889	33.8697	8.68453	0	0	0.153733	0.187962
Chr3	Copia_Ty1	copia_Ty1_nephelobates	902049	904896	3.55496	45.3611	17.9961	3.61393	75.7055	29.1249	2.79813	11.2938	23.5437	3.50091	33.8697	11.3623	0	0.0738521	0.0678756	0.0829885
Chr3	Copia_Ty1	copia_Ty1_nephelobates	905055	907557	3.60574	39.0208	14.4584	3.33594	72.495	26.0063	1.65815	13.0585	21.5293	2.80073	36.8105	6.44103	0.048662	0.100843	0.0901075	0.125909
Chr3	Copia_Ty1	copia_Ty1_nephelobates	907137	907557	3.60574	39.0208	14.4584	3.33594	72.495	26.0063	1.65815	13.0585	21.5293	2.39229	36.8105	6.15154	0	0.200245	0	0
Chr3	Copia_Ty1	copia_Ty1_centrolene	907610	908661	3.50417	38.5054	17.4834	4.23942	66.1776	24.4205	2.22814	10.7896	20.0184	4.25944	28.3938	6.87525	0.231689	0.200054	0.122577	1.19895
Chr3	Copia_Ty1	copia_Ty1_hyla	941025	941306	4.06281	64.4849	18.2012	4.58692	128.161	29.0192	1.96905	12.2518	31.7273	4.55118	59.3227	11.0728	0	0	0	0
Chr3	Copia_Ty1	copia_Ty1_hyla	948761	949273	4.01203	52.3199	13.5868	4.51742	127.332	35.2036	2.17632	16.9407	32.6716	5.48476	67.1309	12.3031	0	0	0.188713	0.307641
Chr3	Copia_Ty1	copia_Ty1_hyla	949490	954944	4.97694	73.2479	21.8415	5.90739	167.204	46.251	3.05721	19.9658	37.5188	6.76842	79.249	13.8953	0.0223235	0.0308408	0.0472416	0.433202
Chr3	Copia_Ty1	copia_Ty1_nephelobates	962998	963444	3.25025	24.7424	28.0453	4.16992	31.9496	27.6977	2.74631	18.4533	24.1103	1.28367	33.1598	5.78969	0.272987	0	0	0
Chr3	Copia_Ty1	copia_Ty1_nephelobates	1343569	1344006	4.31674	43.6085	16.458	4.30892	87.7707	26.3234	1.96905	9.83166	21.2775	2.68403	35.7964	8.03319	0	0	0	0.36044
Chr3	Copia_Ty1	copia_Ty1_nephelobates	1343569	1349277	4.31674	44.2271	16.458	4.30892	87.7707	30.3935	1.96905	9.83166	23.7955	3.44256	40.9174	12.1583	0	0.125241	0.0902789	0.634684
Chr3	Copia_Ty1	copia_Ty1_nephelobates	1348831	1349277	3.35182	35.0002	9.99786	3.05794	87.6153	24.9491	1.65815	9.52914	19.263	2.15889	40.9174	6.94763	0	0	0.144426	0.706332
Chr3	Copia_Ty1	copia_Ty1_nephelobates	1381313	1381950	2.84397	23.0929	8.61354	1.59847	24.2858	13.7431	1.08816	2.11759	10.7017	1.9255	4.56328	6.15154	0	0	0.101121	0.370908
Chr3	Copia_Ty1	copia_Ty1_nephelobates	1382142	1382235	1.0157	5.87632	4.05041	0.903483	5.95494	3.70008	0.310903	0.352931	4.15477	1.34201	1.41969	4.41464	0	0	0	0
Chr3	Copia_Ty1	copia_Ty1_centrolene	4536642	4542563	4.16438	18.4537	24.969	3.68343	26.5124	14.3246	6.37351	14.7727	17.0597	4.14274	14.1462	16.7177	0.915045	7.05946	3.53564	2.47401
Chr3	Copia_Ty1	copia_Ty1_hyla	4705356	4709006	8.98897	106.908	35.4283	10.3553	218.521	55.2369	6.58078	20.5709	74.7859	12.6616	81.4292	35.1724	0.0333568	0.0460837	0.0441192	0.151039
Chr4	Copia_Ty1	copia_Ty1_centrolene	516746	518053	2.7424	23.6084	15.4326	3.47494	51.5232	16.3861	1.45088	12.3526	19.3889	6.47668	26.2135	7.67134	0.186308	0.933045	0.443554	1.32566
Chr4	Copia_Ty1	copia_Ty1_centrolene	518427	520791	2.69161	26.3404	14.8173	3.54443	48.7788	14.8003	2.38359	7.56281	24.6768	6.12659	25.7572	10.8557	0	0.0177882	0.0544957	0.166574
Chr4	Copia_Ty1	copia_Ty1_nephelobates	520794	521219	3.80889	49.3302	19.8419	3.33594	91.7061	29.7063	2.53904	10.3863	23.4807	2.74238	37.4696	8.82927	0	0.395778	0	0.370617
Chr4	Copia_Ty1	copia_Ty1_nephelobates	520794	522365	3.80889	49.3302	19.8419	3.33594	91.7061	29.7063	2.53904	10.3863	23.4807	2.74238	37.4696	8.82927	0	0.267673	0.0820038	0.401049
Chr4	Copia_Ty1	copia_Ty1_nephelobates	522461	526559	3.14868	45.7735	17.8423	5.2819	96.1594	28.8606	2.07269	11.4955	24.0473	2.74238	33.7683	8.53979	0.0148551	0.0513072	0.0157184	0.384363
Chr4	Copia_Ty1	copia_Ty1_nephelobates	526113	526559	2.99632	45.7735	17.8423	5.2819	96.1594	28.8606	2.07269	11.4955	24.0473	2.27559	33.7683	8.53979	0	0	0	0.706332
Chr4	Copia_Ty1	copia_Ty1_centrolene	526560	528825	2.84397	35.7734	15.0224	2.84945	48.4681	16.7561	1.86542	8.11742	16.745	2.56733	25.6051	8.90164	0	0.334183	0.113755	0.486792
Chr4	Copia_Ty1	copia_Ty1_centrolene	567635	573552	3.4026	37.2683	33.0186	4.79541	57.5817	27.0106	4.09355	19.26	26.0617	3.7343	33.5655	19.7573	0.246921	0.469054	0.576971	3.20774
Chr4	Copia_Ty1	copia_Ty1_hyla	1363519	1364528	4.16438	52.7323	11.1258	4.86491	149.081	36.525	2.48722	14.924	32.9234	7.11851	83.0517	15.1979	0	0.0833526	0.255358	0.234161
Chr4	Copia_Ty1	copia_Ty1_hyla	1364892	1370317	5.1293	72.2169	15.0737	8.27035	182.687	49.2639	5.02626	24.7052	54.2009	12.0781	95.0177	16.3559	0.0224428	0.0310056	0.0890516	0.188724
Chr5	Copia_Ty1	copia_Ty1_hyla	310480	316940	5.84029	73.2994	25.4817	5.6989	163.165	46.5681	3.00539	26.0665	35.0008	8.81062	103.181	15.8493	0.00942356	0	0.0697984	0.329166
Chr5	Copia_Ty1	copia_Ty1_centrolene	1128719	1129599	2.84397	34.0208	18.0987	4.10042	63.1742	20.8261	2.33177	14.1677	21.5922	3.03412	25.2502	6.80288	0	0	0.219593	1.70041
Chr5	Copia_Ty1	copia_Ty1_centrolene	1130025	1131699	2.59004	26.0311	16.458	3.05794	34.1244	14.906	1.19179	9.78124	16.682	3.03412	24.591	5.64495	0	0.226083	0.0769581	0.42342
Chr5	Copia_Ty1	copia_Ty1_centrolene	1176159	1176886	2.23455	31.5981	19.2266	2.91895	58.0478	21.0376	1.86542	11.6467	25.0545	2.39229	29.3571	6.36866	0.0837362	0.115685	0.265807	1.29996
Chr5	Copia_Ty1	copia_Ty1_centrolene	1178211	1178419	3.14868	16.031	15.4326	4.37842	41.3739	17.1261	2.17632	11.8988	20.9627	2.45064	14.5011	7.09237	0.585348	0.40434	0	0.75727
Chr5	Copia_Ty1	copia_Ty1_hyla	1324297	1327015	5.53558	82.9386	38.9147	6.74138	185.276	49.2639	3.16085	24.5539	41.7366	9.04401	106.172	16.8625	0.0447948	0.1083	0.509529	0.173854
Chr5	Copia_Ty1	copia_Ty1_hyla	1335168	1338729	3.96124	61.3921	23.3796	5.6294	158.505	44.9824	3.00539	24.5539	42.6179	9.21906	91.1135	14.2571	0	0	0.0271331	0.265395
Chr5	Copia_Ty1	copia_Ty1_centrolene	2556354	2558468	3.4026	36.8043	19.5343	4.30892	32.7781	20.6676	1.91723	13.8652	17.8152	3.20917	27.7346	8.46742	0.0287967	0.198919	0.457053	1.75096
Chr5	Copia_Ty1	copia_Ty1_centrolene	2558622	2561056	3.4026	33.66	24.5076	4.23942	66.6954	28.702	2.64267	16.4365	25.8099	3.61761	36.202	9.2635	0.0500215	0.0691066	0.132321	0.29121
Chr5	Copia_Ty1	copia_Ty1_centrolene	2566159	2566769	3.14868	47.7322	26.8148	4.03093	44.6362	27.3277	2.07269	19.8146	31.9791	4.37614	34.1739	10.928	0	0.0689367	0	0.258217
Chr5	Copia_Ty1	copia_Ty1_centrolene	2567239	2567356	2.43769	38.093	23.5334	2.43246	24.0269	14.8003	1.19179	5.6469	11.7089	2.15889	29.8641	5.71732	0	0	0	2.69251
Chr5	Copia_Ty1	copia_Ty1_centrolene	4438293	4439390	1.87905	17.7321	12.9716	2.84945	23.7162	10.9945	2.17632	9.98291	12.842	2.91742	23.6784	7.16474	0.110987	0.536663	0.205514	0.287169
Chr5	Copia_Ty1	copia_Ty1_centrolene	4439524	4441096	2.33612	29.0723	22.4567	3.89193	59.3423	19.8747	1.76178	13.6635	22.7883	2.10055	24.5403	8.39505	0.0387253	0.267502	0.0819516	1.15228
Chr5	Copia_Ty1	copia_Ty1_centrolene	4591172	4592521	2.59004	25.5672	24.7639	5.4209	33.6584	19.9804	2.38359	15.2265	24.1103	3.09247	22.6136	8.68453	0.0451269	0.0623445	0.429745	0.992478
Chr5	Copia_Ty1	copia_Ty1_centrolene	4593838	4596883	2.3869	26.2888	23.3283	3.47494	46.3968	19.3461	1.5027	13.0585	20.585	3.26751	19.47	10.8557	0.0399844	0.11048	0.021154	0.258641
Chr5	Copia_Ty1	copia_Ty1_hyla	4732846	4737032	5.18008	84.8459	27.3275	7.57536	207.75	54.2854	3.88629	31.5117	42.8697	7.29356	109.874	19.106	0	0	0.0307759	0.150513
Chr6	Copia_Ty1	copia_Ty1_nephelobates	214697	215739	1.87905	16.2372	5.43473	2.50195	22.8877	14.906	1.13998	2.06717	6.60986	2.10055	2.63656	5.5002	0.116845	0.242139	0	0.151163
Chr6	Copia_Ty1	copia_Ty1_hyla	3322240	3323857	3.55496	45.3611	18.15	4.23942	114.853	33.6707	2.17632	15.4786	28.328	4.31779	56.3312	9.33587	0	0.0520116	0.0398355	0.29223

[truncated: 6 more sheets: Coverage_Gypsy_Ty3, Coverage_Tc1_mariner, Coverage_SoloLTR, Coverage_MITE, Coverage_Mutator_like, Coverage_Unclassified]
