# Supplementary material for: Loss of EZH2-like or SU(VAR)3–9-like proteins causes simultaneous perturbations in H3K27 and H3K9 tri-methylation and associated developmental defects in the fungus Podospora anserina
Source: Epigenetics Chromatin. 2021 May 7;14:22. doi: 10.1186/s13072-021-00395-7 (PMC8105982; doi:10.1186/s13072-021-00395-7)
Supplement: Supplementary file 22 — Additional file 22: Table S4. Cq for RT-qPCR experiments and geNorm analysis of candidate normalization genes. [file 13072_2021_395_MOESM22_ESM.xlsx]

## Sheet: Nomenclature
replicate number	P. anserina strain	mating type	culture condition
1-1	wild-type	mat+	60 h, 27°C, liquid medium as for ChIP-seq, see M & M for details
1-2	wild-type	mat+
1-3	wild-type	mat+
1-4	wild-type	mat+
1-5	wild-type	mat+
2-1	ΔPaKmt1	mat+
2-2	ΔPaKmt1	mat+
2-3	ΔPaKmt1	mat+
2-4	ΔPaKmt1	mat+
2-5	ΔPaKmt1	mat+
3-1	ΔPaKmt6	mat+
3-2	ΔPaKmt6	mat+
3-3	ΔPaKmt6	mat+
3-4	ΔPaKmt6	mat+
3-5	ΔPaKmt6	mat+
4-1	ΔPaHP1	mat+
4-2	ΔPaHP1	mat+
4-3	ΔPaHP1	mat+
4-4	ΔPaHP1	mat+
4-5	ΔPaHP1	mat+

## Sheet: Cq and geNorm
	AS1	CIT1	GPD	PAH1	PDF2	TBP	TIP	UBC	Pa_1_6263	Pa_4_1170	Pa_1_16300	Pa_6_7270	Pa_6_7370	Pa_5_10	Pa_1_1880	Pa_7_9210	Tc1_mariner-like rainette family	Tc1_mariner-like pelobates family	copia_Ty1_nephelobates family
1-1	15.39	19.97	13.74	17.64	18.31	17.86	21.79	15.14	29.7	29.24	28.35	22.44	22.03	22.31	21.65	21.97	17.89	27.17	32.16
1-2	14.99	19.35	13.49	17.52	18.11	17.78	21.5	15.21	30.02	29.6	29.01	22.5	21.3	22.21	21.62	21.46	17.87	27.13	32.49
1-3	14.79	19.34	13.8	18.1	17.74	18.69	21.54	14.8	29.38	29.47	27.45	22.99	21.34	22.54	21.6	21.44	18.18	26.82	32.17
1-4	15.23	19.46	13.9	17.94	18.04	18.45	21.83	15.1	29.93	28.05	27.73	22.98	21.55	22.7	21.38	22.09	18.07	26.87	32.26
1-5	15.25	19.6	13.71	17.85	18.05	17.98	21.59	14.94	29.47	28.86	28.1	22.37	21.98	22.22	21.29	21.71	17.79	26.76	31.56
2-1	14.88	18.78	13.22	17.61	17.9	17.76	21.43	14.96	28.71	28.25	27.72	22.15	21.75	22.43	21.19	21.26	17.73	27.06	30.29
2-2	15.2	19.7	13.8	17.83	18.06	18.21	21.89	15.08	27.93	29.1	27.31	22.13	22.3	22.77	20.79	21.61	17.49	27.23	32.63
2-3	15.12	19.26	13.59	17.92	17.95	18.2	21.59	15.09	28.79	27.6	27.66	22.16	22.18	22.95	21.07	21.57	17.88	27.47	32.98
2-4	15.25	19.93	13.72	17.89	18.09	18.08	21.43	15.06	28.39	28.2	27.23	21.99	22.21	22.81	20.59	21.9	17.53	26.49	29.33
2-5	14.97	19.24	13.77	18.26	17.84	18.34	21.36	15.11	28.77	27.79	27.51	22.08	22.02	22.71	20.88	21.34	17.91	27.25	30.66
3-1	20.02	24.01	18.72	22.36	23.43	22.06	27.13	19.97	29.35	31.48	30.96	24.93	24.32	26.26	25.64	26.82	21.66	28.73	28.68
3-2	20.04	24.22	18.82	22.73	23.45	22.45	27.5	19.91	29.57	31.89	30.88	25.07	24.43	26.45	26.36	27.13	22.14	29.33	30.54
3-3	20.26	24.51	19.25	23.3	23.77	22.47	27.97	19.96	30.25	32.27	30.23	25.32	24.26	26.61	26.7	27.45	22.26	28.93	31.27
3-4	19.62	23.75	18.57	22.48	23.12	21.96	27.6	19.32	29.24	31.16	29.96	24.63	24.01	26.25	26.05	26.81	21.98	28.57	28.85
3-5	19.69	23.82	17.92	22.15	22.43	21.04	27.15	18.67	30.43	31.28	29.24	25.02	22.1	25.29	25.95	27.55	20.85	27.74	30.92
4-1	14.95	19.35	13.51	17.66	18.39	17.63	21.8	15.92	27.99	27.54	28.33	22.14	21.98	23.32	21.25	21.68	17.58	27.45	30.28
4-2	15.16	19.9	13.76	18.03	18.38	18.21	21.55	15.86	28.27	28.21	28.42	22.11	22.13	23.64	21.28	21.75	17.7	26.07	27.27
4-3	15.12	19.73	13.85	18.13	18.54	18.17	21.79	15.91	28.79	28.49	28.47	22.3	22.1	23.68	21.36	21.89	17.94	26.95	28.74
4-4	15.21	20.14	13.8	18.06	18.42	18.21	22.08	15.68	28.41	28.83	28.8	22.26	22.28	23.73	21.29	22.07	17.78	27.22	29.47
4-5	15.6	20.16	13.72	18.09	18.6	18.04	22.26	15.68	28.04	27.34	28.21	22.21	22.43	23.81	21.13	22.48	17.87	27.51	30.5
Cqmin	14.79	18.78	13.22	17.52	17.74	17.63	21.36	14.8
Efficiency	1.959	1.963	1.948	1.866	1.917	2.057	1.878	1.942	1.763	1.753	1.817	2.01	1.989	1.94	1.953	1.935	1.976	2.07	1.934
	AS1	CIT1	GPD	PAH1	PDF2	TBP	TIP	UBC
1-1	0.668004	0.448151	0.706991	0.927877	0.690089	0.847142	0.762625	0.797986
1-2	0.874164	0.680825	0.835239	1	0.786013	0.897459	0.915551	0.761759
1-3	1	0.685432	0.679264	0.69642	1	0.465556	0.89276	1
1-4	0.743883	0.632141	0.635447	0.769515	0.822647	0.553539	0.743641	0.819455
1-5	0.733946	0.575182	0.721276	0.813953	0.817311	0.776905	0.865068	0.911266
2-1	0.941276	1	1	0.945405	0.901116	0.910499	0.956844	0.899249
2-2	0.759042	0.537667	0.679264	0.824171	0.812009	0.658149	0.716047	0.830405
2-3	0.800993	0.723433	0.781362	0.779176	0.872267	0.662913	0.865068	0.824912
2-4	0.733946	0.460407	0.716482	0.793894	0.79631	0.722844	0.956844	0.841502
2-5	0.886	0.733258	0.692989	0.630268	0.936996	0.599244	1	0.814034
3-1	0.0296934	0.0293783	0.0255423	0.0488414	0.0246536	0.0409611	0.0263497	0.0323409
3-2	0.0292967	0.0254984	0.0238947	0.0387749	0.0243348	0.030918	0.0208694	0.0336548
3-3	0.025268	0.0209685	0.0179382	0.0271726	0.0197601	0.0304752	0.0155193	0.0325562
3-4	0.0388574	0.0350095	0.0282292	0.0453188	0.0301643	0.0440246	0.0195947	0.0497867
3-5	0.0370707	0.033395	0.0435444	0.0556774	0.0472609	0.0854813	0.0260197	0.0766435
4-1	0.897996	0.680825	0.824175	0.916373	0.655082	1	0.757834	0.475511
4-2	0.779735	0.469818	0.697625	0.727503	0.659359	0.658149	0.887152	0.49483
4-3	0.800993	0.526897	0.65699	0.683508	0.594158	0.677413	0.762625	0.478678
4-4	0.753955	0.399603	0.679264	0.714016	0.642417	0.658149	0.635242	0.557623
4-5	0.580032	0.394248	0.716482	0.700778	0.571406	0.744002	0.567119	0.557623

## Sheet: NRT
	AS1	CIT1	GPD	PAH1	PDF2	TBP	TIP	UBC	Pa_1_6263	Pa_4_1170		Pa_1_16300	Pa_6_7270		Pa_6_7370	Pa_5_10		Pa_1_1880		Pa_7_9210		Tc1_mariner-like _rainette			Tc1_mariner-like_pelobates			copia_Ty1_nephelobates
										RT	NRT		RT	NRT		RT	NRT	RT	NRT	RT	NRT	RT	NRT	NRT-RT	RT	NRT	NRT_RT	RT	NRT	NRT-RT
1-1	Gene with an intron	Gene with an intron	Gene with an intron	Gene with an intron	Gene with an intron	Gene with an intron	Gene with an intron	Gene with an intron	Gene with an intron	29.24	N/A	Gene with an intron	22.44	N/A	Gene with an intron	22.31	N/A	21.65	N/A	21.97	N/A	17.89	32.68	14.79	27.17	33.27	6.1	32.16	33.16	1
1-2										29.6	N/A		22.5	35.44		22.21	N/A	21.62	N/A	21.46	33.85	17.87	33.5	15.63	27.13	33.4	6.27	32.49	33.26	0.77
1-3										29.47	38.78		22.99	N/A		22.54	36.14	21.6	N/A	21.44	33.92	18.18	32.67	14.49	26.82	32.23	5.41	32.17	32.71	0.54
1-4										28.05	N/A		22.98	36.27		22.7	N/A	21.38	N/A	22.09	N/A	18.07	32.81	14.74	26.87	32.82	5.95	32.26	33.34	1.08
1-5										28.86	N/A		22.37	36.84		22.22	35.55	21.29	N/A	21.71	N/A	17.79	32.89	15.1	26.76	31.88	5.12	31.56	31.46	-0.1
2-1										28.25	39.87		22.15	34.94		22.43	37.18	21.19	35.43	21.26	33.53	17.73	30.98	13.25	27.06	30.78	3.72	30.29	30.98	0.69
2-2										29.1	N/A		22.13	39.25		22.77	N/A	20.79	35.32	21.61	N/A	17.49	32.37	14.88	27.23	32.42	5.19	32.63	32.92	0.29
2-3										27.6	N/A		22.16	N/A		22.95	35.28	21.07	N/A	21.57	N/A	17.88	34.01	16.13	27.47	33.64	6.17	32.98	32.74	-0.24
2-4										28.2	38.68		21.99	33.14		22.81	33.69	20.59	32.77	21.9	31.87	17.53	29.03	11.5	26.49	28.77	2.28	29.33	29.56	0.23
2-5										27.79	38.54		22.08	37.23		22.71	33.96	20.88	34.49	21.34	32.35	17.91	29.96	12.05	27.25	29.88	2.63	30.66	30.32	-0.34
3-1										31.48	N/A		24.93	35.01		26.26	N/A	25.64	N/A	26.82	N/A	21.66	32.22	10.56	28.73	29.91	1.18	28.68	28.35	-0.33
3-2										31.89	N/A		25.07	34.72		26.45	N/A	26.36	N/A	27.13	N/A	22.14	33.17	11.03	29.33	32.25	2.92	30.54	31.44	0.9
3-3										32.27	N/A		25.32	34.57		26.61	35.13	26.7	N/A	27.45	33.52	22.26	32.59	10.33	28.93	30.36	1.43	31.27	30.67	-0.6
3-4										31.16	N/A		24.63	33.96		26.25	N/A	26.05	N/A	26.81	34.16	21.98	32.79	10.81	28.57	31.71	3.14	28.85	29.14	0.29
3-5										31.28	N/A		25.02	33.57		25.29	34.69	25.95	34.47	27.55	32.54	20.85	30.56	9.71	27.74	31.06	3.32	30.92	31.16	0.24
4-1										27.54	40.01		22.14	32.74		23.32	34.26	21.25	33.75	21.68	32.77	17.58	29.14	11.56	27.45	28.84	1.39	30.28	30.15	-0.13
4-2										28.21	37.88		22.11	30.21		23.64	31.6	21.28	31.96	21.75	30.19	17.7	26.94	9.24	26.07	26.55	0.48	27.27	27.45	0.18
4-3										28.49	38.04		22.3	31.31		23.68	33.14	21.36	33.74	21.89	30.89	17.94	27.82	9.88	26.95	28.09	1.14	28.74	29.25	0.51
4-4										28.83	40.45		22.26	32.11		23.73	33.5	21.29	34.47	22.07	31.14	17.78	28.45	10.67	27.22	28.78	1.56	29.47	29.59	0.12
4-5										27.34	39.47		22.21	32.37		23.81	33.33	21.13	34.36	22.48	32.82	17.87	29.19	11.32	27.51	29.79	2.28	30.5	30.09	-0.41
