# Supplementary material for: Loss of EZH2-like or SU(VAR)3–9-like proteins causes simultaneous perturbations in H3K27 and H3K9 tri-methylation and associated developmental defects in the fungus Podospora anserina
Source: Epigenetics Chromatin. 2021 May 7;14:22. doi: 10.1186/s13072-021-00395-7 (PMC8105982; doi:10.1186/s13072-021-00395-7)
Supplement: Supplementary file 24 — Additional file 24: Table S6. Accession numbers for proteins used in alignments to build the phylogenic trees. [file 13072_2021_395_MOESM24_ESM.xlsx]

## Sheet: Feuil1
Table S6
SU(VAR)3-9 histone methylase homologues
NcDIM5	XP_957479.2
AnKMT1	CBF88005.1
SpClr4	NP_595186.1
AiKMT1	RPA77146.1
LmKMT1	XP_003835706.1
FgKMT1	PCD21270.1
MoKMT1	XP_003709573.1
ZtKMT1	XP_003856939.1
BcKMT1	XP_001550416.2
EfKMT1	AHF96251.1
AfKMT1	XP_752474.2
CcKMT1	KXN65171.1
McKMT1	OAD01306.1
PoKMT1	EPS25700.1
TrKMT1	XP_006968782.1
MmSUV39H2	NP_073561.2
MmSUV39H1	NP_035644.1
MmSETDB1	NP_001157113.1
MmGLP	NP_001012536.2
MmG9a	NP_665829.1
DmSUVAR39	NP_524357.2
DmG9a	NP_569834.1
DmSETDB1	NP_611966.3
CeMET2	NP_498848.4
CeSET25	NP_499738.3
AtSUVH4	AAK28969.1
AtSUVR4	OAP05594.1
AtSUVH5	NP_001324386.1
AtSUVH6	NP_850030.1
EZH2 histone methylase homologues
NcSET7	XP_965043.2
AiKMT6	RPA83442.1
LmKMT6	XP_003838658.1
FgKMT6	XP_011316633.1
MoKMT6	XP_003718975.1
ZtKMT6	XP_003853053.1
BcKMT6	XP_001559248.2
PgKMT6	XP_003321175.2
EfKMT6	AHF96252.1
CnEzh2	XP_772865.1
PjKMT6	CCJ29054.1
TrKMT6	ETS00912.1
MmEZH2	NP_031997.2
MmEZH1	NP_031996.1
DmEZ	NP_001137932.1
CeMES2	NP_496992.3
AtCLF	CAA71599.1
AtSWN	NP_567221.1
AtMEA	ACN86175.1
Heterochromatin Protein 1 homologues
NcHP1	XP_957632.1
AnHP1	CBF85797.1
SpSwi6	NP_593449.1
SpChp2	NP_596808.1
AiHP1	RPA84120.1
LmHP1	XP_003839601.1
FmHP1	XP_011319962.1
MoHP1	XP_003712460.1
ZtHP1	SMQ49659.1
BcHP1	XP_001554784.1
AfHP1	XP_750646.1
McHP1	OAD06672.1
CcHP1	KXN74185.1
PoHp1	EPS33934.1
TrHP1	ETS00691.1
DmSUVAR205	NP_476755.1
DmHP1beta	NP_001162713.1
DmHP1gamma	NP_651093.1
CeHPL2isoA	NP_001022652.1
CeHPL2isoB	NP_001022653.1
CeHPL1	NP_510199.1
MmHP1alpha	NP_001345879.1
MmHP1beta	NP_031648.1
MmHP1gamma	NP_031650.3
AtLHP1	NP_001330017.1
