# Supplementary material for: Loss of EZH2-like or SU(VAR)3–9-like proteins causes simultaneous perturbations in H3K27 and H3K9 tri-methylation and associated developmental defects in the fungus Podospora anserina
Source: Epigenetics Chromatin. 2021 May 7;14:22. doi: 10.1186/s13072-021-00395-7 (PMC8105982; doi:10.1186/s13072-021-00395-7)
Supplement: Supplementary file 25 — Additional file 25: Table S7. Heatmap of Spearman correlation coefficient comparison between ChIP-seq samples. Samples are labeled as follow: Genotype_strain_marks. E.g., KMT6-11d_K9 = ΔPaKmt6 strain, from spore number 11d (biological replicate), IP = H3K9me3. Spearman’s correlation coefficient confirms the reproducibility of the experiments since biological replicates cluster together with high correlation coefficients. Moreover, H3K9me3 and H3K27me3 IP share a same cluster that negatively correlates with the H3K4me3 cluster. Both display no correlation with non-IP input and negative sample (Mock and H3K27me3 in the ΔPaKmt6), which means that IP results are significant and specific. [file 13072_2021_395_MOESM25_ESM.xlsx]

## Sheet: Feuil1
Table S7
	KMT6-11d_K9	KMT6-17d_K9	KMT1-1d_K27	HP1-4d_K9	HP1-3d_K9	WT_2e_K9	WT_3d_K9	KMT1-1d_K9	KMT1-2d_K9	HP1-4d_K27	HP1-3d_K27	KMT1-2d_K27	WT_2e_K27	WT_3d_K27	HP1-4d_K4	KMT6-11d_K4	KMT1-1d_K4	KMT6-17d_K4	WT_2e_K4	WT_3d_K4	HP1-3d_K4	KMT1-2d_K4	KMT6-17d_K27	mock	KMT6-11d_K27	input
KMT6-11d_K9	1	0.8338	0.3783	0.6173	0.7312	0.6564	0.6506	0.66	0.6722	0.575	0.5924	0.5532	0.4905	0.4689	-0.165	-0.21	-0.253	-0.249	-0.047	-0.041	0.0506	-0.006	-0.069	0.1376	0.395	0.2941
KMT6-17d_K9	0.8338	1	0.3147	0.48	0.5552	0.5103	0.5226	0.5685	0.5761	0.4807	0.4859	0.4551	0.3965	0.3917	-0.029	-0.078	-0.088	-0.077	0.1219	0.1256	0.1827	0.142	0.1111	0.1726	0.495	0.3161
KMT1-1d_K27	0.3783	0.3147	1	0.7672	0.667	0.7447	0.7358	0.6628	0.6881	0.7173	0.6968	0.7081	0.7295	0.7257	0.0046	-0.035	-0.024	-0.021	-0.281	-0.288	-0.148	-0.229	0.1614	0.4148	0.324	0.0128
HP1-4d_K9	0.6173	0.48	0.7672	1	0.8432	0.867	0.8299	0.7033	0.7212	0.7005	0.6811	0.6673	0.6774	0.6512	-0.116	-0.149	-0.107	-0.131	-0.303	-0.315	-0.205	-0.283	0.0915	0.3552	0.237	-0.076
HP1-3d_K9	0.7312	0.5552	0.667	0.8432	1	0.9195	0.9192	0.7582	0.7934	0.8401	0.8471	0.8235	0.7824	0.7605	-0.294	-0.333	-0.38	-0.364	-0.316	-0.3	-0.157	-0.248	-0.168	0.1283	0.196	0.174
WT_2e_K9	0.6564	0.5103	0.7447	0.867	0.9195	1	0.9683	0.8233	0.8484	0.8639	0.8483	0.8504	0.8714	0.8447	-0.272	-0.326	-0.323	-0.338	-0.323	-0.324	-0.182	-0.271	-0.124	0.1674	0.18	0.0811
WT_3d_K9	0.6506	0.5226	0.7358	0.8299	0.9192	0.9683	1	0.8221	0.8539	0.8965	0.8833	0.8863	0.8963	0.8781	-0.275	-0.326	-0.353	-0.346	-0.303	-0.294	-0.147	-0.239	-0.151	0.1347	0.185	0.1518
KMT1-1d_K9	0.66	0.5685	0.6628	0.7033	0.7582	0.8233	0.8221	1	0.9641	0.8213	0.8093	0.8126	0.8224	0.7949	-0.195	-0.265	-0.252	-0.288	-0.15	-0.167	0.0052	-0.073	-0.133	0.0995	0.279	0.2347
KMT1-2d_K9	0.6722	0.5761	0.6881	0.7212	0.7934	0.8484	0.8539	0.9641	1	0.8583	0.8511	0.8515	0.8519	0.8291	-0.195	-0.26	-0.268	-0.289	-0.166	-0.175	-0.003	-0.087	-0.134	0.1058	0.28	0.2593
HP1-4d_K27	0.575	0.4807	0.7173	0.7005	0.8401	0.8639	0.8965	0.8213	0.8583	1	0.9412	0.9454	0.9159	0.9107	-0.266	-0.315	-0.379	-0.348	-0.255	-0.236	-0.063	-0.156	-0.198	0.0408	0.202	0.3057
HP1-3d_K27	0.5924	0.4859	0.6968	0.6811	0.8471	0.8483	0.8833	0.8093	0.8511	0.9412	1	0.9445	0.9018	0.9042	-0.276	-0.314	-0.392	-0.356	-0.258	-0.235	-0.043	-0.143	-0.215	0.0196	0.215	0.3419
KMT1-2d_K27	0.5532	0.4551	0.7081	0.6673	0.8235	0.8504	0.8863	0.8126	0.8515	0.9454	0.9445	1	0.9205	0.9202	-0.271	-0.312	-0.392	-0.355	-0.251	-0.229	-0.047	-0.142	-0.227	0.0121	0.19	0.3314
WT_2e_K27	0.4905	0.3965	0.7295	0.6774	0.7824	0.8714	0.8963	0.8224	0.8519	0.9159	0.9018	0.9205	1	0.9565	-0.26	-0.311	-0.344	-0.336	-0.274	-0.266	-0.084	-0.176	-0.192	0.0433	0.162	0.2285
WT_3d_K27	0.4689	0.3917	0.7257	0.6512	0.7605	0.8447	0.8781	0.7949	0.8291	0.9107	0.9042	0.9202	0.9565	1	-0.223	-0.269	-0.319	-0.3	-0.238	-0.223	-0.031	-0.128	-0.181	0.0272	0.176	0.2508
HP1-4d_K4	-0.165	-0.029	0.0046	-0.116	-0.294	-0.272	-0.275	-0.195	-0.195	-0.266	-0.276	-0.271	-0.26	-0.223	1	0.8541	0.7442	0.794	0.6546	0.6405	0.5743	0.5904	0.4465	0.3302	0.236	-0.013
KMT6-11d_K4	-0.21	-0.078	-0.035	-0.149	-0.333	-0.326	-0.326	-0.265	-0.26	-0.315	-0.314	-0.312	-0.311	-0.269	0.8541	1	0.7541	0.8593	0.6363	0.6295	0.5619	0.5784	0.4354	0.3098	0.206	-0.017
KMT1-1d_K4	-0.253	-0.088	-0.024	-0.107	-0.38	-0.323	-0.353	-0.252	-0.268	-0.379	-0.392	-0.392	-0.344	-0.319	0.7442	0.7541	1	0.8567	0.5059	0.4668	0.3797	0.4165	0.7141	0.3997	0.199	-0.235
KMT6-17d_K4	-0.249	-0.077	-0.021	-0.131	-0.364	-0.338	-0.346	-0.288	-0.289	-0.348	-0.356	-0.355	-0.336	-0.3	0.794	0.8593	0.8567	1	0.5676	0.5496	0.4651	0.4916	0.6172	0.3951	0.253	-0.1
WT_2e_K4	-0.047	0.1219	-0.281	-0.303	-0.316	-0.323	-0.303	-0.15	-0.166	-0.255	-0.258	-0.251	-0.274	-0.238	0.6546	0.6363	0.5059	0.5676	1	0.9422	0.8459	0.881	0.1822	-0.02	0.209	0.2144
WT_3d_K4	-0.041	0.1256	-0.288	-0.315	-0.3	-0.324	-0.294	-0.167	-0.175	-0.236	-0.235	-0.229	-0.266	-0.223	0.6405	0.6295	0.4668	0.5496	0.9422	1	0.8582	0.8873	0.1535	-0.043	0.207	0.2624
HP1-3d_K4	0.0506	0.1827	-0.148	-0.205	-0.157	-0.182	-0.147	0.0052	-0.003	-0.063	-0.043	-0.047	-0.084	-0.031	0.5743	0.5619	0.3797	0.4651	0.8459	0.8582	1	0.8978	0.0792	-0.079	0.256	0.3503
KMT1-2d_K4	-0.006	0.142	-0.229	-0.283	-0.248	-0.271	-0.239	-0.073	-0.087	-0.156	-0.143	-0.142	-0.176	-0.128	0.5904	0.5784	0.4165	0.4916	0.881	0.8873	0.8978	1	0.1023	-0.086	0.234	0.3213
KMT6-17d_K27	-0.069	0.1111	0.1614	0.0915	-0.168	-0.124	-0.151	-0.133	-0.134	-0.198	-0.215	-0.227	-0.192	-0.181	0.4465	0.4354	0.7141	0.6172	0.1822	0.1535	0.0792	0.1023	1	0.5538	0.37	-0.208
mock	0.1376	0.1726	0.4148	0.3552	0.1283	0.1674	0.1347	0.0995	0.1058	0.0408	0.0196	0.0121	0.0433	0.0272	0.3302	0.3098	0.3997	0.3951	-0.02	-0.043	-0.079	-0.086	0.5538	1	0.449	-0.149
KMT6-11d_K27	0.3952	0.495	0.3242	0.2372	0.1964	0.1795	0.185	0.279	0.2802	0.2021	0.2152	0.1902	0.1619	0.1759	0.2356	0.2058	0.1992	0.2534	0.2093	0.207	0.2561	0.2339	0.37	0.4488	1	0.2684
input	0.2941	0.3161	0.0128	-0.076	0.174	0.0811	0.1518	0.2347	0.2593	0.3057	0.3419	0.3314	0.2285	0.2508	-0.013	-0.017	-0.235	-0.1	0.2144	0.2624	0.3503	0.3213	-0.208	-0.149	0.268	1
