# Supplementary material for: Loss of EZH2-like or SU(VAR)3–9-like proteins causes simultaneous perturbations in H3K27 and H3K9 tri-methylation and associated developmental defects in the fungus Podospora anserina
Source: Epigenetics Chromatin. 2021 May 7;14:22. doi: 10.1186/s13072-021-00395-7 (PMC8105982; doi:10.1186/s13072-021-00395-7)
Supplement: Supplementary file 26 — Additional file 26: Table S8. Raw data from the heatmap of Spearman’s correlation coefficient comparison in Additional file 18: Fig. S18. [file 13072_2021_395_MOESM26_ESM.xlsx]

## Sheet: Feuil1
Table S8
	ΔPaKmt6_H3K9me3	ΔPaHP1_H3K9me3	WT_H3K9me3	ΔPaKmt1_H3K27me3	ΔPaKmt1_H3K9me3	ΔPaHP1_H3K27me3	WT_H3K27me3	ΔPaKmt1_H3K4me3	ΔPaKmt6_H3K4me3	ΔPaHP1_H3K4me3	WT_H3K4me3	input	ΔPaKmt6_H3K27me3	mock
ΔPaKmt6_H3K9me3	1.00	0.65	0.62	0.49	0.65	0.57	0.46	-0.11	-0.18	0.04	0.04	0.31	0.21	0.16
ΔPaHP1_H3K9me3	0.65	1.00	0.92	0.82	0.78	0.80	0.75	-0.31	-0.26	-0.21	-0.32	0.05	0.08	0.26
WT_H3K9me3	0.62	0.92	1.00	0.86	0.85	0.89	0.88	-0.38	-0.36	-0.23	-0.31	0.12	-0.02	0.15
ΔPaKmt1_H3K27me3	0.49	0.82	0.86	1.00	0.80	0.89	0.88	-0.26	-0.21	-0.12	-0.27	0.21	0.09	0.22
ΔPaKmt1_H3K9me3	0.65	0.78	0.85	0.80	1.00	0.85	0.84	-0.22	-0.29	-0.08	-0.16	0.25	0.03	0.10
ΔPaHP1_H3K27me3	0.57	0.80	0.89	0.89	0.85	1.00	0.93	-0.36	-0.35	-0.16	-0.24	0.33	-0.06	0.03
WT_H3K27me3	0.46	0.75	0.88	0.88	0.84	0.93	1.00	-0.32	-0.32	-0.15	-0.25	0.25	-0.06	0.03
ΔPaKmt1_H3K4me3	-0.11	-0.31	-0.38	-0.26	-0.22	-0.36	-0.32	1.00	0.84	0.77	0.74	-0.02	0.51	0.23
ΔPaKmt6_H3K4me3	-0.18	-0.26	-0.36	-0.21	-0.29	-0.35	-0.32	0.84	1.00	0.71	0.62	-0.07	0.49	0.36
ΔPaHP1_H3K4me3	0.04	-0.21	-0.23	-0.12	-0.08	-0.16	-0.15	0.77	0.71	1.00	0.86	0.24	0.29	0.10
WT_H3K4me3	0.04	-0.32	-0.31	-0.27	-0.16	-0.24	-0.25	0.74	0.62	0.86	1.00	0.25	0.21	-0.03
input	0.31	0.05	0.12	0.21	0.25	0.33	0.25	-0.02	-0.07	0.24	0.25	1.00	-0.05	-0.15
ΔPaKmt6_H3K27me3	0.21	0.08	-0.02	0.09	0.03	-0.06	-0.06	0.51	0.49	0.29	0.21	-0.05	1.00	0.60
mock	0.16	0.26	0.15	0.22	0.10	0.03	0.03	0.23	0.36	0.10	-0.03	-0.15	0.60	1.00
